# Supplementary material for: Iron-mediated post-transcriptional regulation in Toxoplasma gondii
Source: PLoS Pathog. 2025 Feb 3;21(2):e1012857. doi: 10.1371/journal.ppat.1012857 (PMC11801735; doi:10.1371/journal.ppat.1012857)
Supplement: S1 Table — (XLSX) [file ppat.1012857.s006.xlsx]

## Sheet: Table S1
Table S1 - RNAseq data from RHdKu80 untreated vs. 100uM DFO treatment for 24 hours
Gene ID	baseMean	log2FoldChange	lfcSE	stat	pvalue	padj
TGME49_218290	77.1875	10.3772	1.2456	8.33108	8.01e-17	1.08e-15
TGME49_244870	416.926	0.161033	0.161043	0.999941	0.317339	0.424349
TGME49_266340	132.567	10.2537	1.19833	8.55664	1.16e-17	1.68e-16
TGME49_239580	109.387	10.125	1.15269	8.78379	1.58e-18	2.45e-17
TGME49_273510	93.4554	9.99088	1.2076	8.27335	1.3e-16	1.71e-15
TGME49_264030	1021.28	0.233748	0.218901	1.06783	0.285598	0.389618
TGME49_258200	59.9335	9.97551	1.24159	8.03445	9.4e-16	1.15e-14
TGME49_286040	249.439	9.84568	0.913365	10.7796	4.3e-27	1.34e-25
TGME49_459500	0	NA	NA	NA	NA	NA
TGME49_315500	822.05	-0.27936	0.317872	-0.878846	0.379485	0.49154
TGME49_240370	227.008	9.76126	0.899938	10.8466	2.07e-27	6.7e-26
TGME49_228430	66.5493	9.59126	1.24487	7.70463	1.31e-14	1.44e-13
TGME49_319890	1735.36	9.52106	0.850373	11.1963	4.25e-29	1.57e-27
TGME49_294600	227.239	9.50619	0.77799	12.2189	2.46e-34	1.4e-32
TGME49_202040	783.377	-0.087471	0.149494	-0.585114	0.558471	0.665442
TGME49_216440	440.514	-0.187322	0.115941	-1.61567	0.106166	0.167341
TGME49_248760	1.27894	4.76075	2.22194	2.14261	0.0321448	0.0590187
TGME49_316550	409.91	9.46548	0.552137	17.1433	7.05e-66	2.95e-63
TGME49_269700	2859.91	0.213658	0.182053	1.1736	0.240556	0.337031
TGME49_255300	794.267	-0.0641646	0.232695	-0.275746	0.782743	0.861058
TGME49_266680	308.26	0.551815	0.322303	1.7121	0.0868782	0.140371
TGME49_278120	199.299	9.35265	1.16209	8.04815	8.41e-16	1.04e-14
TGME49_233370	26.1949	9.34973	1.30773	7.14961	8.7e-13	8.01e-12
TGME49_269705	181.829	0.501564	0.292771	1.71316	0.0866824	0.140134
TGME49_208380	42.786	9.18485	1.25298	7.33042	2.29e-13	2.25e-12
TGME49_207710	389.132	0.382865	0.182945	2.09279	0.0363677	0.065709
TGME49_292920	1855.54	-0.115471	0.146458	-0.788423	0.430449	0.542524
TGME49_281590	881.393	9.1562	0.417199	21.9468	9.29e-107	1.58e-103
TGME49_355230	0	NA	NA	NA	NA	NA
TGME49_258370	41.7658	9.1484	1.28034	7.14531	8.98e-13	8.24e-12
TGME49_238250	7934.9	-0.265295	0.159741	-1.66078	0.0967573	0.154398
TGME49_259670	201.473	9.13062	0.929091	9.82748	8.57e-23	1.9e-21
TGME49_203500	30.0673	9.11628	1.29225	7.05458	1.73e-12	1.53e-11
TGME49_281970	50.3803	9.09377	1.17722	7.7248	1.12e-14	1.24e-13
TGME49_275710	21.1002	8.93057	1.26976	7.03327	2.02e-12	1.77e-11
TGME49_274090	70.3057	0.575285	0.356143	1.61532	0.106242	0.167393
TGME49_255480	88.8574	8.92728	0.88769	10.0568	8.58e-24	2.03e-22
TGME49_286100	32.3023	8.80965	1.20068	7.33724	2.18e-13	2.15e-12
TGME49_312940	2054.61	0.0613352	0.199521	0.307412	0.75853	0.842041
TGME49_293830	70.755	8.80836	1.0642	8.27697	1.26e-16	1.67e-15
TGME49_280725	26.4632	8.65459	1.26605	6.8359	8.15e-12	6.66e-11
TGME49_239570	19.4551	8.6535	1.33743	6.47022	9.79e-11	7.11e-10
TGME49_309540	33.1353	8.62914	1.25809	6.85894	6.94e-12	5.72e-11
TGME49_216900	918.952	-0.285129	0.137383	-2.07543	0.0379464	0.0681925
TGME49_215120	0.0604589	-0.830892	5.2679	-0.157727	0.874672	0.923735
TGME49_261475	124.492	0.028106	0.2331	0.120575	0.904028	0.946166
TGME49_295140	15.5378	8.58992	1.30029	6.60616	3.94e-11	3e-10
TGME49_460460	0	NA	NA	NA	NA	NA
TGME49_284550	21.9321	8.58767	1.29851	6.61347	3.75e-11	2.86e-10
TGME49_318540	31.0476	8.58243	1.28856	6.66047	2.73e-11	2.11e-10
TGME49_257690	19.5908	8.58055	1.32384	6.48158	9.08e-11	6.63e-10
TGME49_258810	171.36	8.54778	0.731193	11.6902	1.43e-31	6.28e-30
TGME49_265360	288.516	-0.512302	0.311788	-1.64311	0.10036	0.159518
TGME49_213885	14.139	-0.325181	0.570926	-0.569568	0.568971	0.675364
TGME49_220425	0	NA	NA	NA	NA	NA
TGME49_459050	0	NA	NA	NA	NA	NA
TGME49_297680	8.75473	1.33354	0.670812	1.98796	0.0468165	0.0816746
TGME49_270660	0.227583	-0.750342	5.25884	-0.142682	0.886541	0.933042
TGME49_286782	14.6958	8.42623	1.35598	6.21413	5.16e-10	3.43e-09
TGME49_203370	568.846	-0.382061	0.176316	-2.16691	0.030242	0.0559477
TGME49_217770	1068.98	0.371381	0.218023	1.7034	0.0884927	0.142817
TGME49_312435	46.9239	8.41756	1.07803	7.80828	5.8e-15	6.59e-14
TGME49_221290	0.822428	2.99805	4.29242	0.698451	0.484895	0.596006
TGME49_319390	14.2634	8.37987	1.37363	6.10054	1.06e-09	6.74e-09
TGME49_233180	14.5992	8.35197	1.40093	5.96175	2.5e-09	1.53e-08
TGME49_242230	4.03223	-1.88893	0.923387	-2.04565	0.0407907	0.0725908
TGME49_203375	5.50223	-0.722676	0.760387	-0.950406	0.341906	0.450684
TGME49_306320	379.808	-0.143975	0.211947	-0.679296	0.49695	0.608321
TGME49_201640	29.3719	8.32947	1.28	6.50738	7.65e-11	5.65e-10
TGME49_295995	14.5604	8.32124	1.33712	6.22325	4.87e-10	3.25e-09
TGME49_260150	69.3735	0.0472042	0.360924	0.130787	0.895944	0.939554
TGME49_209920	101.158	8.30154	0.771805	10.756	5.55e-27	1.71e-25
TGME49_460920	0	NA	NA	NA	NA	NA
TGME49_231060	178.785	8.25794	0.682421	12.101	1.04e-33	5.59e-32
TGME49_294320	102.695	8.25127	0.788328	10.4668	1.23e-25	3.35e-24
TGME49_265130	25.8511	8.15357	1.25476	6.49814	8.13e-11	5.98e-10
TGME49_246120	622.347	0.287137	0.174953	1.64122	0.100751	0.160111
TGME49_233500	1329.94	-0.444341	0.207444	-2.14198	0.0321947	0.059085
TGME49_258550	436.306	8.13658	0.480666	16.9277	2.81e-64	9.97e-62
TGME49_299230	17.0554	8.13193	1.34799	6.03265	1.61e-09	1.01e-08
TGME49_278440	1116.01	-0.108306	0.155328	-0.69727	0.485634	0.596786
TGME49_246110	13.6859	8.10644	1.32441	6.1208	9.31e-10	5.98e-09
TGME49_275798	21.1374	8.09527	1.18774	6.81567	9.38e-12	7.63e-11
TGME49_251420	0.171911	1.0479	5.26313	0.199102	0.842183	0.900374
TGME49_308970	1761.69	0.477374	0.267085	1.78735	0.0738808	0.121775
TGME49_459510	0	NA	NA	NA	NA	NA
TGME49_315510	482.702	-0.20916	0.310097	-0.674497	0.499995	0.611273
TGME49_237080	349.286	8.0888	0.368537	21.9484	8.97e-107	1.58e-103
TGME49_315540	9.53778	8.07426	1.39586	5.78443	7.28e-09	4.21e-08
TGME49_203830	442.624	-0.273535	0.167733	-1.63078	0.102937	0.162885
TGME49_297280	15.7967	8.06521	1.39564	5.77888	7.52e-09	4.35e-08
TGME49_240340	10.532	8.05212	1.37438	5.85873	4.66e-09	2.75e-08
TGME49_238160	256.739	7.88711	0.517366	15.2447	1.78e-52	3.3e-50
TGME49_202140	25.0873	7.82854	1.23996	6.31356	2.73e-10	1.88e-09
TGME49_231090	68.5905	7.78542	0.841788	9.24867	2.27e-20	4.23e-19
TGME49_255310	192.976	0.0313363	0.447962	0.0699529	0.944231	0.978973
TGME49_257130	16.1054	7.7747	1.2688	6.12759	8.92e-10	5.75e-09
TGME49_252290	821.475	-0.48428	0.220015	-2.20112	0.0277276	0.0518255
TGME49_260610	183.19	-0.278363	0.159325	-1.74714	0.0806137	0.131498
TGME49_293450	19.0003	7.7646	1.24502	6.23651	4.47e-10	3e-09
TGME49_237490	31.5122	7.76394	1.1454	6.77835	1.22e-11	9.75e-11
TGME49_324700	2.28848	-2.00945	1.39662	-1.4388	0.150206	0.22612
TGME49_225413	58.6218	7.7625	0.801734	9.68214	3.59e-22	7.56e-21
TGME49_227100	93.7367	7.74901	0.939754	8.24579	1.64e-16	2.12e-15
TGME49_291150	218.939	-0.577908	0.267349	-2.16162	0.0306475	0.0566117
TGME49_269015	54.5793	7.7266	0.989409	7.80931	5.75e-15	6.54e-14
TGME49_239550	18.0174	7.72244	1.27144	6.07377	1.25e-09	7.89e-09
TGME49_355240	0.0625592	0	5.2679	0	1	1
TGME49_253150	172.523	7.71861	1.00009	7.7179	1.18e-14	1.31e-13
TGME49_211240	258.285	0.131755	0.221279	0.595427	0.551558	0.659514
TGME49_292935	21.5581	0.428986	0.633678	0.676978	0.49842	0.609769
TGME49_291340	25.7312	7.68213	1.27188	6.03996	1.54e-09	9.66e-09
TGME49_202110	8.79111	7.66906	1.44357	5.31256	1.08e-07	5.35e-07
TGME49_315550	7.65166	7.66807	1.43128	5.3575	8.44e-08	4.22e-07
TGME49_230940	4728.22	-0.0560835	0.124326	-0.4511	0.651918	0.748391
TGME49_278900	99.0755	0.269216	0.230408	1.16843	0.242633	0.339606
TGME49_239755	71.0864	7.63034	0.858813	8.88475	6.41e-19	1.03e-17
TGME49_307650	569.12	0.0867624	0.135343	0.641056	0.521486	0.631452
TGME49_261480	886.29	-0.15888	0.170843	-0.929976	0.352384	0.461778
TGME49_233960	75.8799	7.62829	0.823101	9.26775	1.9e-20	3.56e-19
TGME49_312950	428.326	0.240879	0.291837	0.825389	0.409151	0.521004
TGME49_311170	0.275561	1.8582	5.24496	0.354284	0.723126	0.813005
TGME49_243560	28.7825	7.60483	1.09868	6.92178	4.46e-12	3.75e-11
TGME49_222385	20.4508	7.59242	1.29394	5.86766	4.42e-09	2.61e-08
TGME49_217710	7.77694	7.55966	1.41892	5.32776	9.94e-08	4.94e-07
TGME49_215130	484.707	0.0420288	0.16051	0.261844	0.793441	0.868337
TGME49_460470	0	NA	NA	NA	NA	NA
TGME49_237585	147.583	7.5435	0.551077	13.6887	1.19e-42	1.25e-40
TGME49_247450	1506.99	-0.250811	0.113702	-2.20586	0.0273941	0.0513036
TGME49_220430	317.667	0.374734	0.174815	2.14361	0.0320645	0.0588968
TGME49_207965	70.3177	7.53378	0.899758	8.37312	5.61e-17	7.6e-16
TGME49_265370	2126.54	-0.32388	0.162386	-1.9945	0.0460974	0.0805853
TGME49_459060	0	NA	NA	NA	NA	NA
TGME49_297690	453.229	-0.0772222	0.150493	-0.513128	0.607862	0.709686
TGME49_270280	18.659	7.52492	1.46508	5.13619	2.8e-07	1.32e-06
TGME49_206400	76.9896	-0.801637	0.57708	-1.38913	0.164794	0.245089
TGME49_320270	78.7092	7.51705	0.796429	9.43845	3.78e-21	7.33e-20
TGME49_217780	381.375	0.127314	0.154199	0.825649	0.409003	0.520999
TGME49_224320	85.9237	0.0354564	0.212363	0.166961	0.867401	0.920511
TGME49_211700	827.373	0.267923	0.143599	1.86577	0.0620734	0.10452
TGME49_269260	272.546	0.342267	0.371504	0.921299	0.356894	0.467041
TGME49_278790	7.84979	7.48518	1.45395	5.14816	2.63e-07	1.24e-06
TGME49_228200	1049.16	0.0131265	0.138545	0.0947456	0.924517	0.962842
TGME49_306330	497.772	-0.347639	0.203769	-1.70605	0.0879988	0.142086
TGME49_247660	25.6502	7.48322	1.20099	6.23089	4.64e-10	3.11e-09
TGME49_248240	10.992	7.47714	1.34415	5.56271	2.66e-08	1.42e-07
TGME49_204300	13.5505	7.46643	1.35429	5.51317	3.52e-08	1.85e-07
TGME49_260160	134.62	0.00336702	0.215577	0.0156186	0.987539	1
TGME49_306334	3.36582	2.56309	1.36077	1.88356	0.0596249	0.100876
TGME49_460930	4.34705	0	5.2679	0	1	1
TGME49_294240	76.6824	7.46274	0.732888	10.1826	2.37e-24	5.86e-23
TGME49_203800	134.504	7.4517	0.557096	13.376	8.36e-41	7.48e-39
TGME49_225190	227.317	0.223852	0.166196	1.34692	0.178007	0.261404
TGME49_239590	535.389	-0.144716	0.154631	-0.935876	0.349337	0.45835
TGME49_243550	6.22492	7.43811	1.54187	4.82409	1.41e-06	6e-06
TGME49_233510	1.10238	1.39843	1.92305	0.727197	0.467105	0.579118
TGME49_244890	0.178061	1.06886	5.26543	0.202997	0.839138	0.89836
TGME49_262440	18.5538	7.42211	1.23973	5.98687	2.14e-09	1.32e-08
TGME49_264630	26.7516	7.41552	1.16888	6.34415	2.24e-10	1.56e-09
TGME49_278380	77.9605	7.4111	0.761003	9.7386	2.06e-22	4.4e-21
TGME49_239520	76.4801	7.38005	0.711805	10.3681	3.46e-25	9.21e-24
TGME49_220280	801.111	7.36078	0.39404	18.6803	7.17e-78	5.54e-75
TGME49_315802	18.2226	7.35526	1.23411	5.95995	2.52e-09	1.54e-08
TGME49_459520	0	NA	NA	NA	NA	NA
TGME49_294585	189.608	7.34092	0.9917	7.40236	1.34e-13	1.36e-12
TGME49_301120	558.995	0.05352	0.16631	0.321809	0.747598	0.833445
TGME49_244620	25.5961	7.32167	1.1934	6.13512	8.51e-10	5.51e-09
TGME49_216460	477.771	0.110421	0.285347	0.38697	0.698779	0.791509
TGME49_203840	359.92	-0.185204	0.190592	-0.97173	0.331185	0.439754
TGME49_305000	0.4783	0.124719	3.57688	0.0348681	0.972185	0.997023
TGME49_218215	8.25639	7.31431	1.42011	5.1505	2.6e-07	1.23e-06
TGME49_248780	60.9631	-0.231536	0.304923	-0.759326	0.447658	0.560324
TGME49_256865	8.40492	7.31148	1.34224	5.44721	5.12e-08	2.64e-07
TGME49_230130	28.913	7.2947	1.10875	6.57919	4.73e-11	3.57e-10
TGME49_290585	49.1018	7.2946	0.85145	8.56727	1.06e-17	1.54e-16
TGME49_242600	21.4516	7.28508	1.15277	6.31963	2.62e-10	1.81e-09
TGME49_202065	1.67748	2.34729	1.70639	1.37559	0.168947	0.25026
TGME49_291170	33.0654	7.27492	1.01898	7.1394	9.37e-13	8.59e-12
TGME49_297820	41.1751	7.26342	0.942252	7.70858	1.27e-14	1.4e-13
TGME49_316390	0	NA	NA	NA	NA	NA
TGME49_262800	45.2142	7.24762	0.821874	8.8184	1.16e-18	1.83e-17
TGME49_207730	2.13901	3.97766	1.92319	2.06826	0.0386153	0.069226
TGME49_291160	0.347944	3.33523	5.17554	0.644422	0.519302	0.629686
TGME49_321690	814.688	-0.0695045	0.13087	-0.531097	0.595351	0.699301
TGME49_211360	5.99248	7.24663	1.61979	4.47381	7.68e-06	2.92e-05
TGME49_355250	0	NA	NA	NA	NA	NA
TGME49_211250	1499.89	0.189727	0.123702	1.53375	0.125092	0.19271
TGME49_238270	42.7826	0.904197	0.442707	2.04243	0.0411092	0.0730659
TGME49_315100	17.2837	7.24301	1.29271	5.60295	2.11e-08	1.14e-07
TGME49_295130	45.8414	7.24191	1.05135	6.88819	5.65e-12	4.7e-11
TGME49_221840	65.216	7.19096	0.760715	9.4529	3.3e-21	6.4e-20
TGME49_201850	114.649	7.16684	0.563184	12.7256	4.26e-37	2.86e-35
TGME49_328600	0.926693	-0.0817771	2.13287	-0.0383413	0.969416	0.995983
TGME49_319992	8.61232	7.16621	1.35629	5.28369	1.27e-07	6.2e-07
TGME49_295050	647.958	-0.272022	0.162754	-1.67137	0.0946496	0.151489
TGME49_225102	7.3057	7.16465	1.35654	5.28155	1.28e-07	6.26e-07
TGME49_312960	556.196	-0.208959	0.140655	-1.48562	0.13738	0.209292
TGME49_311180	166.543	-0.135536	0.245779	-0.551455	0.581322	0.686518
TGME49_202520	1230.2	0.316969	0.188535	1.68122	0.092721	0.148794
TGME49_216920	577.212	-0.139915	0.147771	-0.946838	0.343721	0.452517
TGME49_301240	364.844	7.16174	0.506701	14.134	2.34e-45	2.93e-43
TGME49_460480	0	NA	NA	NA	NA	NA
TGME49_319970	5.89781	7.1611	1.46563	4.88601	1.03e-06	4.46e-06
TGME49_246650	5.49593	7.15909	1.56765	4.56677	4.95e-06	1.94e-05
TGME49_248820	129.971	7.13046	0.611007	11.67	1.81e-31	7.88e-30
TGME49_254000	1174.45	0.365933	0.213997	1.71	0.0872666	0.140972
TGME49_276870	8.37264	7.12808	1.36556	5.21991	1.79e-07	8.6e-07
TGME49_242390	5.38688	7.12219	1.64231	4.33668	1.45e-05	5.21e-05
TGME49_459070	0	NA	NA	NA	NA	NA
TGME49_302450	0.0604589	-0.830892	5.2679	-0.157727	0.874672	0.923735
TGME49_253110	18.2548	7.10555	1.14773	6.19094	5.98e-10	3.93e-09
TGME49_313220	41.6406	7.10315	0.834567	8.51119	1.72e-17	2.45e-16
TGME49_273705	0.273703	2.50303	5.2052	0.480872	0.630608	0.730033
TGME49_203250	71.6285	7.06872	0.779303	9.07056	1.18e-19	2.06e-18
TGME49_314487	11.821	7.05423	1.27687	5.52465	3.3e-08	1.74e-07
TGME49_211710	1361.01	0.109412	0.0982731	1.11335	0.265558	0.36651
TGME49_224330	922.463	0.0120268	0.139969	0.0859247	0.931526	0.967923
TGME49_266130	55.0359	7.04412	0.892749	7.89037	3.01e-15	3.5e-14
TGME49_269270	1.15308	3.31127	1.95579	1.69306	0.0904449	0.145443
TGME49_211910	10.2465	7.02056	1.32012	5.31814	1.05e-07	5.19e-07
TGME49_242250	14.3023	0.223318	0.617612	0.361583	0.717664	0.808702
TGME49_309530	49.6942	7.00092	0.74709	9.37092	7.19e-21	1.37e-19
TGME49_225400	10.57	6.99238	1.30719	5.34916	8.84e-08	4.42e-07
TGME49_254790	102.672	6.9885	0.704999	9.91277	3.66e-23	8.34e-22
TGME49_260170	220.307	0.0016279	0.208312	0.00781469	0.993765	1
TGME49_266330	21.5045	6.98575	1.09134	6.40108	1.54e-10	1.1e-09
TGME49_311640	10.1111	-1.16794	0.544951	-2.1432	0.0320973	0.0589443
TGME49_201200	342.363	-0.236697	0.137829	-1.71733	0.0859196	0.139166
TGME49_225032	5.29559	6.98114	1.46185	4.77557	1.79e-06	7.53e-06
TGME49_207970	28.4369	6.97526	0.923366	7.55417	4.22e-14	4.46e-13
TGME49_460940	0	NA	NA	NA	NA	NA
TGME49_207010	6.1905	6.9744	1.41378	4.93315	8.09e-07	3.56e-06
TGME49_247920	464.12	-0.0542824	0.121767	-0.445791	0.655749	0.751471
TGME49_246140	366.731	-0.258596	0.164526	-1.57176	0.116006	0.180411
TGME49_320530	13.3175	6.9702	1.33829	5.20828	1.91e-07	9.12e-07
TGME49_233520	524.121	-0.218215	0.24964	-0.874119	0.382053	0.494566
TGME49_224010	8.67136	6.96706	1.34176	5.19249	2.07e-07	9.88e-07
TGME49_213560	5.52269	6.9473	1.38376	5.02059	5.15e-07	2.33e-06
TGME49_310260	12.539	6.94143	1.27192	5.45744	4.83e-08	2.5e-07
TGME49_251440	343.438	0.257368	0.11816	2.17813	0.0293963	0.054561
TGME49_278430	6.18114	6.91589	1.45531	4.75219	2.01e-06	8.38e-06
TGME49_204460	27.4972	6.91375	0.939266	7.36081	1.83e-13	1.82e-12
TGME49_459530	0	NA	NA	NA	NA	NA
TGME49_315530	1166.88	0.180363	0.145579	1.23893	0.21537	0.307723
TGME49_301130	229.649	0.298809	0.286597	1.04261	0.297128	0.402253
TGME49_283760	179.756	-0.353586	0.325779	-1.08536	0.277764	0.380455
TGME49_238210	248.853	6.89729	0.462568	14.9109	2.8e-50	4.33e-48
TGME49_202070	592.357	-0.0895248	0.212901	-0.420499	0.674121	0.768283
TGME49_216470	252.682	-0.166036	0.122966	-1.35026	0.176933	0.260231
TGME49_305010	344.781	-0.346381	0.173845	-1.99247	0.04632	0.0809349
TGME49_281600	97.7848	6.89603	0.638287	10.804	3.3e-27	1.05e-25
TGME49_237410	746.106	0.272546	0.190606	1.4299	0.152747	0.229255
TGME49_267308	12.9907	6.88446	1.32035	5.2141	1.85e-07	8.85e-07
TGME49_248790	150.95	-0.333553	0.206172	-1.61784	0.105698	0.166672
TGME49_234390	573.358	-0.115151	0.138103	-0.833806	0.40439	0.516876
TGME49_269730	1789.88	0.0978375	0.156895	0.623585	0.5329	0.64153
TGME49_215670	37.8786	6.87079	0.821773	8.36093	6.22e-17	8.42e-16
TGME49_312440	42.2503	6.86158	0.73794	9.29828	1.43e-20	2.69e-19
TGME49_249960	9.87005	6.85911	1.31968	5.19758	2.02e-07	9.64e-07
TGME49_236290	20.5148	6.85725	1.15945	5.91422	3.33e-09	2.01e-08
TGME49_310320	534.087	-0.0445313	0.178199	-0.249897	0.802667	0.875551
TGME49_238440	382.034	6.81684	0.444966	15.3199	5.63e-53	1.06e-50
TGME49_292950	1221.98	-0.221725	0.264731	-0.837546	0.402285	0.515037
TGME49_307590	93.7294	6.79154	0.829512	8.18739	2.67e-16	3.42e-15
TGME49_268360	26.3747	6.77385	0.951369	7.1201	1.08e-12	9.82e-12
TGME49_458200	0	NA	NA	NA	NA	NA
TGME49_246600	975.11	0.030037	0.112052	0.268064	0.78865	0.865096
TGME49_232200	0.211248	2.3205	5.21732	0.444769	0.656487	0.752038
TGME49_235580	18.8025	6.77292	1.11118	6.09527	1.09e-09	6.95e-09
TGME49_228620	6.32349	6.75747	1.42821	4.73143	2.23e-06	9.2e-06
TGME49_209583	36.4598	6.73258	0.867136	7.76416	8.22e-15	9.21e-14
TGME49_278920	465.415	0.103596	0.285321	0.363085	0.716541	0.807651
TGME49_251900	1.96966	1.28389	1.35344	0.948612	0.342818	0.451592
TGME49_295060	258.728	0.404988	0.218755	1.85134	0.0641212	0.107585
TGME49_313650	4.36916	6.73087	1.62198	4.14977	3.33e-05	0.000113514
TGME49_311190	0.520816	2.50048	4.01087	0.623426	0.533005	0.641566
TGME49_215150	2344.02	-0.155161	0.190645	-0.813874	0.415717	0.527551
TGME49_311370	285.202	6.72979	0.505945	13.3014	2.27e-40	1.95e-38
TGME49_216930	1250.56	-0.057206	0.148955	-0.384049	0.700942	0.793482
TGME49_460490	0	NA	NA	NA	NA	NA
TGME49_293800	19.4214	6.72283	1.28286	5.24051	1.6e-07	7.74e-07
TGME49_220450	111.296	-0.619163	0.332504	-1.86212	0.0625859	0.1053
TGME49_268410	0.0412241	1.09267	5.2679	0.207421	0.835681	0.895786
TGME49_207410	23.0042	6.7221	0.951315	7.06611	1.59e-12	1.42e-11
TGME49_231620	5.26135	6.70579	1.62297	4.13181	3.6e-05	0.000121982
TGME49_459080	3.01318	1.68575	2.35984	0.71435	0.475011	0.586101
TGME49_315080	1210.04	0.0361252	0.132738	0.272154	0.785504	0.862655
TGME49_323400	0	NA	NA	NA	NA	NA
TGME49_291130	36.4372	6.68358	0.747214	8.94466	3.73e-19	6.15e-18
TGME49_291630	440.82	0.0741909	0.129217	0.574157	0.565862	0.672647
TGME49_254020	5.2739	6.6778	1.44534	4.62024	3.83e-06	1.52e-05
TGME49_289060	17.9655	6.67505	1.0021	6.66108	2.72e-11	2.1e-10
TGME49_269280	0.438688	2.57709	3.61564	0.712761	0.475994	0.586974
TGME49_242260	237.785	-0.175192	0.287809	-0.608709	0.542718	0.651231
TGME49_244030	5.83222	6.6598	1.52748	4.35998	1.3e-05	4.73e-05
TGME49_228220	3.04817	0.885228	0.995568	0.889168	0.373913	0.485135
TGME49_306350	599.289	-0.219499	0.35057	-0.626122	0.531235	0.6403
TGME49_288980	0	NA	NA	NA	NA	NA
TGME49_261960	207.895	-0.500784	0.265452	-1.88654	0.0592227	0.10028
TGME49_314055	134.026	6.6564	0.940116	7.08041	1.44e-12	1.29e-11
TGME49_237070	346.234	6.65432	0.478556	13.905	5.91e-44	6.98e-42
TGME49_201210	217.279	-0.129965	0.229786	-0.565591	0.571672	0.677755
TGME49_315560	144.086	6.65272	0.51065	13.028	8.49e-39	6.56e-37
TGME49_460950	0	NA	NA	NA	NA	NA
TGME49_228175	4.55993	6.64452	1.55942	4.2609	2.04e-05	7.17e-05
TGME49_247930	194.023	0.0555621	0.234408	0.237031	0.812632	0.883665
TGME49_246150	87.526	0.434527	0.347411	1.25076	0.211022	0.302476
TGME49_207210	82.8669	6.64085	0.675879	9.8255	8.74e-23	1.93e-21
TGME49_220910	928.273	-0.109929	0.206592	-0.532108	0.594651	0.698769
TGME49_229330	97.221	6.64035	0.666982	9.95582	2.38e-23	5.56e-22
TGME49_278470	521.038	-0.0468655	0.159147	-0.294479	0.768392	0.848672
TGME49_212740	11.3145	6.63083	1.3145	5.04436	4.55e-07	2.08e-06
TGME49_246640	14.6324	6.62253	1.13993	5.8096	6.26e-09	3.65e-08
TGME49_201890	13.0581	6.61497	1.16305	5.6876	1.29e-08	7.19e-08
TGME49_459540	0	NA	NA	NA	NA	NA
TGME49_215328	4.54506	6.61158	1.73766	3.80487	0.00014188	0.000434161
TGME49_228410	8.40568	6.60893	1.38951	4.7563	1.97e-06	8.23e-06
TGME49_220560	68.1207	6.58819	0.672825	9.79183	1.22e-22	2.66e-21
TGME49_266785	19.2087	6.58541	1.30131	5.06061	4.18e-07	1.92e-06
TGME49_288960	22.4375	6.58403	1.22319	5.38268	7.34e-08	3.72e-07
TGME49_203860	276.653	0.013466	0.18718	0.0719412	0.942649	0.97757
TGME49_225590	4.77748	6.56801	1.52915	4.29519	1.75e-05	6.21e-05
TGME49_216480	278.115	0.227338	0.184622	1.23137	0.218185	0.311066
TGME49_305020	316.657	0.172739	0.177985	0.970523	0.331786	0.440483
TGME49_233290	4.06899	6.55894	1.52786	4.29289	1.76e-05	6.28e-05
TGME49_282030	42.3331	6.54942	0.668119	9.80278	1.1e-22	2.39e-21
TGME49_223020	389.649	-0.101364	0.162065	-0.625452	0.531675	0.640508
TGME49_269740	78.3029	0.361651	0.268857	1.34514	0.17858	0.262065
TGME49_275590	4.19425	6.5367	1.60188	4.08064	4.49e-05	0.000150355
TGME49_305570	4.62738	6.53071	1.53111	4.26535	2e-05	7.04e-05
TGME49_223025	3.39857	1.70121	0.926852	1.83547	0.0664367	0.111053
TGME49_237425	236.611	-0.480394	0.23867	-2.0128	0.0441358	0.0776275
TGME49_202020	456.015	6.51678	0.380178	17.1414	7.29e-66	2.95e-63
TGME49_209810	202.379	6.50937	0.580267	11.2179	3.33e-29	1.24e-27
TGME49_294200	8445.04	0.219544	0.171038	1.2836	0.199283	0.287782
TGME49_321470	69.6871	6.50064	0.510433	12.7355	3.75e-37	2.53e-35
TGME49_310330	523.883	0.0828475	0.139965	0.591916	0.553907	0.661764
TGME49_207750	1931.29	0.137108	0.18216	0.752682	0.451641	0.563972
TGME49_240240	15.3224	6.4997	1.16525	5.57796	2.43e-08	1.31e-07
TGME49_291180	2969.13	-0.351057	0.195206	-1.79839	0.0721153	0.119327
TGME49_205430	30.0599	6.49188	0.869473	7.46645	8.24e-14	8.51e-13
TGME49_458210	32.2041	0.412588	1.04349	0.395393	0.692553	0.786008
TGME49_246610	540.287	0.169459	0.186902	0.906675	0.364579	0.474834
TGME49_232210	360.077	-0.429556	0.213176	-2.01503	0.0439013	0.077318
TGME49_202260	3.9337	6.47923	1.61186	4.01973	5.83e-05	0.000191073
TGME49_243590	353.631	0.0661828	0.155977	0.424312	0.671338	0.76583
TGME49_230970	423.417	0.24986	0.340226	0.734394	0.462708	0.574755
TGME49_207610	4.48293	6.47748	1.48426	4.36412	1.28e-05	4.65e-05
TGME49_204870	4.74278	6.46735	1.64862	3.92289	8.75e-05	0.000278547
TGME49_313950	74.0209	6.46695	0.636076	10.167	2.78e-24	6.83e-23
TGME49_314220	905.563	-0.120431	0.130996	-0.91935	0.357913	0.468137
TGME49_295070	676.106	-0.208967	0.145452	-1.43668	0.15081	0.226892
TGME49_312980	0.654683	1.96143	3.41122	0.574992	0.565296	0.672187
TGME49_202540	1981.88	0.00321679	0.147957	0.0217413	0.982654	1
TGME49_216940	4.99873	2.03863	1.06344	1.91701	0.0552367	0.0943336
TGME49_215160	2803.64	0.144909	0.155403	0.932472	0.351093	0.460299
TGME49_242350	4.30892	6.45984	1.58014	4.08813	4.35e-05	0.000145868
TGME49_233080	748.279	-0.218317	0.144103	-1.51501	0.12977	0.199125
TGME49_268420	0.0427283	-0.830892	5.2679	-0.157727	0.874672	0.923735
TGME49_216280	7.42213	6.43184	1.34978	4.76509	1.89e-06	7.91e-06
TGME49_215165	0	NA	NA	NA	NA	NA
TGME49_218470	18.1654	6.43098	1.03532	6.21157	5.25e-10	3.48e-09
TGME49_262890	11.8829	6.42856	1.34568	4.77718	1.78e-06	7.47e-06
TGME49_459090	1.76282	-1.59238	3.07191	-0.518368	0.604201	0.706382
TGME49_315090	0.580879	0.704809	4.94992	0.142388	0.886774	0.933042
TGME49_272200	40.7937	6.42409	0.775159	8.28745	1.16e-16	1.53e-15
TGME49_291640	282.052	0.15872	0.142814	1.11138	0.266407	0.367502
TGME49_225070	7.20063	6.42046	1.35115	4.75184	2.02e-06	8.39e-06
TGME49_212030	4.05218	6.41913	1.51625	4.23354	2.3e-05	8.04e-05
TGME49_258508	22.21	6.41668	0.967888	6.62956	3.37e-11	2.58e-10
TGME49_251962	3.37092	6.39658	1.99763	3.20209	0.00136433	0.00346065
TGME49_219222	9.93552	6.39651	1.40974	4.53735	5.7e-06	2.21e-05
TGME49_228230	6114.35	-0.149763	0.234476	-0.638711	0.523011	0.632938
TGME49_253500	15.2094	6.39234	1.24459	5.1361	2.8e-07	1.32e-06
TGME49_231610	7.61151	6.39041	1.35575	4.71355	2.43e-06	1e-05
TGME49_313050	72.0944	6.38899	0.526316	12.1391	6.56e-34	3.58e-32
TGME49_263215	149.642	0.691995	0.321236	2.15416	0.0312276	0.0575707
TGME49_311660	261.394	-0.350756	0.17155	-2.04462	0.0408918	0.0727251
TGME49_309550	2.9954	6.37495	2.17279	2.93399	0.0033463	0.00781047
TGME49_201220	278.379	-0.604258	0.282763	-2.13698	0.0325997	0.0597381
TGME49_460960	0	NA	NA	NA	NA	NA
TGME49_247940	6.01111	1.85446	0.999206	1.85594	0.0634628	0.106564
TGME49_246160	411.067	0.554274	0.28719	1.92999	0.0536079	0.0920136
TGME49_220920	198.222	0.163004	0.16995	0.959127	0.337495	0.446124
TGME49_218930	8.66889	6.36956	1.40715	4.52655	6e-06	2.31e-05
TGME49_278860	6.88587	6.36761	1.49806	4.25055	2.13e-05	7.49e-05
TGME49_219500	815.517	-0.264581	0.209911	-1.26044	0.20751	0.298246
TGME49_291040	110.221	6.36543	0.5544	11.4817	1.63e-30	6.87e-29
TGME49_295015	75.9628	6.36321	0.624278	10.1929	2.13e-24	5.29e-23
TGME49_251460	544.123	0.238159	0.229114	1.03948	0.298582	0.403771
TGME49_278080	179.564	6.36203	0.419242	15.1751	5.17e-52	9.36e-50
TGME49_265120	152.223	6.35927	0.465555	13.6595	1.77e-42	1.82e-40
TGME49_459550	0	NA	NA	NA	NA	NA
TGME49_306450	2365.04	6.35059	0.535554	11.858	1.96e-32	9.41e-31
TGME49_315127	4.53809	6.34374	1.41119	4.4953	6.95e-06	2.65e-05
TGME49_232400	543.094	6.32911	0.457089	13.8466	1.33e-43	1.53e-41
TGME49_290320	0	NA	NA	NA	NA	NA
TGME49_276860	14.4569	6.32354	1.17551	5.37942	7.47e-08	3.78e-07
TGME49_313725	4.78583	6.315	1.46825	4.30104	1.7e-05	6.06e-05
TGME49_233050	76.7366	6.31225	0.645552	9.77806	1.4e-22	3.02e-21
TGME49_295020	133.471	6.30616	0.488455	12.9104	3.93e-38	2.9e-36
TGME49_203340	57.5125	6.30612	0.734313	8.58778	8.87e-18	1.3e-16
TGME49_223030	0.298718	2.73589	5.19678	0.526458	0.59857	0.701437
TGME49_210412	127.783	-0.183958	0.281774	-0.652858	0.513848	0.624603
TGME49_224770	7.26025	6.30133	1.40557	4.4831	7.36e-06	2.8e-05
TGME49_237045	28.2561	6.30077	0.999035	6.30686	2.85e-10	1.96e-09
TGME49_258840	12.19	6.28111	1.16984	5.36921	7.91e-08	3.98e-07
TGME49_256020	12.1844	6.2802	1.14349	5.49215	3.97e-08	2.07e-07
TGME49_260650	362.9	-0.247439	0.12973	-1.90733	0.0564773	0.0962591
TGME49_265538	8.54476	6.27019	1.30064	4.82086	1.43e-06	6.09e-06
TGME49_259230	226.325	0.0741603	0.251329	0.295073	0.767938	0.848391
TGME49_310340	0.368401	1.77113	5.24065	0.33796	0.735393	0.823122
TGME49_233040	78.8276	6.25729	0.512579	12.2075	2.84e-34	1.59e-32
TGME49_253580	8.11605	6.23637	1.32311	4.71344	2.44e-06	1e-05
TGME49_297380	6.48847	6.22864	1.42375	4.3748	1.22e-05	4.44e-05
TGME49_458220	0.313608	-0.830892	5.2679	-0.157727	0.874672	0.923735
TGME49_225028	38.0013	6.22639	0.700761	8.88517	6.38e-19	1.02e-17
TGME49_232220	181.529	-0.334709	0.256787	-1.30345	0.192421	0.279152
TGME49_292975	988.323	0.324695	0.205091	1.58318	0.113381	0.176879
TGME49_268820	27.1037	6.2131	0.870672	7.13599	9.61e-13	8.79e-12
TGME49_213860	8.74426	6.20257	1.37997	4.49472	6.97e-06	2.66e-05
TGME49_251920	263.655	0.230863	0.133058	1.73505	0.0827313	0.134502
TGME49_201650	6.19092	6.18847	1.38484	4.46872	7.87e-06	2.98e-05
TGME49_282020	2.74051	6.18242	2.17017	2.84882	0.00438813	0.0100142
TGME49_202550	365.998	-0.443069	0.274216	-1.61576	0.106145	0.167339
TGME49_216950	267.469	-0.26076	0.139655	-1.86718	0.0618764	0.104271
TGME49_215170	1350.6	-0.149125	0.133276	-1.11892	0.263176	0.363694
TGME49_220470	1638.4	0.34272	0.155426	2.20504	0.0274511	0.0513765
TGME49_233065	268.596	6.17848	0.780119	7.91992	2.38e-15	2.81e-14
TGME49_268430	475.143	0.757492	0.363732	2.08255	0.0372919	0.0671934
TGME49_254030	1126.26	0.106024	0.169621	0.625068	0.531927	0.640721
TGME49_219370	79.847	6.17143	0.543491	11.3552	6.99e-30	2.78e-28
TGME49_320250	42.1436	6.17048	0.838835	7.35601	1.89e-13	1.89e-12
TGME49_242900	6.62633	6.16386	1.48756	4.1436	3.42e-05	0.000116288
TGME49_310802	349.849	0.0184111	0.173372	0.106194	0.915428	0.955864
TGME49_327300	0.286928	0.130891	5.2679	0.024847	0.980177	1
TGME49_266335	3.77824	6.15935	1.90672	3.23033	0.00123646	0.00315795
TGME49_217370	8.27722	6.15236	1.36961	4.49205	7.05e-06	2.69e-05
TGME49_306370	301.953	-0.390797	0.323256	-1.20894	0.226685	0.321034
TGME49_236900	16.1538	6.13429	1.07808	5.69	1.27e-08	7.09e-08
TGME49_267100	1566.06	-0.111167	0.133343	-0.833696	0.404452	0.516878
TGME49_270820	7.49732	6.13239	1.31695	4.65652	3.22e-06	1.3e-05
TGME49_201230	382.449	-0.677575	0.346462	-1.9557	0.0505007	0.0875277
TGME49_460970	0	NA	NA	NA	NA	NA
TGME49_247950	0.326519	2.91961	5.1892	0.562632	0.573686	0.679386
TGME49_246170	1951.44	-0.245323	0.164077	-1.49517	0.134871	0.206133
TGME49_212275	53.4942	6.1299	0.520672	11.7731	5.37e-32	2.49e-30
TGME49_230602	17.9319	6.12087	0.936654	6.53482	6.37e-11	4.73e-10
TGME49_301200	3.56727	6.11024	1.96429	3.11067	0.00186666	0.00459909
TGME49_219510	483.354	0.18589	0.113669	1.63537	0.101972	0.161568
TGME49_278490	402.233	0.177126	0.132798	1.3338	0.182268	0.266283
TGME49_216285	85.9296	6.10095	0.574136	10.6263	2.25e-26	6.51e-25
TGME49_276850	26.5367	6.08316	0.868384	7.00515	2.47e-12	2.14e-11
TGME49_283765	2.42304	6.07705	2.09285	2.90372	0.00368755	0.00856237
TGME49_286810	64.8837	0.131897	0.308567	0.427448	0.669053	0.763921
TGME49_222700	11.3356	6.07329	1.21868	4.98351	6.24e-07	2.79e-06
TGME49_459560	17.6664	-0.428558	1.66144	-0.257944	0.79645	0.870199
TGME49_221550	33.722	6.0665	0.688014	8.81742	1.17e-18	1.84e-17
TGME49_209585	4.61922	6.06432	1.70359	3.55972	0.000371248	0.00105066
TGME49_283790	434.011	-0.548672	0.451624	-1.21489	0.224409	0.318181
TGME49_246178	560.403	0.391174	0.194007	2.01629	0.0437696	0.0771339
TGME49_232170	22.8066	6.06093	0.92206	6.57326	4.92e-11	3.7e-10
TGME49_272415	1.01777	3.89447	2.71556	1.43413	0.151535	0.227757
TGME49_203570	11.0328	6.05233	1.23959	4.88253	1.05e-06	4.53e-06
TGME49_214570	8.64104	6.0489	1.45293	4.16323	3.14e-05	0.000107324
TGME49_226230	29.5593	6.0472	0.992865	6.09065	1.12e-09	7.14e-09
TGME49_239670	3.35476	6.02858	1.62915	3.70045	0.00021522	0.000636387
TGME49_286660	3.68134	6.02858	1.64712	3.66006	0.000252152	0.000735874
TGME49_209000	876.774	-0.00966054	0.223103	-0.0433007	0.965462	0.99312
TGME49_269760	137.063	0.547342	0.273662	2.00007	0.0454928	0.0796428
TGME49_255360	0.38088	3.24911	5.17784	0.627502	0.53033	0.639523
TGME49_242740	6.05471	0.913699	0.830342	1.10039	0.271163	0.372674
TGME49_214300	983.597	-0.064001	0.140071	-0.456918	0.64773	0.745091
TGME49_223045	10.8533	-0.102329	0.528716	-0.193542	0.846535	0.903664
TGME49_231780	172.503	6.02786	0.505885	11.9155	9.83e-33	4.89e-31
TGME49_209755	588.275	6.02402	0.391662	15.3807	2.21e-53	4.27e-51
TGME49_260660	468.082	0.365803	0.181324	2.0174	0.0436537	0.0769934
TGME49_205590	3.59579	6.02205	1.5786	3.8148	0.000136291	0.000418866
TGME49_248677	39.7807	6.01527	0.747465	8.04757	8.45e-16	1.04e-14
TGME49_266065	45.1096	6.01408	0.679056	8.85653	8.25e-19	1.31e-17
TGME49_294210	4.72975	6.00725	1.47514	4.07232	4.65e-05	0.000155458
TGME49_301190	2.8085	6.00307	2.34331	2.56179	0.0104134	0.0216081
TGME49_204560	3.79914	6.00128	1.44818	4.14401	3.41e-05	0.000116126
TGME49_211290	2765.42	-0.0645306	0.168084	-0.383919	0.701038	0.793482
TGME49_313235	3.38102	5.99593	1.56816	3.82355	0.000131543	0.000405004
TGME49_458230	0	NA	NA	NA	NA	NA
TGME49_321800	3.38933	5.98834	1.82078	3.28889	0.00100583	0.00260884
TGME49_255730	5.6765	5.98272	1.52543	3.922	8.78e-05	0.000279385
TGME49_230990	108.711	0.266322	0.324481	0.820764	0.41178	0.52357
TGME49_278950	141.782	0.0823573	0.316466	0.260241	0.794678	0.869131
TGME49_221830	31.0501	5.97146	0.810643	7.36632	1.75e-13	1.76e-12
TGME49_246635	1.9521	0.42498	1.43599	0.29595	0.767268	0.847981
TGME49_236110	619.586	-0.118539	0.136653	-0.867445	0.385698	0.498526
TGME49_271892	27.5346	5.96976	0.738913	8.07911	6.52e-16	8.13e-15
TGME49_295090	648.292	0.083555	0.134121	0.622982	0.533296	0.641783
TGME49_228420	3.01032	5.96008	1.61094	3.69975	0.00021581	0.000637468
TGME49_278910	133.61	5.94636	0.495165	12.0088	3.19e-33	1.65e-31
TGME49_319900	911.929	-0.0153093	0.268256	-0.0570698	0.95449	0.985646
TGME49_207350	43.9965	5.94214	0.824074	7.21069	5.57e-13	5.2e-12
TGME49_231390	10.8692	5.93307	1.21846	4.86931	1.12e-06	4.83e-06
TGME49_237900	0.343499	1.856	5.24282	0.354008	0.723333	0.813005
TGME49_220480	351.866	-0.19303	0.18765	-1.02867	0.303635	0.409344
TGME49_268440	0	NA	NA	NA	NA	NA
TGME49_254040	16.1709	-0.211988	0.656324	-0.322993	0.746701	0.832712
TGME49_225950	9.5937	5.92335	1.12817	5.25039	1.52e-07	7.36e-07
TGME49_272593	1.99447	5.92046	2.35528	2.5137	0.0119472	0.0244517
TGME49_305505	0	NA	NA	NA	NA	NA
TGME49_202568	305.4	0.117164	0.147151	0.796217	0.425906	0.537594
TGME49_263380	13.8777	5.91501	1.04607	5.65448	1.56e-08	8.65e-08
TGME49_259700	642.277	-0.0160841	0.152937	-0.105168	0.916243	0.95648
TGME49_316890	0.618916	3.20163	3.28193	0.975531	0.329297	0.437657
TGME49_310810	517.978	0.0389136	0.270836	0.14368	0.885754	0.932545
TGME49_206450	2255.37	0.318043	0.217145	1.46466	0.143013	0.216942
TGME49_291660	2.59859	1.79769	1.18172	1.52125	0.128197	0.19703
TGME49_224180	136.353	5.91132	0.515427	11.4688	1.89e-30	7.82e-29
TGME49_263230	610.083	-0.715357	0.391432	-1.82754	0.0676186	0.112764
TGME49_315730	6.12219	5.89076	1.34815	4.36951	1.25e-05	4.54e-05
TGME49_306380	651.453	-0.318962	0.144618	-2.20555	0.0274153	0.0513296
TGME49_287240	321.584	5.89018	0.308177	19.113	1.97e-81	1.86e-78
TGME49_238220	28.8504	5.8886	0.687654	8.56332	1.1e-17	1.59e-16
TGME49_261990	514.608	-0.0231755	0.163977	-0.141334	0.887606	0.93323
TGME49_232580	36.1718	5.87933	0.70096	8.38755	4.96e-17	6.78e-16
TGME49_225953	9.30062	5.87585	1.18932	4.94051	7.79e-07	3.43e-06
TGME49_225140	10.3785	5.87169	1.14968	5.10726	3.27e-07	1.52e-06
TGME49_203330	28.8023	5.8589	0.740107	7.91629	2.45e-15	2.88e-14
TGME49_460980	0	NA	NA	NA	NA	NA
TGME49_273478	2.92686	5.85511	1.73189	3.38076	0.000722862	0.00193384
TGME49_220940	430.94	0.113918	0.1753	0.649846	0.515792	0.626577
TGME49_316190	23.3824	5.85446	0.997626	5.8684	4.4e-09	2.6e-08
TGME49_268900	559.385	-0.210343	0.115067	-1.82801	0.067548	0.11269
TGME49_262090	3.29198	5.85279	1.6262	3.59906	0.000319372	0.000916646
TGME49_265542	104.646	5.8523	0.570625	10.2559	1.11e-24	2.84e-23
TGME49_254750	33.3361	5.83717	0.637917	9.15036	5.67e-20	1.02e-18
TGME49_246182	321.167	-0.0183712	0.384758	-0.0477474	0.961918	0.990925
TGME49_251480	250.27	-0.323997	0.150742	-2.14935	0.0316064	0.0581809
TGME49_272420	722.379	0.10582	0.271191	0.390203	0.696387	0.78922
TGME49_459570	0	NA	NA	NA	NA	NA
TGME49_287250	46.3336	5.82339	0.620464	9.38553	6.26e-21	1.2e-19
TGME49_230598	6.5053	5.81947	1.3444	4.32867	1.5e-05	5.4e-05
TGME49_206910	0.492114	0.876997	4.10196	0.213799	0.830704	0.895786
TGME49_290340	616.15	-0.180494	0.168408	-1.07176	0.283828	0.387576
TGME49_203890	39.4194	1.03495	0.477984	2.16523	0.0303698	0.0561718
TGME49_305050	1119.08	-0.279421	0.254548	-1.09771	0.27233	0.373976
TGME49_280570	244.341	5.81838	0.533825	10.8994	1.16e-27	3.83e-26
TGME49_237450	59.6803	0.626778	0.434268	1.4433	0.148937	0.224607
TGME49_210430	1342.72	-0.344752	0.261362	-1.31906	0.18715	0.272526
TGME49_254320	7.2046	5.8096	1.48584	3.90998	9.23e-05	0.000292876
TGME49_209010	233.85	-0.0102191	0.224533	-0.0455125	0.963699	0.992266
TGME49_313848	12.4202	5.80595	1.16068	5.00219	5.67e-07	2.55e-06
TGME49_307620	4.70872	5.80567	1.68777	3.43986	0.000582026	0.001587
TGME49_242750	2.25329	2.53979	1.42509	1.78219	0.0747179	0.122979
TGME49_266610	25.7081	5.78328	0.730383	7.91814	2.41e-15	2.85e-14
TGME49_228710	205.472	-0.0949263	0.197005	-0.481848	0.629914	0.729528
TGME49_257720	48.8095	5.78055	0.549256	10.5243	6.67e-26	1.86e-24
TGME49_260670	432.494	0.24085	0.298262	0.807514	0.419371	0.530999
TGME49_286670	258.514	5.77901	0.372734	15.5044	3.24e-54	6.89e-52
TGME49_281610	90.6522	-0.630651	0.312895	-2.01553	0.0438489	0.0772415
TGME49_255710	80.9503	5.76278	0.525387	10.9686	5.41e-28	1.83e-26
TGME49_269315	44.4166	5.76133	0.676069	8.5218	1.57e-17	2.24e-16
TGME49_252640	247.889	5.76109	0.71917	8.01075	1.14e-15	1.39e-14
TGME49_207780	0.0604524	1.09267	5.2679	0.207421	0.835681	0.895786
TGME49_255460	63.5296	5.75499	0.53336	10.7901	3.83e-27	1.2e-25
TGME49_458240	0	NA	NA	NA	NA	NA
TGME49_285470	59.4039	5.75004	0.522562	11.0036	3.67e-28	1.26e-26
TGME49_232240	123.515	0.0654257	0.203738	0.321127	0.748114	0.833794
TGME49_218200	455.912	-0.583193	0.295306	-1.97488	0.048282	0.0839558
TGME49_278960	398.232	-0.224095	0.16853	-1.3297	0.183616	0.26793
TGME49_248430	36.6904	5.74377	0.721064	7.96568	1.64e-15	1.98e-14
TGME49_271015	10.1247	5.71678	1.17734	4.85567	1.2e-06	5.15e-06
TGME49_256788	4.21917	5.70756	1.63563	3.48951	0.000483909	0.00133921
TGME49_295945	122.371	5.69889	0.430394	13.2411	5.08e-40	4.16e-38
TGME49_216970	1078.77	0.0977076	0.117128	0.834196	0.404171	0.516751
TGME49_319910	218.163	-0.209606	0.229089	-0.914954	0.360216	0.470303
TGME49_229320	12.7729	5.6953	1.00469	5.66874	1.44e-08	7.98e-08
TGME49_212060	3.08711	5.68619	2.08116	2.73222	0.00629082	0.0137728
TGME49_223510	562.75	-0.0456817	0.12696	-0.359812	0.718988	0.809765
TGME49_240325	7.57374	5.68332	1.29812	4.37813	1.2e-05	4.37e-05
TGME49_220490	370.673	-0.281962	0.178015	-1.58392	0.113211	0.176711
TGME49_268450	0	NA	NA	NA	NA	NA
TGME49_267312	13.627	5.67302	0.990947	5.72484	1.04e-08	5.88e-08
TGME49_296640	4.58628	5.66908	1.42442	3.97993	6.89e-05	0.000223263
TGME49_217650	2.60685	5.66863	1.66584	3.40286	0.000666838	0.00179382
TGME49_273750	0.859092	3.96557	3.35488	1.18203	0.237193	0.332923
TGME49_259710	1153.69	-0.0936634	0.140542	-0.666446	0.505126	0.615937
TGME49_310820	641.288	-0.306447	0.164045	-1.86806	0.0617533	0.104105
TGME49_275360	37.931	5.6595	0.714191	7.92434	2.29e-15	2.72e-14
TGME49_309400	574.59	0.138762	0.135558	1.02363	0.306009	0.411721
TGME49_291670	285.352	0.107501	0.195254	0.550568	0.58193	0.687141
TGME49_458700	1.55644	1.09268	4.12051	0.265181	0.79087	0.866637
TGME49_232700	2.46135	2.80189	1.40729	1.99098	0.0464827	0.0811587
TGME49_309405	0.0483287	0	5.2679	0	1	1
TGME49_263240	336.719	0.0905595	0.184771	0.490117	0.624051	0.724398
TGME49_249200	1782.21	-0.0657422	0.101677	-0.64658	0.517904	0.628635
TGME49_306390	1421.63	0.0723269	0.184032	0.393012	0.69431	0.787181
TGME49_314710	530.279	-0.241012	0.165173	-1.45915	0.144524	0.219038
TGME49_251430	2.4765	5.65927	1.98265	2.85439	0.00431189	0.00987199
TGME49_223700	9.08898	5.65862	1.14047	4.96167	6.99e-07	3.09e-06
TGME49_263245	0.681069	1.09268	3.42017	0.319483	0.749361	0.834243
TGME49_247500	37.9911	5.65118	0.712395	7.93265	2.15e-15	2.55e-14
TGME49_293368	3.46614	5.65064	2.17773	2.59474	0.00946623	0.0198516
TGME49_215650	1.35857	0.49771	1.55199	0.320691	0.748445	0.833794
TGME49_314715	0.668499	3.83156	3.64508	1.05116	0.293185	0.397991
TGME49_460990	0	NA	NA	NA	NA	NA
TGME49_315970	6.8551	5.6415	1.2832	4.39642	1.1e-05	4.05e-05
TGME49_246190	302.341	0.21007	0.254462	0.825545	0.409062	0.520999
TGME49_284615	20.1916	5.63584	0.833088	6.76499	1.33e-11	1.06e-10
TGME49_280435	2.31638	5.63374	1.82276	3.09077	0.00199636	0.0048847
TGME49_268910	361.645	-0.108163	0.183455	-0.589587	0.555468	0.662791
TGME49_297440	2.00532	5.63196	2.26213	2.48968	0.012786	0.0259625
TGME49_205130	1709.89	0.105868	0.132356	0.799872	0.423785	0.535712
TGME49_219530	201.529	-0.133025	0.155642	-0.854683	0.392727	0.505881
TGME49_278460	76.9308	5.62097	0.637668	8.81488	1.2e-18	1.88e-17
TGME49_240350	2.34718	5.62071	1.82835	3.07419	0.00211076	0.00513069
TGME49_459580	0	NA	NA	NA	NA	NA
TGME49_315580	1199.36	-0.458452	0.244576	-1.87448	0.0608643	0.102749
TGME49_301180	398.492	0.17789	0.218885	0.812708	0.416386	0.528182
TGME49_323900	2.86193	-0.639494	1.0266	-0.622922	0.533336	0.641783
TGME49_305060	1160.72	-0.249828	0.148696	-1.68012	0.0929337	0.149023
TGME49_210440	493.855	-0.0290331	0.124066	-0.234013	0.814975	0.885588
TGME49_224840	559.559	0.021231	0.225219	0.0942682	0.924896	0.962881
TGME49_223060	1443.08	0.0104384	0.182541	0.0571836	0.954399	0.985646
TGME49_237460	190.261	-0.233404	0.221578	-1.05337	0.29217	0.39693
TGME49_326000	0.13305	0.896279	5.2409	0.171016	0.864211	0.918386
TGME49_209020	177.36	-0.106688	0.214561	-0.497237	0.619022	0.720147
TGME49_306500	125.143	5.61901	0.550837	10.2009	1.97e-24	4.9e-23
TGME49_255380	10.7126	0.191904	0.835572	0.229668	0.81835	0.887946
TGME49_232420	27.3658	5.60991	0.669096	8.38432	5.1e-17	6.95e-16
TGME49_321390	113.072	5.60454	0.545342	10.2771	8.94e-25	2.29e-23
TGME49_236595	20.6566	5.60432	0.774325	7.23768	4.56e-13	4.32e-12
TGME49_228720	206.794	0.178493	0.136385	1.30874	0.190622	0.277108
TGME49_305110	4.26125	5.60282	1.45077	3.86196	0.000112482	0.000350759
TGME49_289170	28.5743	5.59387	0.665426	8.40645	4.23e-17	5.82e-16
TGME49_274020	5.04152	5.58671	1.43439	3.89484	9.83e-05	0.000310171
TGME49_269470	6.83872	5.58493	1.27073	4.39504	1.11e-05	4.07e-05
TGME49_259260	3980.59	-0.071217	0.167402	-0.425425	0.670527	0.765211
TGME49_310370	1102.26	0.257428	0.118107	2.17962	0.0292857	0.0544056
TGME49_265050	11.204	5.57723	1.05155	5.3038	1.13e-07	5.59e-07
TGME49_201710	337.686	-0.350457	0.169376	-2.06911	0.038536	0.0690986
TGME49_203230	56.207	5.55993	0.49166	11.3085	1.19e-29	4.61e-28
TGME49_316580	17.0857	5.55675	0.764961	7.26409	3.76e-13	3.59e-12
TGME49_307790	18.0967	5.55316	0.978047	5.67781	1.36e-08	7.59e-08
TGME49_458250	0	NA	NA	NA	NA	NA
TGME49_297480	3.11573	5.53576	1.86722	2.96471	0.00302969	0.00714201
TGME49_315830	19.9975	5.53021	0.907545	6.09359	1.1e-09	7.02e-09
TGME49_270850	4.405	5.52638	1.44997	3.81136	0.000138202	0.000424125
TGME49_254350	13.3892	5.52488	0.899328	6.14334	8.08e-10	5.25e-09
TGME49_236130	246.733	-0.488812	0.231817	-2.10861	0.0349784	0.0634682
TGME49_309030	182.483	5.52336	0.39939	13.8295	1.69e-43	1.92e-41
TGME49_314260	2761.06	0.317814	0.187668	1.69349	0.0903625	0.145338
TGME49_278975	913.697	-0.331251	0.261137	-1.26849	0.204621	0.294591
TGME49_230460	227.015	5.52243	0.465698	11.8584	1.95e-32	9.41e-31
TGME49_306240	8.40326	5.51119	1.16079	4.7478	2.06e-06	8.54e-06
TGME49_248170	186.582	5.50801	0.413776	13.3116	1.98e-40	1.72e-38
TGME49_318140	726.219	0.0211785	0.159111	0.133105	0.89411	0.938209
TGME49_314265	384.398	0.155719	0.241761	0.644102	0.519509	0.629686
TGME49_249365	8.87551	5.50675	1.10295	4.99273	5.95e-07	2.67e-06
TGME49_258570	105.645	5.49468	0.564635	9.73138	2.22e-22	4.7e-21
TGME49_315845	19.704	5.49337	0.932749	5.88944	3.88e-09	2.31e-08
TGME49_314267	24.8886	-0.667006	0.461101	-1.44655	0.148023	0.223506
TGME49_254060	37.3132	-0.691172	0.480919	-1.43719	0.150664	0.226729
TGME49_238500	2.92409	5.47698	1.84631	2.96645	0.00301257	0.00710559
TGME49_269350	2.00466	5.47088	1.99866	2.73728	0.00619503	0.0135806
TGME49_227400	73.7574	-0.0972097	0.220295	-0.441271	0.659017	0.754403
TGME49_202090	19.7171	5.46936	0.815668	6.70537	2.01e-11	1.57e-10
TGME49_294700	427.798	-0.241356	0.166927	-1.44588	0.148211	0.22367
TGME49_259720	444.973	-0.0550389	0.168423	-0.326789	0.743827	0.829943
TGME49_310830	20.0289	0.84274	0.547446	1.5394	0.123706	0.190817
TGME49_206470	2775.19	0.209173	0.113817	1.8378	0.0660922	0.110543
TGME49_217420	199.375	5.46908	0.491249	11.133	8.66e-29	3.14e-27
TGME49_285410	33.9798	5.46874	0.748816	7.30317	2.81e-13	2.75e-12
TGME49_294705	451.002	-0.223034	0.211918	-1.05245	0.292593	0.397314
TGME49_458710	0.0604524	1.09267	5.2679	0.207421	0.835681	0.895786
TGME49_293890	1.97619	5.46353	2.32598	2.34891	0.0188283	0.0367244
TGME49_263250	0	NA	NA	NA	NA	NA
TGME49_293250	41.0604	5.45619	0.570372	9.56602	1.11e-21	2.23e-20
TGME49_314720	288.617	0.132159	0.154638	0.85463	0.392756	0.505881
TGME49_300320	266.531	0.131516	0.171689	0.766011	0.443669	0.556631
TGME49_257810	3.80704	5.45405	1.7347	3.14409	0.00166606	0.00415173
TGME49_229005	10.9316	5.44793	1.08596	5.01671	5.26e-07	2.38e-06
TGME49_216160	12.5221	5.44729	1.14679	4.75002	2.03e-06	8.46e-06
TGME49_202100	18.2104	5.44525	0.909941	5.98418	2.17e-09	1.34e-08
TGME49_288475	43.034	5.43629	0.592417	9.17645	4.46e-20	8.07e-19
TGME49_247980	132.87	-0.391182	0.272293	-1.43662	0.150826	0.226892
TGME49_322120	0.793771	0.731213	2.78444	0.262606	0.792854	0.868085
TGME49_320500	3.86003	5.43133	1.44817	3.75048	0.000176496	0.000530444
TGME49_274140	18.513	5.42539	0.848731	6.39236	1.63e-10	1.16e-09
TGME49_272260	13.5509	5.42358	0.932589	5.81561	6.04e-09	3.52e-08
TGME49_230663	4.54062	5.4152	1.836	2.94946	0.00318331	0.00747517
TGME49_297290	2.38148	5.41192	1.73266	3.12348	0.00178728	0.00442272
TGME49_224790	4.74711	5.4078	1.46143	3.70036	0.000215297	0.000636395
TGME49_244000	543.727	-0.090433	0.167307	-0.540522	0.588837	0.693372
TGME49_459590	0	NA	NA	NA	NA	NA
TGME49_293850	58.3033	5.38025	0.725277	7.4182	1.19e-13	1.21e-12
TGME49_304480	2.38087	5.37291	1.67984	3.19847	0.00138157	0.00349914
TGME49_305070	260.908	-0.163598	0.302051	-0.541623	0.588078	0.692767
TGME49_210450	57.7291	0.137208	0.308529	0.444715	0.656526	0.752038
TGME49_247570	243.27	5.36616	0.339844	15.7901	3.64e-56	8.38e-54
TGME49_267045	4.95589	5.3621	1.40768	3.80919	0.000139425	0.000427724
TGME49_237470	904.141	-0.178762	0.178864	-0.999432	0.317585	0.424516
TGME49_238480	1.74706	5.36076	2.08245	2.57425	0.0100457	0.0209173
TGME49_269790	3.77991	0.313782	1.04348	0.300708	0.763637	0.846026
TGME49_315798	31.4503	5.36022	0.755151	7.09821	1.26e-12	1.14e-11
TGME49_265205	44.879	5.35218	0.618134	8.65862	4.78e-18	7.17e-17
TGME49_263710	744.729	0.281465	0.133878	2.10239	0.035519	0.0643531
TGME49_235390	73.7183	5.34937	0.726104	7.36722	1.74e-13	1.75e-12
TGME49_228730	394.855	0.0329201	0.148146	0.222214	0.824147	0.892939
TGME49_306860	0.6804	0.910248	3.32451	0.273799	0.784239	0.862146
TGME49_219610	119.382	5.34681	0.320355	16.6903	1.54e-62	5.05e-60
TGME49_281630	632.229	-0.0148867	0.179775	-0.0828072	0.934005	0.969906
TGME49_259270	0.722929	2.79527	3.76556	0.742325	0.45789	0.569685
TGME49_306870	2.14485	5.3384	1.87231	2.85124	0.00435489	0.00994369
TGME49_240790	3.55865	5.33815	1.61049	3.3146	0.000917738	0.00239716
TGME49_238060	48.7909	5.33706	0.585518	9.11511	7.86e-20	1.39e-18
TGME49_271110	395.753	0.321374	0.147448	2.17957	0.0292896	0.0544056
TGME49_458260	7.57238	-0.23602	2.24175	-0.105284	0.91615	0.95648
TGME49_217800	10.3465	5.33538	1.02139	5.22364	1.75e-07	8.44e-07
TGME49_232260	594.981	-0.0162249	0.365408	-0.0444021	0.964584	0.992697
TGME49_312970	14.581	5.33481	0.878798	6.07057	1.27e-09	8.02e-09
TGME49_218220	1096.09	-0.453453	0.362204	-1.25193	0.210596	0.301966
TGME49_271115	16.9067	0.582958	0.459516	1.26864	0.204571	0.294569
TGME49_285400	10.9393	5.32456	0.988456	5.38674	7.17e-08	3.64e-07
TGME49_312635	6.51027	5.32306	1.29803	4.10086	4.12e-05	0.000138506
TGME49_321710	11.5433	5.31793	1.00127	5.3112	1.09e-07	5.39e-07
TGME49_314270	167.75	-0.418085	0.211145	-1.98009	0.0476939	0.0830181
TGME49_273940	9.49598	5.30718	1.21106	4.38226	1.17e-05	4.3e-05
TGME49_202590	366.831	-0.0909476	0.113422	-0.801849	0.42264	0.534662
TGME49_216990	181.971	0.127602	0.173483	0.735531	0.462016	0.574231
TGME49_319930	829.134	0.0885344	0.181652	0.487384	0.625986	0.726264
TGME49_318150	666.119	-0.242807	0.124764	-1.94613	0.0516392	0.0891765
TGME49_305530	29.0154	-0.115884	0.462133	-0.250758	0.802001	0.875004
TGME49_223530	678.428	0.416505	0.215844	1.92966	0.0536492	0.0920291
TGME49_276960	57.212	5.29894	0.688324	7.69832	1.38e-14	1.51e-13
TGME49_219090	0.824591	-2.76563	2.57175	-1.07539	0.282201	0.385602
TGME49_319935	15.5941	-0.410888	0.497347	-0.826161	0.408713	0.520758
TGME49_233210	33.7938	5.29109	0.679758	7.78378	7.04e-15	7.93e-14
TGME49_287235	2.77151	5.29036	2.18149	2.42511	0.0153038	0.0304857
TGME49_273770	1971.2	0.0909554	0.122	0.745538	0.455947	0.567848
TGME49_294710	557.641	-0.36301	0.221426	-1.63942	0.101126	0.160496
TGME49_211050	19.0273	5.28568	0.772734	6.84024	7.91e-12	6.48e-11
TGME49_259960	3.23717	5.28353	1.52775	3.45838	0.000543427	0.00148987
TGME49_309420	394.335	0.189242	0.164403	1.15108	0.249697	0.347607
TGME49_291690	258.463	0.439086	0.237314	1.85023	0.0642804	0.10781
TGME49_458720	0.557877	0	5.2679	0	1	1
TGME49_275795	5.43943	5.2829	1.4463	3.65269	0.000259506	0.000754749
TGME49_266600	23.2451	5.2801	0.670754	7.87189	3.49e-15	4.03e-14
TGME49_228280	219.012	-0.184392	0.225282	-0.81849	0.413077	0.524826
TGME49_207160	136.962	5.27988	0.349545	15.105	1.5e-51	2.5e-49
TGME49_305100	15.4347	5.27664	0.917792	5.74928	8.96e-09	5.13e-08
TGME49_300330	489.806	-0.172762	0.14238	-1.21339	0.224983	0.318888
TGME49_224760	118.083	5.27189	0.370408	14.2327	5.75e-46	7.52e-44
TGME49_201270	910.04	-0.106357	0.186499	-0.570281	0.568487	0.675014
TGME49_290590	10.6358	5.27186	0.931004	5.66255	1.49e-08	8.26e-08
TGME49_240295	1.80095	5.26263	2.11569	2.48743	0.0128671	0.0261085
TGME49_322130	0.0985675	0	5.2679	0	1	1
TGME49_225098	23.0767	5.25562	0.747296	7.03285	2.02e-12	1.78e-11
TGME49_288970	5.89566	5.25428	1.41647	3.70941	0.000207746	0.000616858
TGME49_205150	429.567	-0.322928	0.167102	-1.93252	0.0532952	0.0916048
TGME49_254180	1.88068	5.24684	2.22971	2.35314	0.0186155	0.0363593
TGME49_318615	0	NA	NA	NA	NA	NA
TGME49_272450	0.0734144	0	5.2679	0	1	1
TGME49_254625	17.0627	5.24661	0.883698	5.93711	2.9e-09	1.76e-08
TGME49_244010	401.566	-0.153796	0.152251	-1.01015	0.312422	0.41878
TGME49_244015	0.23798	2.01662	5.2336	0.385322	0.699999	0.792785
TGME49_305080	245.534	-0.210969	0.254565	-0.828744	0.407249	0.51975
TGME49_210460	0.110366	0	5.2679	0	1	1
TGME49_275600	3.5239	5.24269	1.65401	3.16968	0.00152604	0.00382974
TGME49_223080	3498.13	0.0455449	0.195435	0.233043	0.815728	0.886004
TGME49_237480	429.242	0.249764	0.164873	1.51489	0.129801	0.199136
TGME49_457400	0	NA	NA	NA	NA	NA
TGME49_327800	0.0758688	0	5.2679	0	1	1
TGME49_313400	1154.06	0.0880247	0.0968883	0.908518	0.363604	0.473855
TGME49_293420	208.052	5.24168	0.452528	11.5831	5.02e-31	2.16e-29
TGME49_242780	1126.11	-0.204043	0.185273	-1.10131	0.270761	0.372242
TGME49_263720	220.441	-0.34943	0.217521	-1.60642	0.108181	0.169983
TGME49_214340	493.851	-0.200825	0.219476	-0.915017	0.360183	0.470303
TGME49_209045	6.29448	1.80378	1.01917	1.76984	0.0767532	0.125924
TGME49_244360	35.7922	5.2266	0.776615	6.72998	1.7e-11	1.34e-10
TGME49_307780	1.74715	5.21721	2.2549	2.31372	0.0206832	0.0399941
TGME49_310160	446.442	5.21215	0.295147	17.6595	8.6e-70	4.57e-67
TGME49_259280	0.135335	1.85131	5.24162	0.353193	0.723943	0.813005
TGME49_289270	2.3803	5.20576	1.61948	3.21447	0.00130685	0.00332476
TGME49_310390	2786.72	0.42281	0.215715	1.96004	0.0499908	0.0867323
TGME49_201730	17.5525	0.656538	0.577345	1.13717	0.255468	0.354712
TGME49_285520	266.52	-0.0575838	0.176581	-0.326104	0.744346	0.830303
TGME49_271120	515.672	0.459519	0.232408	1.97721	0.0480184	0.0835658
TGME49_458270	0	NA	NA	NA	NA	NA
TGME49_247850	4.35391	5.20562	1.56456	3.32722	0.000877175	0.00230536
TGME49_239430	20.2693	5.19925	0.729979	7.12246	1.06e-12	9.66e-12
TGME49_218230	378.61	-0.0141365	0.17779	-0.0795122	0.936625	0.972271
TGME49_252350	106.77	5.19528	0.424959	12.2254	2.28e-34	1.3e-32
TGME49_306035	6.97921	5.1876	1.19544	4.33949	1.43e-05	5.15e-05
TGME49_236150	23.9451	0.988099	0.515039	1.91849	0.0550483	0.0940496
TGME49_205615	409.405	-0.400082	0.249297	-1.60484	0.108529	0.170433
TGME49_314280	308.695	0.240623	0.189329	1.27092	0.203755	0.293493
TGME49_236153	0	NA	NA	NA	NA	NA
TGME49_319940	353.922	0.0804737	0.136548	0.589343	0.555631	0.662894
TGME49_228500	1.63737	5.1875	2.03059	2.55468	0.0106285	0.0219962
TGME49_209180	62.3754	5.18686	0.656187	7.90454	2.69e-15	3.16e-14
TGME49_243720	139.23	5.17716	0.483915	10.6985	1.03e-26	3.08e-25
TGME49_205760	1.9382	5.16884	1.86656	2.76918	0.00561982	0.0124673
TGME49_278680	35.0441	5.16522	0.621523	8.31058	9.52e-17	1.27e-15
TGME49_204468	2.70238	5.15771	1.52653	3.37872	0.000728237	0.00194456
TGME49_254080	758.667	0.323104	0.163932	1.97096	0.0487284	0.0846629
TGME49_330000	0.672924	-1.97311	5.22443	-0.37767	0.705675	0.797428
TGME49_245600	16.7478	5.15649	0.84982	6.06774	1.3e-09	8.15e-09
TGME49_205090	4.1391	5.14852	1.61684	3.18431	0.00145099	0.00365972
TGME49_283855	3.71703	5.14329	1.59297	3.22875	0.00124335	0.00317362
TGME49_227420	542.325	-0.129873	0.165892	-0.782873	0.433701	0.545653
TGME49_273780	496.964	-0.417847	0.194778	-2.14525	0.0319332	0.058681
TGME49_219218	78.8885	5.13661	0.420643	12.2113	2.7e-34	1.52e-32
TGME49_223120	1.9313	5.13485	1.93033	2.66008	0.00781215	0.0167081
TGME49_231400	38.3132	5.13238	0.742694	6.91048	4.83e-12	4.06e-11
TGME49_298600	876.604	0.186973	0.107032	1.74689	0.0806572	0.131543
TGME49_458730	0	NA	NA	NA	NA	NA
TGME49_232730	359.857	0.146455	0.185645	0.788902	0.430169	0.542284
TGME49_305280	5.58421	5.13097	1.27738	4.0168	5.9e-05	0.000193169
TGME49_219828	42.1369	5.12966	0.563186	9.10828	8.37e-20	1.47e-18
TGME49_309330	64.8326	5.12514	0.585243	8.7573	2e-18	3.08e-17
TGME49_222210	466.163	-0.139486	0.136463	-1.02216	0.306708	0.412465
TGME49_217860	17.9892	5.12461	0.829418	6.17856	6.47e-10	4.23e-09
TGME49_300340	339.427	-0.098543	0.149269	-0.66017	0.509145	0.61986
TGME49_312690	85.4338	5.12402	0.448063	11.4359	2.77e-30	1.13e-28
TGME49_278753	2.46265	5.1174	1.69885	3.01227	0.002593	0.00619394
TGME49_233280	4.95055	5.11549	1.54412	3.31287	0.000923426	0.00241054
TGME49_294570	35.2213	5.1111	0.645649	7.91621	2.45e-15	2.88e-14
TGME49_268940	1.02649	2.25785	2.48182	0.909757	0.362951	0.473221
TGME49_254540	166.565	0.164584	0.170178	0.967126	0.333481	0.442458
TGME49_205160	168.864	-0.168209	0.168432	-0.998679	0.31795	0.424766
TGME49_219560	0.148085	0	5.2679	0	1	1
TGME49_237800	43.2187	5.11042	0.793705	6.43869	1.21e-10	8.64e-10
TGME49_272460	470.474	-0.027742	0.137712	-0.20145	0.840347	0.899089
TGME49_295920	106.847	5.10991	0.356235	14.3442	1.16e-46	1.59e-44
TGME49_244020	381.574	0.255909	0.181097	1.4131	0.157625	0.235828
TGME49_253340	63.6368	5.10858	0.453146	11.2736	1.77e-29	6.73e-28
TGME49_305090	508.263	-0.0113198	0.10561	-0.107185	0.914642	0.955395
TGME49_217390	1.85198	5.09866	2.19738	2.32034	0.0203224	0.0393591
TGME49_210470	1.45511	3.06748	1.86982	1.64052	0.100897	0.160283
TGME49_268860	81.7967	5.09558	0.569872	8.94164	3.83e-19	6.3e-18
TGME49_457410	0	NA	NA	NA	NA	NA
TGME49_211920	2.09314	5.0941	2.11912	2.40388	0.0162222	0.0321422
TGME49_289240	16.0378	5.08664	0.795607	6.39341	1.62e-10	1.15e-09
TGME49_242790	698.137	0.301412	0.220879	1.3646	0.172378	0.254456
TGME49_263730	502.116	-0.119992	0.236271	-0.507858	0.611553	0.712965
TGME49_223095	56.9154	0.410339	0.374341	1.09616	0.273007	0.374724
TGME49_203720	174.394	5.07885	0.318483	15.947	2.99e-57	7.95e-55
TGME49_228750	837.701	0.115789	0.282351	0.410089	0.681741	0.77572
TGME49_306880	5.40101	0.605548	0.886864	0.682797	0.494735	0.606132
TGME49_248730	7.12221	5.07489	1.14558	4.43	9.42e-06	3.52e-05
TGME49_313418	437.636	-0.630048	0.347115	-1.8151	0.0695087	0.115576
TGME49_254160	30.5796	5.07152	0.687361	7.37825	1.6e-13	1.62e-12
TGME49_248425	103.773	5.06939	0.403118	12.5755	2.88e-36	1.86e-34
TGME49_259290	0	NA	NA	NA	NA	NA
TGME49_267610	8.63087	-0.207512	0.798722	-0.259805	0.795015	0.869388
TGME49_201740	172.646	0.162591	0.259035	0.62768	0.530214	0.639472
TGME49_232110	15.4073	5.06541	0.847487	5.97698	2.27e-09	1.39e-08
TGME49_458280	0.273112	0	5.2679	0	1	1
TGME49_246680	0.59109	2.6876	5.16061	0.520792	0.602512	0.705085
TGME49_232280	758.332	0.275701	0.271326	1.01612	0.309571	0.41566
TGME49_322600	0	NA	NA	NA	NA	NA
TGME49_231996	16.2904	5.06348	0.858311	5.89936	3.65e-09	2.19e-08
TGME49_254360	4.73348	5.04754	1.35381	3.7284	0.000192703	0.000575
TGME49_243180	3.51774	5.04239	1.5322	3.29094	0.000998531	0.00259307
TGME49_257100	111.739	-0.216935	0.281878	-0.769604	0.441535	0.554407
TGME49_316380	2.75662	5.04025	1.84948	2.72523	0.00642571	0.0140212
TGME49_290840	622.388	-0.268158	0.132416	-2.02512	0.0428547	0.0757412
TGME49_229915	13.0774	5.036	0.842167	5.97981	2.23e-09	1.37e-08
TGME49_240390	47.9582	5.03276	0.608799	8.2667	1.38e-16	1.8e-15
TGME49_318170	892.597	0.14495	0.142637	1.01622	0.309527	0.41566
TGME49_314295	231.14	-0.205404	0.195513	-1.05059	0.293447	0.398219
TGME49_253925	5.49603	5.02782	1.25484	4.00674	6.16e-05	0.000200884
TGME49_209510	2.48029	0.607045	1.5428	0.39347	0.693972	0.787007
TGME49_255870	103.913	-0.206103	0.224227	-0.91917	0.358007	0.468137
TGME49_254090	530.8	-0.167163	0.138497	-1.20698	0.227439	0.321833
TGME49_214810	331.523	0.228035	0.178429	1.27802	0.201242	0.290365
TGME49_244710	6.86192	5.02613	1.10871	4.53334	5.81e-06	2.25e-05
TGME49_228440	7.52878	5.02199	1.14537	4.38461	1.16e-05	4.25e-05
TGME49_237810	8.65951	5.01904	1.01202	4.95943	7.07e-07	3.13e-06
TGME49_209515	0.810097	2.15023	2.79457	0.769433	0.441636	0.554407
TGME49_222188	28.0922	5.01825	0.721074	6.95941	3.42e-12	2.92e-11
TGME49_315330	6.89143	5.01726	1.1934	4.20416	2.62e-05	9.07e-05
TGME49_289840	3.20713	4.99244	1.47759	3.37876	0.000728136	0.00194456
TGME49_251910	4.58292	4.99066	1.42701	3.49729	0.000470004	0.0013054
TGME49_458740	0	NA	NA	NA	NA	NA
TGME49_232740	51.3245	-0.236788	0.341928	-0.69251	0.488617	0.599604
TGME49_213430	2.42872	4.98624	1.80866	2.75687	0.00583584	0.0128807
TGME49_277680	534.195	-0.211311	0.158403	-1.33401	0.182202	0.266232
TGME49_225290	129.822	4.98607	0.436703	11.4175	3.42e-30	1.39e-28
TGME49_271600	218.394	-0.232863	0.318629	-0.730827	0.464885	0.576701
TGME49_202025	55.2459	4.98583	0.50681	9.83767	7.75e-23	1.73e-21
TGME49_256792	49.6204	4.97704	0.739321	6.7319	1.67e-11	1.32e-10
TGME49_260480	63.4892	4.97554	0.438624	11.3435	7.99e-30	3.15e-28
TGME49_245530	579.887	4.96931	0.288991	17.1954	2.88e-66	1.36e-63
TGME49_289260	1.32014	4.96775	2.15207	2.30835	0.0209795	0.0404934
TGME49_226245	1.93452	4.95194	1.74303	2.841	0.00449721	0.0102357
TGME49_291005	10.7328	4.95144	0.997439	4.96416	6.9e-07	3.06e-06
TGME49_289660	4.51555	4.95069	1.43716	3.44476	0.00057156	0.00155947
TGME49_318632	0.716653	-0.584294	2.3876	-0.244721	0.806673	0.879249
TGME49_204505	4.63614	4.93922	1.33425	3.70187	0.000214016	0.000633929
TGME49_268950	1003.43	-0.0241289	0.159537	-0.151243	0.879784	0.928213
TGME49_215540	122.836	4.92729	0.391259	12.5934	2.29e-36	1.5e-34
TGME49_238200	70.8152	4.9174	0.448105	10.9738	5.11e-28	1.74e-26
TGME49_226110	3.23639	1.8043	1.1039	1.63447	0.102159	0.161804
TGME49_254555	902.292	0.115319	0.14168	0.813937	0.415681	0.527551
TGME49_222075	2.09423	4.90772	1.84797	2.65574	0.00791334	0.0169069
TGME49_242110	10.7072	4.90608	1.10661	4.43341	9.28e-06	3.47e-05
TGME49_265060	4.01233	4.90326	1.69724	2.88896	0.00386523	0.00892622
TGME49_224880	446.585	0.26133	0.374186	0.698396	0.484929	0.596006
TGME49_457420	0	NA	NA	NA	NA	NA
TGME49_257910	16.6799	4.89846	0.86984	5.63145	1.79e-08	9.78e-08
TGME49_258120	4.60844	4.89679	1.48781	3.29127	0.000997367	0.00259084
TGME49_221560	6.17619	4.8965	1.08177	4.52636	6e-06	2.32e-05
TGME49_263740	534.147	0.359133	0.165423	2.17099	0.0299316	0.0554217
TGME49_214360	2.15763	-1.75579	1.93239	-0.908608	0.363557	0.473855
TGME49_311700	12.1969	4.89553	0.851114	5.75191	8.82e-09	5.06e-08
TGME49_306890	382.174	0.727392	0.605931	1.20045	0.229964	0.325135
TGME49_249702	428.682	0.439835	0.233564	1.88315	0.0596799	0.100949
TGME49_294280	921.834	0.152432	0.130125	1.17143	0.241427	0.338032
TGME49_281660	3.05117	-0.197221	0.929266	-0.212233	0.831925	0.895786
TGME49_252330	4.98844	4.89501	1.28716	3.80296	0.000142979	0.00043721
TGME49_206550	204.102	4.88328	0.378418	12.9045	4.25e-38	3.09e-36
TGME49_201750	2.78867	2.84866	1.67747	1.69818	0.0894731	0.144235
TGME49_289930	7.02609	4.88207	1.24479	3.92199	8.78e-05	0.000279385
TGME49_246760	53.2433	4.8802	0.469168	10.4018	2.43e-25	6.49e-24
TGME49_458290	0	NA	NA	NA	NA	NA
TGME49_246690	331.35	0.270174	0.244491	1.10504	0.269141	0.370556
TGME49_232290	9.78831	0.839869	0.802129	1.04705	0.295076	0.39992
TGME49_240610	2.55076	1.88721	1.06932	1.76487	0.0775864	0.127193
TGME49_205630	0.263215	1.28313	5.22224	0.245705	0.805911	0.878706
TGME49_234400	72.961	4.8766	0.532441	9.15894	5.24e-20	9.43e-19
TGME49_202050	35.8399	4.87343	0.631561	7.71648	1.2e-14	1.32e-13
TGME49_271210	4.95922	4.86675	1.29711	3.752	0.000175433	0.000527538
TGME49_290850	928.259	0.103674	0.147666	0.702082	0.482628	0.594036
TGME49_276810	50.1925	0.758845	0.400369	1.89536	0.0580441	0.0984968
TGME49_262410	777.032	-0.0193932	0.141428	-0.137125	0.890932	0.935567
TGME49_319960	42.2046	0.378093	0.341296	1.10782	0.267941	0.369259
TGME49_243150	3.17687	4.8667	1.62434	2.99611	0.00273447	0.00649827
TGME49_222975	2.22904	4.86623	1.69713	2.86733	0.00413955	0.00950811
TGME49_215195	204.965	4.85431	0.422668	11.4849	1.57e-30	6.65e-29
TGME49_326500	0.19722	-0.830892	5.2679	-0.157727	0.874672	0.923735
TGME49_312100	1027.34	-0.577903	0.27325	-2.11492	0.0344368	0.0626458
TGME49_209520	498.516	-0.0543297	0.185702	-0.292563	0.769856	0.849847
TGME49_255880	772.007	-0.248216	0.130786	-1.89787	0.0577126	0.0979916
TGME49_461400	0	NA	NA	NA	NA	NA
TGME49_214820	641.99	-0.0917112	0.160055	-0.572997	0.566646	0.673216
TGME49_213040	658.064	-0.328482	0.206626	-1.58974	0.111893	0.174797
TGME49_265430	65.483	4.85317	0.507421	9.56438	1.13e-21	2.25e-20
TGME49_258880	38.3901	4.84372	0.702238	6.89756	5.29e-12	4.41e-11
TGME49_294740	584.966	-0.0416337	0.139264	-0.298956	0.764974	0.846544
TGME49_266300	837.044	-0.490327	0.418165	-1.17257	0.24097	0.337556
TGME49_243370	6.94913	4.83975	1.39469	3.47012	0.000520217	0.0014327
TGME49_259180	3.62889	4.83424	1.5477	3.1235	0.00178713	0.00442272
TGME49_458750	0	NA	NA	NA	NA	NA
TGME49_310875	2.58798	2.29712	1.3361	1.71927	0.0855644	0.138669
TGME49_232750	858.121	0.0139278	0.127	0.109668	0.912673	0.953689
TGME49_204310	1917.34	-0.0901339	0.113036	-0.797391	0.425224	0.537178
TGME49_277690	297.814	-0.202395	0.17433	-1.16099	0.245647	0.343147
TGME49_318240	94.939	4.83011	0.558658	8.64592	5.34e-18	7.97e-17
TGME49_250670	884.649	0.695511	0.322203	2.15861	0.0308804	0.0570048
TGME49_282230	11.9205	4.82366	0.909677	5.3026	1.14e-07	5.62e-07
TGME49_269120	6.47045	4.81101	1.12074	4.29269	1.77e-05	6.28e-05
TGME49_222230	430.878	0.155959	0.157586	0.989677	0.322332	0.42981
TGME49_228240	17.0397	4.80882	0.879382	5.46841	4.54e-08	2.35e-07
TGME49_204315	212.368	-0.408384	0.261396	-1.56232	0.118212	0.183507
TGME49_314760	21.5543	-0.625104	0.404724	-1.54452	0.122462	0.189379
TGME49_300360	222.152	0.244622	0.340642	0.71812	0.472683	0.583652
TGME49_236635	1.1392	-0.0760824	2.09598	-0.0362991	0.971044	0.996693
TGME49_318640	141.345	-0.0629974	0.238135	-0.264545	0.79136	0.867063
TGME49_299800	4.09319	4.8088	1.66017	2.89657	0.00377261	0.00873841
TGME49_293410	111.055	0.0147068	0.434858	0.0338199	0.973021	0.997311
TGME49_268960	837.462	-0.117183	0.1869	-0.626979	0.530673	0.639845
TGME49_205180	1776.38	-0.059543	0.0727901	-0.818009	0.413352	0.525097
TGME49_219580	0.0411793	0	5.2679	0	1	1
TGME49_213500	0	NA	NA	NA	NA	NA
TGME49_207005	2.59566	4.80482	1.75508	2.73767	0.00618758	0.0135677
TGME49_235860	41.4385	4.79913	0.552104	8.69243	3.55e-18	5.38e-17
TGME49_244040	556.499	0.181862	0.201456	0.902739	0.366665	0.477332
TGME49_231420	1.51887	0.704647	1.69786	0.415022	0.678126	0.771711
TGME49_309910	1177.81	0.0050472	0.210242	0.0240066	0.980847	1
TGME49_297300	0	NA	NA	NA	NA	NA
TGME49_230020	2.88121	4.79878	1.78298	2.69144	0.00711449	0.0153588
TGME49_261040	2.88832	4.79576	1.7086	2.80684	0.00500308	0.0112487
TGME49_457430	0	NA	NA	NA	NA	NA
TGME49_267980	74.6113	4.79564	0.555985	8.62548	6.38e-18	9.43e-17
TGME49_208760	6.43464	4.78944	1.08261	4.42397	9.69e-06	3.61e-05
TGME49_245752	6.66957	4.78644	1.19079	4.01955	5.83e-05	0.000191146
TGME49_214370	464.016	0.118609	0.139075	0.85284	0.393748	0.506852
TGME49_228770	672.137	-0.117306	0.136223	-0.861135	0.389164	0.502242
TGME49_249710	120.975	0.334248	0.252142	1.32563	0.184961	0.269708
TGME49_220290	74.0004	4.78588	0.408941	11.7031	1.23e-31	5.42e-30
TGME49_258520	2.49167	4.78462	1.7714	2.70104	0.00691228	0.0149602
TGME49_240470	116.039	4.78071	0.446153	10.7154	8.62e-27	2.59e-25
TGME49_314490	4.65103	4.77755	1.43693	3.32482	0.000884748	0.00232239
TGME49_308960	21.8283	4.77493	0.810196	5.89355	3.78e-09	2.26e-08
TGME49_271985	1.58744	4.76847	1.96019	2.43266	0.0149885	0.0299488
TGME49_240620	10.1348	1.38967	0.628723	2.21031	0.0270837	0.0507587
TGME49_236400	32.5054	4.76799	0.705536	6.75797	1.4e-11	1.12e-10
TGME49_218260	7376.32	0.000597689	0.148056	0.0040369	0.996779	1
TGME49_258900	258.862	0.107887	0.301644	0.357666	0.720594	0.81093
TGME49_257120	410.056	-0.0486992	0.184806	-0.263515	0.792154	0.867675
TGME49_224170	121.565	4.76645	0.422044	11.2937	1.41e-29	5.43e-28
TGME49_211320	1.83	4.7596	1.89095	2.51704	0.0118344	0.0242384
TGME49_269380	9.73723	4.75769	1.09022	4.36396	1.28e-05	4.65e-05
TGME49_290860	743.544	0.0371972	0.252369	0.147392	0.882823	0.930554
TGME49_276820	1.54717	2.88512	2.061	1.39986	0.161555	0.240851
TGME49_262420	422.724	-0.251711	0.163171	-1.54262	0.122924	0.189931
TGME49_314330	201.357	4.75742	0.297483	15.9923	1.45e-57	3.97e-55
TGME49_318190	305.082	-0.0537496	0.144304	-0.372474	0.70954	0.801141
TGME49_249230	102.019	4.75628	0.465415	10.2194	1.62e-24	4.06e-23
TGME49_222340	60.9181	4.75608	0.57664	8.24791	1.61e-16	2.09e-15
TGME49_210682	208.584	4.7498	0.370048	12.8356	1.04e-37	7.35e-36
TGME49_203770	49.2601	4.74112	0.515814	9.19153	3.87e-20	7.1e-19
TGME49_209530	156.61	0.336975	0.170794	1.97299	0.0484962	0.0842767
TGME49_255890	356.51	0.232924	0.237758	0.979672	0.327248	0.435342
TGME49_461410	0	NA	NA	NA	NA	NA
TGME49_238970	13.2793	4.73852	0.916624	5.16953	2.35e-07	1.11e-06
TGME49_315450	6.38061	4.73197	1.17452	4.02886	5.6e-05	0.000184371
TGME49_217170	1.63157	4.72572	1.76071	2.68398	0.00727506	0.0156657
TGME49_321700	43.6	4.72369	0.651699	7.24827	4.22e-13	4.02e-12
TGME49_294750	187.329	-0.0905278	0.171207	-0.528761	0.596971	0.700503
TGME49_200595	71.0081	4.72273	0.514133	9.1858	4.08e-20	7.48e-19
TGME49_267130	447.243	4.71477	0.280488	16.8092	2.09e-63	7.12e-61
TGME49_220840	33.2555	4.71409	0.689785	6.83414	8.25e-12	6.73e-11
TGME49_310880	0	NA	NA	NA	NA	NA
TGME49_221265	5.96045	4.70994	1.16461	4.04421	5.25e-05	0.000173502
TGME49_458760	0	NA	NA	NA	NA	NA
TGME49_266860	156.582	4.70362	0.457268	10.2864	8.12e-25	2.1e-23
TGME49_232760	480.077	-0.18262	0.143043	-1.27668	0.201716	0.29095
TGME49_321300	465.165	0.158746	0.119486	1.32858	0.183987	0.268335
TGME49_204320	398.312	0.310612	0.171378	1.81243	0.0699192	0.116123
TGME49_320280	2.40751	4.69329	2.09234	2.24308	0.0248917	0.0470938
TGME49_250680	392.632	-0.271348	0.170632	-1.59025	0.111778	0.17473
TGME49_249260	1100.47	-0.312366	0.159352	-1.96022	0.04997	0.0867139
TGME49_222240	955.821	0.81623	0.403714	2.0218	0.0431966	0.0762504
TGME49_205530	59.2748	4.68708	0.462895	10.1256	4.25e-24	1.03e-22
TGME49_243382	87.547	4.68311	0.410976	11.3951	4.42e-30	1.77e-28
TGME49_314770	78.22	-0.0145601	0.258398	-0.0563476	0.955065	0.986
TGME49_300370	1.74799	3.57337	1.71508	2.0835	0.0372057	0.0670665
TGME49_250685	5.1908	-0.493556	0.854264	-0.577756	0.563429	0.670561
TGME49_289900	158.464	-0.15801	0.24603	-0.642236	0.52072	0.630794
TGME49_249280	6.94059	4.68207	1.19925	3.90417	9.46e-05	0.000299229
TGME49_314485	1.4307	4.67469	2.02004	2.31416	0.020659	0.0399564
TGME49_314250	1121.41	4.66285	0.384979	12.1119	9.13e-34	4.95e-32
TGME49_254780	1.21789	4.66076	1.92028	2.42713	0.0152188	0.0303449
TGME49_239120	21.0959	4.65998	0.755811	6.16553	7.02e-10	4.59e-09
TGME49_266035	47.5668	4.65728	0.579969	8.03022	9.73e-16	1.19e-14
TGME49_205190	370.492	0.138457	0.14905	0.92893	0.352925	0.462386
TGME49_233610	115.428	4.65604	0.355518	13.0965	3.45e-39	2.72e-37
TGME49_213510	0.617727	2.30168	3.09698	0.743202	0.457359	0.56925
TGME49_227910	1722.88	-0.318739	0.171687	-1.85651	0.0633811	0.106448
TGME49_285790	16.8763	4.65155	0.722034	6.44229	1.18e-10	8.45e-10
TGME49_209485	12.504	4.64981	0.943809	4.92664	8.37e-07	3.67e-06
TGME49_280810	195.345	-0.0913886	0.267855	-0.341187	0.732963	0.820725
TGME49_213700	12.2005	4.64205	0.921347	5.03832	4.7e-07	2.14e-06
TGME49_287490	7.28993	4.6389	1.16466	3.98304	6.8e-05	0.000220574
TGME49_231430	800.611	0.236209	0.1409	1.67643	0.0936538	0.150093
TGME49_309920	727.129	0.104598	0.194163	0.538712	0.590086	0.694555
TGME49_297310	0.0604524	1.09267	5.2679	0.207421	0.835681	0.895786
TGME49_457440	10.3978	0.983047	3.38268	0.290612	0.771348	0.851274
TGME49_223258	135.712	4.6312	0.306844	15.093	1.8e-51	2.95e-49
TGME49_209080	418.344	0.201996	0.378967	0.533017	0.594022	0.698511
TGME49_258458	546.789	0.303774	0.322477	0.942003	0.346191	0.455134
TGME49_203000	0.905063	-1.55736	2.41581	-0.644653	0.519152	0.629686
TGME49_260830	356.07	4.62746	0.389598	11.8775	1.55e-32	7.57e-31
TGME49_320715	4.11938	4.62566	1.54612	2.99179	0.00277349	0.00658365
TGME49_214380	334.069	0.334235	0.249895	1.3375	0.181058	0.264971
TGME49_218340	76.3266	4.62435	0.491634	9.40608	5.15e-21	9.89e-20
TGME49_313445	383.402	-0.423492	0.208044	-2.03559	0.041792	0.0741401
TGME49_218890	5.06815	4.62119	1.28436	3.59806	0.000320599	0.000919546
TGME49_276200	34.8759	4.61997	0.627458	7.36299	1.8e-13	1.8e-12
TGME49_214385	143.274	0.277216	0.219966	1.26027	0.207572	0.298283
TGME49_211370	10.6252	4.60759	0.999602	4.60942	4.04e-06	1.6e-05
TGME49_268020	17.688	4.60432	0.739226	6.22858	4.71e-10	3.15e-09
TGME49_236158	1.91321	4.60012	1.65691	2.77633	0.00549769	0.0122219
TGME49_272020	81.8475	4.59455	0.547325	8.39456	4.68e-17	6.42e-16
TGME49_233950	20.1803	4.58183	0.67248	6.81333	9.54e-12	7.74e-11
TGME49_293620	5.81717	4.56451	1.38808	3.28836	0.00100772	0.00261216
TGME49_218270	1111.31	-0.745916	0.340381	-2.19142	0.0284216	0.0529599
TGME49_240290	21.817	4.55737	0.597684	7.62505	2.44e-14	2.61e-13
TGME49_201775	8.74624	1.05027	0.855188	1.22812	0.219402	0.312435
TGME49_236190	445.082	0.218048	0.177059	1.2315	0.218135	0.31105
TGME49_258910	6.2208	0.895402	0.904054	0.990429	0.321964	0.429454
TGME49_278840	126.203	4.55658	0.443898	10.2649	1.01e-24	2.59e-23
TGME49_244510	122.894	-0.486644	0.411427	-1.18282	0.23688	0.332703
TGME49_230110	195.331	-0.119807	0.203071	-0.589977	0.555206	0.662791
TGME49_272280	5.38553	4.55503	1.12377	4.05334	5.05e-05	0.000167387
TGME49_261018	26.9974	4.55406	0.61999	7.34538	2.05e-13	2.03e-12
TGME49_224080	14.4928	4.55317	0.889906	5.11646	3.11e-07	1.45e-06
TGME49_262430	505.883	-0.159663	0.258827	-0.616869	0.537321	0.645939
TGME49_242310	8.5316	4.55287	1.12327	4.05322	5.05e-05	0.000167406
TGME49_319980	0	NA	NA	NA	NA	NA
TGME49_255200	7.65049	4.55287	0.97078	4.68991	2.73e-06	1.12e-05
TGME49_258140	1.63973	4.54331	1.91402	2.3737	0.0176107	0.0347075
TGME49_216150	1.82962	4.54009	2.00654	2.26264	0.0236577	0.0450194
TGME49_457900	0	NA	NA	NA	NA	NA
TGME49_230470	83.1258	4.53963	0.354206	12.8164	1.33e-37	9.26e-36
TGME49_312120	16.2129	-0.575661	0.641714	-0.897068	0.369683	0.480819
TGME49_209540	168.982	-0.00278431	0.193419	-0.0143953	0.988515	1
TGME49_215320	6.37433	4.52666	1.13512	3.98783	6.67e-05	0.000216503
TGME49_461420	0	NA	NA	NA	NA	NA
TGME49_200440	129.079	0.0994404	0.230125	0.432115	0.665658	0.76088
TGME49_214840	6929.47	-0.0105029	0.16289	-0.0644783	0.948589	0.982414
TGME49_213060	567.946	0.112036	0.221187	0.506524	0.612489	0.713804
TGME49_248400	695.279	-0.249369	0.11688	-2.13355	0.03288	0.0601998
TGME49_319988	0.540611	1.72699	3.50765	0.492351	0.622471	0.722974
TGME49_294760	87.6004	0.0197454	0.339735	0.0581201	0.953653	0.98526
TGME49_278350	10.3957	4.52611	0.910922	4.96871	6.74e-07	3e-06
TGME49_253700	2120.29	0.0395502	0.119237	0.331695	0.74012	0.827324
TGME49_213065	44.954	0.291529	0.529809	0.550254	0.582145	0.6873
TGME49_294850	15.1512	4.52546	0.756462	5.9824	2.2e-09	1.35e-08
TGME49_213069	47.0485	-0.0537798	0.385056	-0.139667	0.888923	0.934103
TGME49_458770	0	NA	NA	NA	NA	NA
TGME49_232770	1.20494	0.896701	1.98565	0.451589	0.651565	0.748288
TGME49_205658	136.599	4.52457	0.400827	11.2881	1.5e-29	5.73e-28
TGME49_203682	65.1604	4.52379	0.466028	9.70713	2.81e-22	5.95e-21
TGME49_224680	54.3133	4.52183	0.459851	9.83325	8.1e-23	1.8e-21
TGME49_205398	2.09526	4.50726	1.63309	2.75995	0.00578098	0.0127815
TGME49_251940	5.58931	4.50574	1.33064	3.38614	0.000708828	0.00189809
TGME49_222250	73.7009	0.0167784	0.3203	0.0523833	0.958223	0.988662
TGME49_219742	73.405	4.49217	0.404912	11.0942	1.34e-28	4.73e-27
TGME49_314780	1125.63	-0.0367987	0.102511	-0.358973	0.719615	0.81015
TGME49_288050	10.5153	4.48512	0.960824	4.66799	3.04e-06	1.23e-05
TGME49_289910	1650.57	-0.705909	0.479906	-1.47093	0.14131	0.214785
TGME49_274040	30.6114	4.48273	0.522448	8.58024	9.47e-18	1.38e-16
TGME49_325200	0	NA	NA	NA	NA	NA
TGME49_293430	2188.33	0.148787	0.271676	0.547661	0.583925	0.688923
TGME49_203688	56.3483	4.47878	0.518125	8.64421	5.42e-18	8.07e-17
TGME49_203580	2.1258	4.47776	1.74616	2.56435	0.0103368	0.0214604
TGME49_460100	0	NA	NA	NA	NA	NA
TGME49_234940	70.3505	4.47337	0.341561	13.0968	3.43e-39	2.72e-37
TGME49_227920	802.124	-0.193317	0.152515	-1.26752	0.204968	0.29499
TGME49_240230	4.30825	4.46789	1.2385	3.60751	0.000309149	0.000889104
TGME49_219348	35.9786	4.46513	0.655708	6.80964	9.78e-12	7.93e-11
TGME49_231440	1797.18	-0.282987	0.133911	-2.11325	0.0345793	0.0628543
TGME49_279400	755.934	-0.00115393	0.183324	-0.00629448	0.994978	1
TGME49_265000	223.478	-0.0575283	0.187025	-0.307597	0.758389	0.841994
TGME49_258462	741.588	0.403021	0.19493	2.06752	0.0386856	0.0693375
TGME49_216400	4.80347	4.46225	1.32004	3.38039	0.000723832	0.00193541
TGME49_251820	8.33749	4.457	1.07838	4.13307	3.58e-05	0.00012136
TGME49_270300	739.272	-0.133731	0.118871	-1.12501	0.260584	0.360815
TGME49_279405	162.1	0.778365	0.363565	2.14093	0.03228	0.0592032
TGME49_265005	90.9366	0.309706	0.374058	0.827961	0.407693	0.520004
TGME49_457450	0	NA	NA	NA	NA	NA
TGME49_313450	125.574	-0.238092	0.247203	-0.963143	0.335476	0.444273
TGME49_215900	8.716	4.4549	0.978487	4.55285	5.29e-06	2.06e-05
TGME49_203010	708.443	0.115676	0.206104	0.561252	0.574626	0.68012
TGME49_203505	5.59128	4.4537	1.17994	3.7745	0.000160328	0.000485547
TGME49_214390	78.9479	-0.142383	0.285107	-0.499404	0.617495	0.718862
TGME49_249730	810.99	0.18997	0.160311	1.18501	0.236015	0.331872
TGME49_222710	821.262	-0.202502	0.128833	-1.57182	0.115993	0.180411
TGME49_297090	5.22015	4.45348	1.24951	3.56418	0.000364998	0.00103514
TGME49_257970	56.2442	4.44533	0.559265	7.94852	1.89e-15	2.26e-14
TGME49_235000	107.179	4.4435	0.385938	11.5135	1.13e-30	4.8e-29
TGME49_275380	9.79448	4.44174	0.957674	4.63805	3.52e-06	1.41e-05
TGME49_299970	2734.62	0.331126	0.253176	1.30789	0.19091	0.277437
TGME49_271170	351.822	0.302994	0.189087	1.60241	0.109065	0.171213
TGME49_305580	31.8325	4.43015	0.652424	6.79029	1.12e-11	9e-11
TGME49_316635	85.0749	4.42788	0.509734	8.68666	3.73e-18	5.64e-17
TGME49_236120	41.0864	4.4277	0.600063	7.37871	1.6e-13	1.61e-12
TGME49_272620	8.64422	4.41393	0.952871	4.63224	3.62e-06	1.45e-05
TGME49_271174	0.0604524	1.09267	5.2679	0.207421	0.835681	0.895786
TGME49_234570	29.5578	4.41388	0.587254	7.51615	5.64e-14	5.88e-13
TGME49_297495	13.5854	4.4138	0.84929	5.19704	2.02e-07	9.66e-07
TGME49_295720	156.683	4.40842	0.291248	15.1363	9.33e-52	1.62e-49
TGME49_271178	114.768	-0.24842	0.214	-1.16084	0.245707	0.343175
TGME49_258920	236.915	0.335808	0.199838	1.6804	0.0928794	0.148964
TGME49_257140	0	NA	NA	NA	NA	NA
TGME49_244520	408.502	0.408148	0.184644	2.21046	0.0270734	0.0507587
TGME49_231900	14.9969	0.906574	0.53848	1.68358	0.0922632	0.148115
TGME49_321490	13.3859	4.40345	0.915536	4.80969	1.51e-06	6.43e-06
TGME49_224100	89.934	4.38862	0.330745	13.2689	3.51e-40	2.98e-38
TGME49_276840	0.136321	1.09267	5.2679	0.207421	0.835681	0.895786
TGME49_277810	27.7935	4.378	0.766712	5.71009	1.13e-08	6.37e-08
TGME49_209610	3.63544	4.37575	1.50713	2.90337	0.00369176	0.00856979
TGME49_259965	13.5552	4.37523	0.912822	4.79307	1.64e-06	6.95e-06
TGME49_210970	1.24592	4.51282	2.36573	1.90758	0.056446	0.0962251
TGME49_222980	1.55149	4.37313	1.92234	2.2749	0.0229122	0.0437476
TGME49_457910	0	NA	NA	NA	NA	NA
TGME49_228310	1.72935	4.37297	1.74856	2.5009	0.012388	0.0252446
TGME49_297450	2.49458	4.36773	1.63252	2.67546	0.00746269	0.0160413
TGME49_209550	217.011	0.202109	0.174142	1.1606	0.245806	0.343258
TGME49_273740	41.7555	4.34631	0.480444	9.04644	1.48e-19	2.53e-18
TGME49_461430	0	NA	NA	NA	NA	NA
TGME49_319630	19.4967	4.34513	0.689684	6.30019	2.97e-10	2.04e-09
TGME49_210975	0.858061	3.58356	2.09744	1.70854	0.0875362	0.14138
TGME49_200450	273.596	0.325246	0.180255	1.80437	0.0711741	0.117931
TGME49_262110	85.9757	4.34124	0.453877	9.5648	1.12e-21	2.25e-20
TGME49_238165	8.3647	4.33903	1.08394	4.00303	6.25e-05	0.000203748
TGME49_212180	9.98754	4.33778	0.848188	5.11417	3.15e-07	1.47e-06
TGME49_319680	6.14096	4.33131	1.29218	3.35195	0.000802444	0.00211943
TGME49_253760	110.263	4.32977	0.379894	11.3973	4.31e-30	1.73e-28
TGME49_280375	800.978	0.277446	0.608858	0.455683	0.648618	0.745773
TGME49_290000	170.713	4.32789	0.391302	11.0602	1.96e-28	6.85e-27
TGME49_458780	0	NA	NA	NA	NA	NA
TGME49_232780	565.073	-0.441338	0.337997	-1.30575	0.191639	0.278254
TGME49_321320	0	NA	NA	NA	NA	NA
TGME49_233360	35.4667	4.32397	0.625893	6.90848	4.9e-12	4.11e-11
TGME49_253755	68.5279	4.32323	0.531593	8.13259	4.2e-16	5.31e-15
TGME49_266150	3.39095	4.31858	1.59847	2.7017	0.00689857	0.0149381
TGME49_221220	87.8313	4.31692	0.374697	11.5211	1.03e-30	4.42e-29
TGME49_236660	1253.36	0.283079	0.129884	2.17948	0.0292959	0.0544056
TGME49_254310	2.06029	4.31214	1.776	2.42801	0.0151819	0.030285
TGME49_271285	4.11216	4.30958	1.31028	3.28905	0.00100526	0.00260817
TGME49_293425	53.8248	4.30935	0.448108	9.61675	6.79e-22	1.38e-20
TGME49_262900	217.272	-0.271145	0.246322	-1.10077	0.270996	0.372504
TGME49_281560	12.974	4.3057	0.954802	4.50952	6.5e-06	2.49e-05
TGME49_268990	185.384	-0.0892378	0.187742	-0.475322	0.634557	0.733732
TGME49_254590	49.1234	0.0148062	0.332447	0.0445368	0.964476	0.992697
TGME49_460110	3.26748	0	5.2679	0	1	1
TGME49_315370	2.8184	4.3049	1.7464	2.46501	0.013701	0.0275966
TGME49_286740	477.413	4.30225	0.193448	22.2398	1.42e-109	4.02e-106
TGME49_227930	850.573	0.213382	0.200468	1.06442	0.28714	0.391283
TGME49_220340	23.3613	4.29906	0.682799	6.29623	3.05e-10	2.09e-09
TGME49_244070	65.8866	0.45286	0.37549	1.20605	0.227798	0.322181
TGME49_231450	0.429918	0.263449	4.25788	0.0618732	0.950664	0.98362
TGME49_279410	744.752	0.199163	0.181606	1.09668	0.272783	0.374538
TGME49_217490	20.555	4.29842	0.75847	5.66723	1.45e-08	8.05e-08
TGME49_309940	361.841	-0.111694	0.232178	-0.481068	0.630468	0.72997
TGME49_266700	7.31502	4.29312	1.12415	3.819	0.000133991	0.000412095
TGME49_297330	345.116	0.420024	0.25665	1.63656	0.101722	0.161231
TGME49_293030	11.806	4.29157	1.01145	4.24301	2.21e-05	7.74e-05
TGME49_457460	0	NA	NA	NA	NA	NA
TGME49_313460	1.17555	-1.00575	1.57564	-0.638313	0.52327	0.633162
TGME49_200230	23.572	4.28803	0.677642	6.32787	2.49e-10	1.72e-09
TGME49_284602	4.43752	4.28358	1.26978	3.37348	0.000742245	0.00197761
TGME49_296020	34.5807	4.28059	0.690928	6.19542	5.81e-10	3.83e-09
TGME49_235650	59.4978	4.27038	0.444381	9.60972	7.27e-22	1.47e-20
TGME49_268660	219.653	4.26631	0.315228	13.5341	9.84e-42	9.52e-40
TGME49_320005	325.376	0.111391	0.139678	0.797481	0.425172	0.537178
TGME49_267660	950.655	-0.0068503	0.117729	-0.0581873	0.953599	0.98526
TGME49_266500	14.1947	4.26421	0.659254	6.46823	9.92e-11	7.19e-10
TGME49_288600	598.559	0.393756	0.241678	1.62926	0.103259	0.163272
TGME49_201790	903.637	0.118466	0.164714	0.71922	0.472005	0.583069
TGME49_304730	182.472	-0.0938198	0.394805	-0.237636	0.812163	0.883462
TGME49_221420	26.7073	4.26142	0.544872	7.82095	5.24e-15	5.98e-14
TGME49_233320	15.5619	4.25947	0.693072	6.14578	7.96e-10	5.18e-09
TGME49_232140	10.4277	4.25915	1.08192	3.93667	8.26e-05	0.000264518
TGME49_271182	111.701	-0.260758	0.263956	-0.987883	0.32321	0.43087
TGME49_329200	14.5077	4.25738	0.903944	4.70979	2.48e-06	1.02e-05
TGME49_229660	23.6909	4.24999	0.602223	7.05717	1.7e-12	1.5e-11
TGME49_291910	16.6643	4.24916	0.828344	5.12971	2.9e-07	1.36e-06
TGME49_212210	847.557	-0.188512	0.313694	-0.600941	0.547879	0.656037
TGME49_209040	14.7722	4.24836	0.924397	4.59582	4.31e-06	1.7e-05
TGME49_258930	211.026	-0.339272	0.30687	-1.10559	0.268905	0.370348
TGME49_257150	554.566	-0.43224	0.203921	-2.11965	0.0340359	0.0619563
TGME49_244530	2937.58	0.125348	0.190952	0.656434	0.511545	0.622248
TGME49_206570	30.1051	4.23254	0.602957	7.01964	2.22e-12	1.94e-11
TGME49_250920	61.1482	4.23208	0.462715	9.1462	5.9e-20	1.05e-18
TGME49_293500	236.826	4.22237	0.258322	16.3454	4.69e-60	1.38e-57
TGME49_273080	3.97528	4.2192	1.35711	3.10895	0.00187752	0.00462319
TGME49_262450	639.08	-0.303172	0.158877	-1.90822	0.0563626	0.0961021
TGME49_297910	292.579	4.20617	0.343054	12.2609	1.47e-34	8.5e-33
TGME49_230135	0.105862	1.65742	5.2538	0.315471	0.752404	0.836441
TGME49_210980	1298.78	-0.229272	0.126752	-1.80883	0.070478	0.116914
TGME49_457920	1.23376	-0.541247	2.12999	-0.254107	0.799413	0.872963
TGME49_270340	34.8978	4.19484	0.514731	8.14959	3.65e-16	4.62e-15
TGME49_209560	0.299097	-2.37171	5.19941	-0.456149	0.648283	0.745626
TGME49_296015	508.321	-0.238064	0.143794	-1.65559	0.097805	0.155894
TGME49_461440	6.31069	-0.453682	1.45934	-0.310881	0.755891	0.839441
TGME49_200460	688.085	-0.179321	0.127116	-1.41069	0.158336	0.236726
TGME49_214860	2.26001	-0.215077	1.51657	-0.141818	0.887224	0.933208
TGME49_248420	1713.42	-0.067698	0.145134	-0.466451	0.640893	0.739726
TGME49_301370	2.81372	4.19305	1.53824	2.72588	0.00641306	0.0139981
TGME49_294780	446.007	-0.159997	0.153994	-1.03898	0.298815	0.403944
TGME49_233702	2.93104	4.18903	1.47993	2.83056	0.00464666	0.0105364
TGME49_294260	2.10501	4.18481	1.72361	2.42793	0.0151852	0.030285
TGME49_207740	1.70882	4.1847	1.82795	2.28928	0.022063	0.0423542
TGME49_239880	16.937	4.18404	0.789219	5.30149	1.15e-07	5.65e-07
TGME49_458790	0	NA	NA	NA	NA	NA
TGME49_204350	342.161	0.114441	0.258404	0.442876	0.657855	0.753276
TGME49_272590	9.09443	4.18299	0.829933	5.04016	4.65e-07	2.12e-06
TGME49_212910	21.0528	4.17824	0.701379	5.95718	2.57e-09	1.57e-08
TGME49_200295	45.4341	4.17813	0.482952	8.65124	5.09e-18	7.63e-17
TGME49_321480	556.683	4.17773	0.313811	13.3129	1.95e-40	1.71e-38
TGME49_257610	16.3412	-0.78412	0.478856	-1.63748	0.101529	0.161016
TGME49_264070	143.462	4.17357	0.398489	10.4735	1.14e-25	3.13e-24
TGME49_286250	47.1423	4.17247	0.407543	10.2381	1.34e-24	3.37e-23
TGME49_202060	2.18142	4.16628	1.56807	2.65694	0.00788534	0.0168519
TGME49_248900	330.469	4.16144	0.227001	18.3323	4.58e-75	2.99e-72
TGME49_297190	2.54421	4.14772	1.67724	2.47295	0.0134005	0.0270553
TGME49_460120	1.82796	-1.37992	2.44315	-0.564814	0.5722	0.678004
TGME49_227940	23.7474	0.778877	0.544492	1.43047	0.152584	0.229131
TGME49_253330	541.199	4.1411	0.331276	12.5005	7.42e-36	4.68e-34
TGME49_244080	665.196	-0.116778	0.26739	-0.436732	0.662306	0.757353
TGME49_278340	17.306	4.13445	0.649888	6.3618	1.99e-10	1.4e-09
TGME49_279420	1421.14	-0.496237	0.245867	-2.01831	0.0435587	0.0768577
TGME49_295600	2.58788	4.129	1.35994	3.03615	0.00239617	0.00576843
TGME49_212810	34.0355	4.12882	0.481469	8.57548	9.87e-18	1.44e-16
TGME49_238470	5.05203	4.12209	1.26626	3.25532	0.00113266	0.00291208
TGME49_309950	260.792	-0.161092	0.176815	-0.911078	0.362254	0.472457
TGME49_227948	2026.81	0.101844	0.186741	0.545374	0.585496	0.690203
TGME49_202400	12.5178	4.1218	0.851169	4.84252	1.28e-06	5.49e-06
TGME49_270320	3209.23	0.424184	0.222676	1.90494	0.0567883	0.0966538
TGME49_457470	0	NA	NA	NA	NA	NA
TGME49_309352	52.9694	4.11773	0.463851	8.87726	6.85e-19	1.09e-17
TGME49_290970	717.186	4.10424	0.404384	10.1494	3.34e-24	8.13e-23
TGME49_240800	17.8208	4.09996	0.703049	5.83169	5.49e-09	3.21e-08
TGME49_238980	3.23349	4.09711	1.41613	2.89317	0.00381372	0.00882163
TGME49_313475	38.5233	-0.116555	0.352672	-0.330492	0.741028	0.827842
TGME49_248225	2.12717	4.09077	1.69738	2.41004	0.0159507	0.0316633
TGME49_235350	608.466	-0.142868	0.163705	-0.872717	0.382817	0.495404
TGME49_320015	216.894	0.0499676	0.168105	0.297241	0.766282	0.847537
TGME49_210740	1.4327	4.08422	1.82257	2.24091	0.0250319	0.0473381
TGME49_288610	220.395	-0.214552	0.173649	-1.23555	0.216626	0.309362
TGME49_230555	38.8009	4.08301	0.461449	8.84822	8.89e-19	1.41e-17
TGME49_299990	328.667	-0.0939006	0.153502	-0.611722	0.540722	0.649477
TGME49_271190	241.606	0.50553	0.271913	1.85916	0.0630044	0.105857
TGME49_284598	57.0699	4.08293	0.389191	10.4908	9.52e-26	2.63e-24
TGME49_240660	345.567	-0.296895	0.218021	-1.36177	0.173269	0.255505
TGME49_247025	124.663	4.08274	0.334721	12.1974	3.21e-34	1.78e-32
TGME49_212220	1559.33	-0.303402	0.14643	-2.07199	0.0382662	0.068658
TGME49_226620	282.737	-0.653914	0.296442	-2.20587	0.0273929	0.0513036
TGME49_269310	243.875	4.08093	0.302621	13.4853	1.91e-41	1.83e-39
TGME49_258940	231.773	-0.203594	0.26351	-0.772624	0.439745	0.552277
TGME49_257160	657.747	0.00703345	0.185901	0.0378344	0.96982	0.996278
TGME49_307050	24.0353	4.07212	0.538422	7.56307	3.94e-14	4.17e-13
TGME49_230140	335.611	-0.269556	0.301172	-0.895022	0.370775	0.481946
TGME49_231920	496.749	-0.0315029	0.164255	-0.191793	0.847904	0.904762
TGME49_242100	22.0382	4.06704	0.674274	6.03173	1.62e-09	1.01e-08
TGME49_285445	32.2275	4.06653	0.650455	6.25183	4.06e-10	2.74e-09
TGME49_262460	426.038	0.292633	0.157015	1.86372	0.0623608	0.104963
TGME49_258512	2.78515	4.06572	1.5394	2.64111	0.0082636	0.0175545
TGME49_217410	327.835	4.06471	0.415495	9.78281	1.33e-22	2.9e-21
TGME49_221930	4.76721	4.06241	1.1243	3.61328	0.000302346	0.000871304
TGME49_457930	0.808531	0	4.60254	0	1	1
TGME49_231125	32.3488	4.0619	0.600764	6.76122	1.37e-11	1.09e-10
TGME49_312150	1729.34	-0.350826	0.223361	-1.57067	0.11626	0.180773
TGME49_209570	335.344	-0.109762	0.157723	-0.695917	0.486481	0.597568
TGME49_461450	0	NA	NA	NA	NA	NA
TGME49_209985	2153.93	4.05676	0.612347	6.62493	3.47e-11	2.66e-10
TGME49_214870	203.36	-0.398411	0.196967	-2.02272	0.0431015	0.0760983
TGME49_260190	4146.74	4.05053	0.344202	11.7679	5.71e-32	2.62e-30
TGME49_221410	637.708	0.125168	0.142176	0.880374	0.378656	0.490691
TGME49_294790	3402.3	0.346478	0.257318	1.3465	0.178142	0.261513
TGME49_280390	879.187	-0.150314	0.19961	-0.753038	0.451427	0.56387
TGME49_205520	49.7627	4.04252	0.495286	8.162	3.3e-16	4.18e-15
TGME49_270950	32.4074	4.04145	0.524987	7.69819	1.38e-14	1.51e-13
TGME49_317820	0	NA	NA	NA	NA	NA
TGME49_321340	604.999	0.167148	0.162547	1.02831	0.303806	0.409404
TGME49_224932	17.7545	4.03828	0.639476	6.31498	2.7e-10	1.87e-09
TGME49_218760	658.768	0.0908371	0.140962	0.64441	0.51931	0.629686
TGME49_282000	136.723	4.03752	0.304804	13.2463	4.74e-40	3.92e-38
TGME49_239700	683.43	-0.0713526	0.128377	-0.555803	0.578346	0.683555
TGME49_222280	343.969	-0.329772	0.201593	-1.63583	0.101876	0.161445
TGME49_243220	0.0956595	0.166765	5.25982	0.0317055	0.974707	0.998189
TGME49_304920	31.268	4.03601	0.526626	7.66391	1.8e-14	1.95e-13
TGME49_240770	47.6439	4.03468	0.584356	6.9045	5.04e-12	4.21e-11
TGME49_262920	1788.38	0.253843	0.188189	1.34888	0.177377	0.260704
TGME49_278965	6.67378	4.03259	1.14927	3.50883	0.000450078	0.00125567
TGME49_216610	37.599	4.03024	0.485682	8.29809	1.06e-16	1.41e-15
TGME49_311820	2.27048	4.02551	1.72955	2.32749	0.0199395	0.0386966
TGME49_293460	319.363	0.0719245	0.143412	0.501523	0.616003	0.717518
TGME49_460130	21.903	-0.368766	1.41218	-0.261132	0.793991	0.868715
TGME49_293790	311.297	4.01599	0.361942	11.0957	1.32e-28	4.67e-27
TGME49_244715	8.67106	4.01453	0.787631	5.09697	3.45e-07	1.6e-06
TGME49_216710	186.283	4.007	0.484219	8.27518	1.28e-16	1.69e-15
TGME49_258490	321.653	-0.0901354	0.164767	-0.547048	0.584346	0.689229
TGME49_244090	240.861	-0.0626128	0.163954	-0.381893	0.702541	0.794607
TGME49_207130	31.4155	3.99646	0.48322	8.27049	1.33e-16	1.75e-15
TGME49_279430	903.088	0.0393956	0.0985769	0.399644	0.689419	0.782913
TGME49_256700	49.3457	3.99602	0.56882	7.0251	2.14e-12	1.87e-11
TGME49_226100	9.77463	3.9919	0.803824	4.96614	6.83e-07	3.03e-06
TGME49_252410	45.9108	0.5685	0.287103	1.98012	0.0476896	0.0830181
TGME49_309960	812.425	-0.242591	0.116867	-2.07579	0.0379137	0.0681694
TGME49_316500	0.0483287	0	5.2679	0	1	1
TGME49_297350	0.31483	1.84198	5.2421	0.351382	0.725302	0.813968
TGME49_203135	20.2233	3.99084	0.743852	5.36509	8.09e-08	4.06e-07
TGME49_457480	0	NA	NA	NA	NA	NA
TGME49_313480	443.455	-0.173357	0.250374	-0.692393	0.488691	0.599604
TGME49_270210	9.22868	3.98977	1.07292	3.71861	0.000200321	0.000596686
TGME49_203685	52.8912	3.98556	0.477407	8.34835	6.92e-17	9.35e-16
TGME49_203040	318.056	-0.176597	0.31637	-0.558197	0.57671	0.681923
TGME49_217440	705.096	-0.198929	0.118676	-1.67623	0.0936925	0.150127
TGME49_259030	4.45911	3.98424	1.56024	2.5536	0.0106615	0.0220538
TGME49_262970	3453.9	3.98306	0.333805	11.9323	8.03e-33	4.04e-31
TGME49_235187	8.66808	3.98295	0.946193	4.20945	2.56e-05	8.87e-05
TGME49_204520	20.3203	3.97604	0.769991	5.16375	2.42e-07	1.14e-06
TGME49_272540	9.05334	3.96838	0.834542	4.75516	1.98e-06	8.27e-06
TGME49_304750	330.176	-0.220369	0.172494	-1.27755	0.20141	0.290557
TGME49_208710	282.597	0.213138	0.189988	1.12185	0.261924	0.362141
TGME49_204420	48.8305	3.96055	0.455864	8.68801	3.69e-18	5.59e-17
TGME49_277060	26.6088	3.95213	0.588346	6.71734	1.85e-11	1.46e-10
TGME49_213960	4.37871	3.94742	1.21261	3.25532	0.00113266	0.00291208
TGME49_217930	45.0908	3.94735	0.397342	9.93439	2.95e-23	6.84e-22
TGME49_212230	0	NA	NA	NA	NA	NA
TGME49_239250	1024.54	0.0667043	0.1277	0.522352	0.601425	0.704211
TGME49_271320	337.845	3.94548	0.311624	12.661	9.72e-37	6.41e-35
TGME49_216140	161.034	3.94229	0.409273	9.63241	5.83e-22	1.2e-20
TGME49_244550	200.392	-0.147188	0.244008	-0.603212	0.546368	0.654872
TGME49_208718	1238.63	-0.0997426	0.138316	-0.721121	0.470835	0.582215
TGME49_244850	17.5935	3.9406	0.702659	5.60813	2.05e-08	1.11e-07
TGME49_230150	892.892	0.127145	0.248516	0.511616	0.60892	0.710726
TGME49_206650	58.3335	3.94043	0.540815	7.2861	3.19e-13	3.09e-12
TGME49_269035	8.77064	3.93253	0.992907	3.96062	7.48e-05	0.000240885
TGME49_251958	12.8624	3.92683	0.755096	5.20044	1.99e-07	9.5e-07
TGME49_262470	4.98343	0.6785	0.792559	0.856088	0.391949	0.505147
TGME49_297810	1572.56	-0.149122	0.128947	-1.15646	0.247494	0.345275
TGME49_457940	2.96672	1.04539	2.24565	0.465518	0.641561	0.740316
TGME49_313940	81.0438	0.971321	0.641226	1.51479	0.129826	0.199139
TGME49_312160	1572.21	-0.104555	0.126495	-0.826556	0.408489	0.520551
TGME49_209580	522.699	-0.0225697	0.115822	-0.194865	0.845499	0.903011
TGME49_278420	5.63293	3.92178	1.07982	3.63189	0.000281356	0.000815234
TGME49_212045	3.15958	3.91931	1.50834	2.59842	0.00936544	0.0196693
TGME49_280580	103.912	3.90485	0.362699	10.7661	4.98e-27	1.55e-25
TGME49_292600	5.08355	3.90281	1.06487	3.66505	0.000247294	0.000722442
TGME49_461460	0	NA	NA	NA	NA	NA
TGME49_200480	0.773823	1.60896	2.29945	0.699715	0.484105	0.595251
TGME49_214880	2291.08	-0.240198	0.217842	-1.10262	0.270191	0.371698
TGME49_315123	34.7136	3.90058	0.46746	8.34419	7.17e-17	9.67e-16
TGME49_315520	186.129	3.90034	0.275853	14.1392	2.18e-45	2.77e-43
TGME49_269075	36.75	3.89994	0.516903	7.54481	4.53e-14	4.76e-13
TGME49_237595	36.6753	3.89908	0.470406	8.28874	1.14e-16	1.51e-15
TGME49_272730	44.9311	3.89445	0.490399	7.94139	2e-15	2.39e-14
TGME49_253740	439.679	0.22031	0.204617	1.07669	0.281617	0.38499
TGME49_248445	1207.17	0.182502	0.318532	0.572947	0.566681	0.673216
TGME49_317830	1.5586	3.43924	3.10149	1.1089	0.267473	0.368794
TGME49_318675	241.246	3.88927	0.376341	10.3344	4.92e-25	1.3e-23
TGME49_268800	59.3403	3.88833	0.627769	6.19388	5.87e-10	3.87e-09
TGME49_321350	0	NA	NA	NA	NA	NA
TGME49_204370	912.046	-0.0926659	0.11991	-0.772794	0.439644	0.552232
TGME49_218770	97.2358	0.370819	0.257017	1.44278	0.149082	0.224724
TGME49_301470	50.2807	3.8875	0.519116	7.48869	6.96e-14	7.22e-13
TGME49_232085	3.07846	3.88719	1.50516	2.58258	0.00980653	0.0204443
TGME49_239710	422.062	-0.256359	0.216557	-1.18379	0.236496	0.332383
TGME49_233150	4.07369	3.88509	1.37862	2.8181	0.00483093	0.0108904
TGME49_230610	370.488	0.256397	0.132556	1.93425	0.053082	0.091332
TGME49_205265	140.503	3.88323	0.324227	11.9769	4.7e-33	2.39e-31
TGME49_239475	161.114	3.87866	0.282764	13.717	8.04e-43	8.66e-41
TGME49_262930	426.597	0.0730014	0.20453	0.356922	0.72115	0.811449
TGME49_222080	46.5365	3.86937	0.591024	6.54689	5.87e-11	4.38e-10
TGME49_316670	107.127	3.86775	0.362432	10.6716	1.38e-26	4.04e-25
TGME49_229200	166.334	-0.24519	0.235152	-1.04269	0.297094	0.402253
TGME49_233940	2.386	3.86139	1.57285	2.45502	0.0140877	0.0282885
TGME49_262935	381.046	0.511633	0.248636	2.05776	0.039613	0.0707316
TGME49_460140	0.847872	1.17119	5.2606	0.222635	0.823819	0.892742
TGME49_263830	8.96875	3.85418	0.91048	4.23312	2.3e-05	8.05e-05
TGME49_221685	118.465	3.84346	0.352936	10.89	1.29e-27	4.2e-26
TGME49_252255	100.794	3.84278	0.28251	13.6022	3.88e-42	3.93e-40
TGME49_220100	913.068	0.166674	0.120688	1.38103	0.167271	0.248165
TGME49_286932	392.815	3.837	0.36598	10.4842	1.02e-25	2.8e-24
TGME49_279440	183.463	-0.0594311	0.27971	-0.212474	0.831737	0.895786
TGME49_266820	28.6672	0.0378105	0.366717	0.103105	0.917879	0.957471
TGME49_265040	222.062	-0.0134003	0.172629	-0.077625	0.938126	0.973592
TGME49_222420	22.9974	3.82541	0.553739	6.90832	4.9e-12	4.11e-11
TGME49_245440	3.26207	3.81805	1.68541	2.26535	0.023491	0.0447123
TGME49_233153	97.3119	3.81603	0.253577	15.0488	3.51e-51	5.64e-49
TGME49_234507	0.578189	0	3.50207	0	1	1
TGME49_297360	625.079	0.168377	0.137473	1.2248	0.22065	0.313844
TGME49_258400	123.493	3.81065	0.645538	5.90306	3.57e-09	2.14e-08
TGME49_457490	7.53566	0.0562952	2.45499	0.022931	0.981705	1
TGME49_276880	78.3609	3.8073	0.547054	6.95964	3.41e-12	2.92e-11
TGME49_320190	341.286	3.80539	0.341413	11.146	7.49e-29	2.72e-27
TGME49_217450	324.726	-0.239365	0.162992	-1.46857	0.141951	0.215561
TGME49_300790	55.0752	3.80432	0.571256	6.65956	2.75e-11	2.12e-10
TGME49_228050	30.3246	3.80202	0.584917	6.5001	8.03e-11	5.92e-10
TGME49_248330	102.834	3.79549	0.402324	9.43393	3.95e-21	7.64e-20
TGME49_306000	1602.14	-0.266972	0.230194	-1.15977	0.246144	0.343616
TGME49_281930	409.374	3.79224	0.370473	10.2362	1.36e-24	3.43e-23
TGME49_210095	5.7906	3.78423	1.12545	3.3624	0.000772673	0.0020497
TGME49_243190	22.4798	3.778	0.751815	5.02517	5.03e-07	2.28e-06
TGME49_248590	46.0416	3.76723	0.364885	10.3244	5.46e-25	1.43e-23
TGME49_304760	2108.28	0.0339935	0.148007	0.229675	0.818344	0.887946
TGME49_325700	0.226006	-1.57904	5.24207	-0.301224	0.763244	0.84573
TGME49_300130	392.695	3.76559	0.291043	12.9382	2.74e-38	2.04e-36
TGME49_212970	57.8543	3.76394	0.443735	8.48239	2.21e-17	3.1e-16
TGME49_208722	317.493	-0.126099	0.337813	-0.37328	0.70894	0.800674
TGME49_240680	1.25137	1.16558	1.89663	0.614555	0.538849	0.647593
TGME49_460600	0	NA	NA	NA	NA	NA
TGME49_223480	85.1953	3.76362	0.343859	10.9452	7e-28	2.35e-26
TGME49_230605	3.49951	3.75864	1.38426	2.71526	0.00662228	0.0144095
TGME49_226640	200.187	-0.0733386	0.304545	-0.240814	0.809699	0.881707
TGME49_257180	656.63	-0.00167496	0.17513	-0.00956409	0.992369	1
TGME49_200300	24.6627	3.74878	0.582794	6.43243	1.26e-10	9e-10
TGME49_259205	5.03345	3.74175	1.22575	3.05262	0.0022685	0.00548591
TGME49_279310	19.6814	3.74038	0.570936	6.55131	5.7e-11	4.26e-10
TGME49_251750	8.21618	3.71953	0.842941	4.41257	1.02e-05	3.79e-05
TGME49_265500	353.961	-0.331168	0.192894	-1.71684	0.0860088	0.139257
TGME49_216640	147.816	3.71134	0.451601	8.21819	2.07e-16	2.66e-15
TGME49_262480	515.348	0.109216	0.144426	0.756207	0.449525	0.561907
TGME49_318130	3.12875	3.71124	1.36926	2.71039	0.00672033	0.0145967
TGME49_289280	4.66183	3.70893	1.28309	2.89063	0.00384473	0.00888853
TGME49_457950	0	NA	NA	NA	NA	NA
TGME49_208020	158.407	3.70556	0.277351	13.3606	1.03e-40	9.11e-39
TGME49_209590	1.81996	1.42144	1.78524	0.796219	0.425905	0.537594
TGME49_252260	15.8537	3.70371	0.775154	4.77803	1.77e-06	7.45e-06
TGME49_235950	15.6616	3.69993	0.669805	5.5239	3.32e-08	1.75e-07
TGME49_222940	43.0603	3.69828	0.516269	7.16347	7.87e-13	7.25e-12
TGME49_270805	418.455	0.540872	0.39279	1.377	0.168512	0.249701
TGME49_461470	1.39514	1.48901	2.47406	0.601849	0.547275	0.655497
TGME49_272265	8.14012	3.68585	0.879677	4.19001	2.79e-05	9.6e-05
TGME49_300090	2.55988	3.68141	1.43373	2.56771	0.0102374	0.0212903
TGME49_221430	90.9523	0.269419	0.262845	1.02501	0.305358	0.411106
TGME49_312245	8.67062	3.68121	0.872169	4.22076	2.43e-05	8.49e-05
TGME49_253750	1550.61	0.24682	0.276053	0.894105	0.371266	0.482509
TGME49_266372	175.834	-0.290419	0.245276	-1.18405	0.236394	0.332294
TGME49_207400	386.506	-0.204439	0.208723	-0.979475	0.327345	0.435403
TGME49_268930	21.8385	3.68041	0.583049	6.31236	2.75e-10	1.9e-09
TGME49_252395	26.648	3.67021	0.535919	6.84844	7.47e-12	6.14e-11
TGME49_294285	27.1418	3.66977	0.558	6.57665	4.81e-11	3.62e-10
TGME49_309230	25.4455	3.66229	0.548422	6.67786	2.42e-11	1.88e-10
TGME49_204380	589.184	-0.224576	0.164496	-1.36524	0.172177	0.254204
TGME49_217920	14.4879	3.65981	0.600925	6.0903	1.13e-09	7.15e-09
TGME49_225320	441.241	-0.349241	0.239479	-1.45834	0.144748	0.2193
TGME49_304930	190.452	3.65294	0.220963	16.5319	2.16e-61	6.57e-59
TGME49_207407	2.26129	2.10575	1.64043	1.28366	0.199261	0.287782
TGME49_257640	85.7601	0.180288	0.306579	0.588064	0.556489	0.663656
TGME49_268835	10.8129	3.65134	0.65779	5.55092	2.84e-08	1.51e-07
TGME49_289960	164.602	-0.269863	0.239871	-1.12504	0.260574	0.360815
TGME49_319360	199.824	3.6494	0.267106	13.6628	1.69e-42	1.76e-40
TGME49_282100	1.27797	4.87777	2.667	1.82893	0.0674094	0.112481
TGME49_312630	3292.67	-0.238069	0.110616	-2.15221	0.0313806	0.0578153
TGME49_293480	366.04	0.285259	0.132548	2.15211	0.0313887	0.0578176
TGME49_262940	8.30469	3.6402	0.864027	4.21307	2.52e-05	8.74e-05
TGME49_460150	12.4555	3.15263	2.01416	1.56523	0.117529	0.182548
TGME49_309300	36.4034	3.64014	0.562849	6.46735	9.97e-11	7.23e-10
TGME49_316130	52.7779	3.63592	0.520276	6.98845	2.78e-12	2.4e-11
TGME49_230200	23.393	3.62966	0.728171	4.98463	6.21e-07	2.78e-06
TGME49_315340	23.7956	3.61747	0.656688	5.50866	3.62e-08	1.9e-07
TGME49_220110	273.224	0.234602	0.198303	1.18305	0.23679	0.332631
TGME49_224140	75.3163	3.61725	0.367509	9.84263	7.38e-23	1.65e-21
TGME49_258530	3.43889	3.61388	1.30564	2.76789	0.0056421	0.0125045
TGME49_266830	1453.84	0.20409	0.137107	1.48855	0.136607	0.208263
TGME49_202910	33.7205	3.61214	0.398861	9.05614	1.35e-19	2.33e-18
TGME49_211000	21.5767	3.61177	0.686407	5.26185	1.43e-07	6.94e-07
TGME49_248915	0.0411793	0	5.2679	0	1	1
TGME49_300300	92.5656	3.61163	0.393189	9.18549	4.1e-20	7.48e-19
TGME49_316520	617.27	0.0884197	0.136033	0.649987	0.515701	0.626577
TGME49_270350	515.614	-0.336612	0.343292	-0.980541	0.326819	0.434975
TGME49_217040	8.07204	3.60439	0.905651	3.97989	6.89e-05	0.000223263
TGME49_203200	38.4618	3.60342	0.464751	7.75344	8.94e-15	9.97e-14
TGME49_265455	8.74391	3.59507	0.971428	3.70081	0.000214909	0.000635909
TGME49_274170	82.09	3.59336	0.313148	11.4749	1.76e-30	7.39e-29
TGME49_238400	1296.91	-0.278207	0.180063	-1.54506	0.122332	0.189246
TGME49_224810	69.5109	3.59218	0.35767	10.0433	9.84e-24	2.32e-22
TGME49_272890	35.1145	3.58872	0.618213	5.80499	6.44e-09	3.74e-08
TGME49_243700	0.509642	3.20801	4.1027	0.781926	0.434258	0.546273
TGME49_306010	2.52952	-0.199651	1.23705	-0.161393	0.871784	0.923735
TGME49_306455	305.711	3.58153	0.416312	8.60301	7.77e-18	1.14e-16
TGME49_261620	340.184	0.108359	0.127438	0.850288	0.395165	0.508372
TGME49_304770	918.657	-0.222519	0.186675	-1.19201	0.233258	0.328538
TGME49_243482	21.5874	3.57245	0.576414	6.19771	5.73e-10	3.79e-09
TGME49_254330	63.6068	3.56929	0.562461	6.34584	2.21e-10	1.55e-09
TGME49_292160	399.047	0.118144	0.221815	0.532626	0.594292	0.69854
TGME49_278370	103.206	3.56153	0.27188	13.0997	3.31e-39	2.66e-37
TGME49_460610	0	NA	NA	NA	NA	NA
TGME49_212250	1955.93	-0.195907	0.136973	-1.43026	0.152641	0.229177
TGME49_226650	199.657	0.283597	0.227571	1.24619	0.212694	0.304367
TGME49_310580	18.0702	3.55685	0.62264	5.71253	1.11e-08	6.29e-08
TGME49_218210	3.05704	3.55402	1.27982	2.77698	0.00548672	0.0122039
TGME49_285665	7.81324	3.5465	0.757878	4.67952	2.88e-06	1.17e-05
TGME49_292270	3.91726	3.54039	1.40131	2.52649	0.0115208	0.0236701
TGME49_207600	657.455	3.53807	0.278254	12.7152	4.87e-37	3.23e-35
TGME49_278130	595.172	-0.519106	0.264573	-1.96205	0.0497564	0.0863607
TGME49_265510	940.681	0.381355	0.201553	1.89208	0.0584797	0.0991754
TGME49_459200	8.2013	1.73133	2.39517	0.722845	0.469775	0.581496
TGME49_231470	2.27127	3.53345	1.4466	2.44259	0.0145821	0.0291917
TGME49_315200	3.38721	2.31059	1.5051	1.53517	0.124742	0.192241
TGME49_265320	334.8	3.53021	0.337734	10.4526	1.43e-25	3.86e-24
TGME49_262490	1713.24	-0.258278	0.48484	-0.532708	0.594236	0.69854
TGME49_297830	551.805	-0.133964	0.134013	-0.999637	0.317486	0.424479
TGME49_270810	647.574	-0.0488324	0.152726	-0.319739	0.749166	0.834243
TGME49_457960	0	NA	NA	NA	NA	NA
TGME49_259150	6.77665	3.52592	1.11555	3.16072	0.00157382	0.00393801
TGME49_210400	8.30471	3.52579	1.01005	3.49069	0.000481778	0.00133418
TGME49_203520	266.938	0.292919	0.218948	1.33784	0.180947	0.264854
TGME49_306510	262.331	3.51545	0.298741	11.7675	5.74e-32	2.62e-30
TGME49_262630	804.345	3.51433	0.126241	27.8382	1.5e-170	1.27e-166
TGME49_461480	0	NA	NA	NA	NA	NA
TGME49_251830	13.2856	3.51282	0.609839	5.76024	8.4e-09	4.83e-08
TGME49_323320	5.64568	3.51184	0.940968	3.73216	0.000189847	0.000567274
TGME49_234060	0.0411793	0	5.2679	0	1	1
TGME49_269400	5.98001	0.904705	0.754744	1.19869	0.230648	0.325994
TGME49_234375	5.37825	3.51126	1.06406	3.29986	0.000967336	0.00251744
TGME49_306230	29.369	3.51108	0.58516	6.00021	1.97e-09	1.22e-08
TGME49_274700	0.0411793	0	5.2679	0	1	1
TGME49_260300	100.713	0.14694	0.257975	0.569589	0.568956	0.675364
TGME49_303450	0.0625592	0	5.2679	0	1	1
TGME49_272430	31.7241	3.51074	0.572898	6.12803	8.9e-10	5.74e-09
TGME49_321370	337.864	0.292369	0.153743	1.90167	0.0572138	0.0973389
TGME49_204390	122.023	-0.228092	0.216219	-1.05491	0.291467	0.396227
TGME49_312930	16.768	3.50507	0.605869	5.78519	7.24e-09	4.2e-08
TGME49_237170	523.568	3.50355	0.233385	15.0119	6.14e-51	9.68e-49
TGME49_225330	685.258	-0.305603	0.226084	-1.35172	0.176464	0.259721
TGME49_295430	74.7228	3.50302	0.389265	8.99906	2.28e-19	3.84e-18
TGME49_257650	162.657	-0.0577995	0.176412	-0.32764	0.743184	0.82966
TGME49_249290	213.014	3.49007	0.22533	15.4887	4.14e-54	8.59e-52
TGME49_230630	327.403	-0.133734	0.166695	-0.80227	0.422397	0.534433
TGME49_204395	24.1326	-0.487981	0.585728	-0.833118	0.404778	0.517216
TGME49_289970	1519.48	-0.166448	0.219193	-0.759368	0.447633	0.560324
TGME49_243470	78.5595	3.48892	0.422331	8.2611	1.44e-16	1.88e-15
TGME49_215055	33.3173	3.48038	0.562796	6.18409	6.25e-10	4.1e-09
TGME49_282110	0.699809	3.29436	4.3466	0.757915	0.448502	0.560957
TGME49_266270	24.5561	3.47371	0.609444	5.6998	1.2e-08	6.73e-08
TGME49_305150	6.1344	3.47323	0.947239	3.66669	0.000245711	0.000718063
TGME49_202200	2845.85	-0.078309	0.16067	-0.48739	0.625982	0.726264
TGME49_216600	656.963	-0.0490516	0.145751	-0.336543	0.736461	0.824209
TGME49_278580	264.102	3.46828	0.306347	11.3214	1.03e-29	4.01e-28
TGME49_460160	0	NA	NA	NA	NA	NA
TGME49_285690	9.7993	3.46638	0.786949	4.40483	1.06e-05	3.91e-05
TGME49_227980	297.579	-0.244303	0.166671	-1.46578	0.142709	0.216635
TGME49_221900	355.507	0.0427785	0.209059	0.204624	0.837866	0.897563
TGME49_246660	3.71208	3.46556	1.40517	2.46629	0.0136522	0.0275113
TGME49_308096	52.5053	3.4615	0.439614	7.87397	3.44e-15	3.98e-14
TGME49_202205	2.29183	-1.06788	1.59109	-0.671167	0.502114	0.61323
TGME49_279460	1.34711	3.56165	2.02234	1.76116	0.078212	0.128022
TGME49_213480	79.4574	3.45921	0.335547	10.3092	6.41e-25	1.67e-23
TGME49_261390	14.0761	3.45901	0.65881	5.2504	1.52e-07	7.36e-07
TGME49_274080	6.50305	3.45807	0.907304	3.81137	0.000138198	0.000424125
TGME49_202970	23.4849	3.45171	0.46425	7.43502	1.05e-13	1.07e-12
TGME49_248925	0.131254	1.09267	5.2679	0.207421	0.835681	0.895786
TGME49_221905	701.629	-0.244723	0.320202	-0.764278	0.444702	0.557679
TGME49_220125	9.08952	0.0099688	0.591244	0.0168607	0.986548	1
TGME49_253710	293.176	3.451	0.351184	9.82676	8.64e-23	1.91e-21
TGME49_295950	1911.17	3.44978	0.241563	14.2811	2.87e-46	3.82e-44
TGME49_277230	295.407	3.44887	0.283854	12.1501	5.73e-34	3.14e-32
TGME49_243500	2.4723	3.44556	1.4542	2.36939	0.0178174	0.0350415
TGME49_220128	8.06327	-0.270286	0.631212	-0.428201	0.668504	0.763416
TGME49_291300	1041.84	-0.131489	0.113369	-1.15983	0.246119	0.343616
TGME49_265065	0.37184	2.40163	5.21197	0.460791	0.644948	0.743197
TGME49_237860	248.622	3.44134	0.172636	19.9341	2.06e-88	2.92e-85
TGME49_203070	0.497325	1.60027	3.48281	0.459478	0.645891	0.743819
TGME49_217470	178.346	0.120707	0.270113	0.446877	0.654964	0.750976
TGME49_222260	2.1731	3.43625	1.50683	2.28046	0.0225807	0.0432018
TGME49_293560	111.579	3.42853	0.256042	13.3905	6.87e-41	6.35e-39
TGME49_315715	9.5343	3.4256	0.752728	4.55091	5.34e-06	2.08e-05
TGME49_226985	76.8957	3.42527	0.325019	10.5387	5.73e-26	1.6e-24
TGME49_202430	485.372	3.42196	0.289397	11.8245	2.92e-32	1.39e-30
TGME49_307800	589.728	-0.137713	0.146245	-0.941663	0.346365	0.455293
TGME49_306020	404.683	-0.20084	0.219472	-0.915106	0.360136	0.470303
TGME49_264075	7.58815	3.42036	0.89636	3.81584	0.000135722	0.000417265
TGME49_261630	0.791614	1.69851	2.27397	0.746934	0.455103	0.566964
TGME49_311320	193.551	-0.137942	0.216803	-0.636257	0.524609	0.634411
TGME49_226300	4.61351	3.41886	0.974025	3.51003	0.000448053	0.00125178
TGME49_235398	593.163	-0.00805404	0.131818	-0.0610997	0.95128	0.983883
TGME49_292170	401.239	0.0922658	0.173292	0.532429	0.594429	0.698604
TGME49_460620	6.24453	0.282764	1.48556	0.190342	0.849041	0.905658
TGME49_212260	1045.07	-0.118508	0.109081	-1.08642	0.277292	0.379993
TGME49_226660	1176.92	0.0383501	0.183942	0.20849	0.834846	0.895786
TGME49_320730	4.29167	3.40623	1.25766	2.7084	0.00676088	0.0146698
TGME49_233200	160.005	-0.446783	0.24665	-1.8114	0.0700786	0.116298
TGME49_258980	291.348	-0.0776968	0.216434	-0.358986	0.719605	0.81015
TGME49_211430	3.7682	3.40287	1.1889	2.86221	0.00420703	0.00964748
TGME49_268970	184.672	3.40193	0.423089	8.04069	8.93e-16	1.1e-14
TGME49_267110	13.9981	3.38847	0.791022	4.28366	1.84e-05	6.52e-05
TGME49_265520	1584.7	0.399959	0.192716	2.07539	0.0379506	0.0681925
TGME49_459210	0	NA	NA	NA	NA	NA
TGME49_315210	4056.48	0.0417801	0.132836	0.314523	0.753123	0.837022
TGME49_240200	148.548	3.38841	0.36336	9.32523	1.11e-20	2.09e-19
TGME49_237195	100.487	3.38496	0.425798	7.94969	1.87e-15	2.24e-14
TGME49_278145	4.27728	0.0429219	1.03827	0.0413399	0.967025	0.994247
TGME49_457970	16.4125	2.78848	1.34371	2.07522	0.0379666	0.0682068
TGME49_269600	528.433	3.38414	0.247128	13.6939	1.1e-42	1.17e-40
TGME49_223430	31.0191	3.38392	0.465556	7.26857	3.63e-13	3.49e-12
TGME49_249040	2.42669	3.37601	1.49017	2.26552	0.0234808	0.0447027
TGME49_310650	36.9299	3.36904	0.382924	8.79821	1.39e-18	2.17e-17
TGME49_297845	482.992	-0.10348	0.17803	-0.581253	0.56107	0.668164
TGME49_461490	0	NA	NA	NA	NA	NA
TGME49_247010	4.3008	3.36558	1.13773	2.95816	0.00309478	0.00727932
TGME49_221450	289.092	0.0428615	0.171554	0.249843	0.802709	0.875551
TGME49_213530	3.51844	3.35404	1.19298	2.81148	0.00493145	0.0111111
TGME49_281470	30.0366	3.35207	0.679813	4.93087	8.19e-07	3.6e-06
TGME49_216155	1.54515	4.92153	2.40309	2.04801	0.0405595	0.0722397
TGME49_269413	0.349492	0.130892	4.6259	0.0282954	0.977427	1
TGME49_266390	159.452	-0.0537202	0.172682	-0.311093	0.75573	0.839371
TGME49_266105	19.8334	3.35037	0.739859	4.52839	5.94e-06	2.3e-05
TGME49_260310	440.581	0.191951	0.195929	0.9797	0.327234	0.435342
TGME49_221455	0.328492	2.57521	4.60451	0.55928	0.575971	0.681144
TGME49_324400	0.0604524	1.09267	5.2679	0.207421	0.835681	0.895786
TGME49_310000	1086.19	-0.371925	0.195844	-1.89908	0.0575535	0.09778
TGME49_253180	57.1441	3.34443	0.345976	9.66666	4.18e-22	8.69e-21
TGME49_329000	71.9699	3.33927	0.522497	6.39098	1.65e-10	1.17e-09
TGME49_321380	0.190768	1.09267	5.2679	0.207421	0.835681	0.895786
TGME49_225340	988.489	0.0628472	0.121853	0.515762	0.606021	0.708088
TGME49_260000	1.93358	3.33551	1.47142	2.26687	0.0233983	0.0445657
TGME49_310005	370.148	-0.415087	0.301926	-1.3748	0.169195	0.250583
TGME49_238915	17.1147	3.33501	0.585605	5.69499	1.23e-08	6.91e-08
TGME49_285940	25.4903	3.33376	0.497177	6.70537	2.01e-11	1.57e-10
TGME49_214070	20.9441	3.31445	0.67582	4.90435	9.37e-07	4.09e-06
TGME49_212725	396.579	0.157105	0.155024	1.01343	0.310855	0.417161
TGME49_289980	968.624	-0.462774	0.238086	-1.94373	0.0519283	0.0896188
TGME49_307840	3.40213	3.31417	1.15056	2.88048	0.00397069	0.00914495
TGME49_252890	17.1421	3.31017	0.62229	5.31934	1.04e-07	5.16e-07
TGME49_201180	539.19	3.307	0.233839	14.1422	2.09e-45	2.69e-43
TGME49_282120	0.95833	3.45339	3.25009	1.06255	0.287986	0.392185
TGME49_243265	194.999	-0.294634	0.220313	-1.33734	0.18111	0.265001
TGME49_312650	597.181	-0.158913	0.179279	-0.886404	0.3754	0.486851
TGME49_202210	4.46379	2.54693	1.18706	2.14558	0.0319064	0.0586443
TGME49_256800	52.3007	3.30394	0.485253	6.8087	9.85e-12	7.97e-11
TGME49_229230	1.64794	2.99937	1.85006	1.62122	0.10497	0.165701
TGME49_460170	2.35662	2.24215	3.00036	0.747292	0.454887	0.566777
TGME49_213590	829.416	-0.154132	0.0740505	-2.08145	0.037393	0.0673613
TGME49_227990	242.885	-0.137072	0.168667	-0.81268	0.416401	0.528182
TGME49_240930	57.0809	3.29926	0.34876	9.45996	3.08e-21	6.01e-20
TGME49_221910	3039.36	0.107169	0.165923	0.645894	0.518348	0.629085
TGME49_220132	45.9775	-0.0764419	0.319002	-0.239628	0.810618	0.882482
TGME49_266850	243.177	-0.27197	0.153565	-1.77104	0.0765538	0.12567
TGME49_258622	31.0444	3.28619	0.473464	6.94074	3.9e-12	3.31e-11
TGME49_252450	24.8267	0.633724	0.492767	1.28605	0.198424	0.286834
TGME49_227995	18.2229	0.227604	0.460382	0.49438	0.621038	0.721802
TGME49_271315	9.99693	3.2849	0.737356	4.45497	8.39e-06	3.16e-05
TGME49_313055	4.40148	3.28401	1.05798	3.10405	0.00190893	0.00469237
TGME49_297390	0.619719	2.36335	4.10296	0.576012	0.564607	0.671625
TGME49_277572	2.59295	3.27386	1.35438	2.41723	0.0156389	0.0310879
TGME49_268225	13.7182	3.27204	0.658848	4.9663	6.82e-07	3.03e-06
TGME49_213255	311.507	3.25646	0.243263	13.3866	7.24e-41	6.56e-39
TGME49_212710	3.71695	3.25541	1.07027	3.04166	0.00235279	0.00566881
TGME49_280420	18.5908	3.2554	0.573419	5.67718	1.37e-08	7.61e-08
TGME49_211400	174.657	-0.372853	0.175137	-2.12892	0.0332608	0.0607532
TGME49_225800	454.067	0.358338	0.211259	1.6962	0.0898479	0.144647
TGME49_215185	9.60034	3.25456	0.75109	4.33311	1.47e-05	5.29e-05
TGME49_238420	456.727	0.360025	0.225241	1.5984	0.109954	0.172418
TGME49_220650	15.125	3.24965	0.612824	5.30275	1.14e-07	5.62e-07
TGME49_259020	36.4458	3.24501	0.486282	6.6731	2.5e-11	1.94e-10
TGME49_307810	1313.53	0.0624623	0.114228	0.546822	0.584501	0.689316
TGME49_306030	835.831	-0.225838	0.166997	-1.35234	0.176266	0.259474
TGME49_208750	638.894	0.220624	0.127035	1.73672	0.082437	0.134112
TGME49_307815	8.00386	0.950404	0.746779	1.27267	0.203135	0.292825
TGME49_206440	23.5131	3.24281	0.734893	4.41263	1.02e-05	3.79e-05
TGME49_292180	0.130732	1.07475	5.26605	0.20409	0.838283	0.897671
TGME49_460630	0.661759	0	5.2679	0	1	1
TGME49_279345	6.64694	3.24166	0.883788	3.66792	0.000244531	0.000714862
TGME49_221665	4.08692	3.23887	1.18714	2.7283	0.00636621	0.013916
TGME49_291070	38.137	3.23477	0.443648	7.29129	3.07e-13	2.99e-12
TGME49_207665	182.826	3.23208	0.270855	11.9329	7.98e-33	4.04e-31
TGME49_207650	4.09073	3.23176	0.99599	3.24477	0.00117545	0.00301208
TGME49_311850	26.632	3.23043	0.420649	7.67963	1.6e-14	1.73e-13
TGME49_258990	326.615	-0.220343	0.125329	-1.75812	0.0787277	0.128767
TGME49_316320	8.53597	3.22696	0.826486	3.90444	9.44e-05	0.000299183
TGME49_245748	16.5886	3.2247	0.850738	3.79047	0.00015036	0.000457968
TGME49_223900	123.478	3.22053	0.361967	8.8973	5.72e-19	9.26e-18
TGME49_265530	2241.6	-0.238329	0.11044	-2.15799	0.0309282	0.0570684
TGME49_249840	217.8	3.21922	0.21853	14.7312	4.06e-49	6.06e-47
TGME49_459220	3.22344	1.05053	4.3449	0.241785	0.808947	0.881113
TGME49_329620	0	NA	NA	NA	NA	NA
TGME49_315220	1485.79	-0.342597	0.176041	-1.94612	0.0516406	0.0891765
TGME49_230900	7.24526	3.21904	0.937954	3.43198	0.000599186	0.00162962
TGME49_288220	14.1005	3.21772	0.612149	5.25643	1.47e-07	7.15e-07
TGME49_276155	54.1434	3.20266	0.346885	9.23262	2.64e-20	4.89e-19
TGME49_457980	0	NA	NA	NA	NA	NA
TGME49_313980	89.28	-0.429697	0.204706	-2.09909	0.0358089	0.0647819
TGME49_203540	2488.56	0.544278	0.271548	2.00435	0.0450322	0.0789176
TGME49_291075	19.7008	3.19784	0.587683	5.44145	5.28e-08	2.72e-07
TGME49_280500	28.6499	3.19569	0.437268	7.3083	2.71e-13	2.65e-12
TGME49_307045	67.7214	3.19389	0.347909	9.18024	4.3e-20	7.8e-19
TGME49_237100	171.946	-0.166648	0.196987	-0.845988	0.39756	0.510214
TGME49_250100	3097.68	3.19172	0.221486	14.4105	4.45e-47	6.2e-45
TGME49_295662	34.9132	3.18742	0.520344	6.12561	9.03e-10	5.82e-09
TGME49_226490	7.95651	3.18548	0.775892	4.10557	4.03e-05	0.000135982
TGME49_289027	6.1251	3.18251	1.11597	2.85179	0.00434734	0.00993177
TGME49_269420	1407.4	0.673408	0.347928	1.93548	0.0529311	0.0910908
TGME49_243378	9.63831	3.17131	0.876224	3.61929	0.000295416	0.000853938
TGME49_242400	1.83506	3.6351	1.98437	1.83187	0.066971	0.111859
TGME49_315495	74.2566	3.17117	0.331075	9.5784	9.86e-22	1.98e-20
TGME49_312240	16.5981	3.16416	0.682662	4.63504	3.57e-06	1.43e-05
TGME49_295640	18.1026	3.16127	0.647234	4.88428	1.04e-06	4.5e-06
TGME49_233315	15.8311	3.15897	0.543865	5.80837	6.31e-09	3.67e-08
TGME49_294400	1133.63	3.14595	0.294332	10.6884	1.15e-26	3.41e-25
TGME49_295960	2032.18	3.14296	0.183095	17.1658	4.79e-66	2.14e-63
TGME49_260325	86.7619	-0.746978	0.386242	-1.93396	0.0531177	0.0913749
TGME49_206660	29.3648	3.14198	0.579518	5.42172	5.9e-08	3.02e-07
TGME49_225350	345.17	0.108145	0.203373	0.531758	0.594893	0.69886
TGME49_240285	6.91021	3.1386	0.986827	3.18049	0.00147025	0.00369961
TGME49_245746	82.8828	3.12123	0.405163	7.70364	1.32e-14	1.45e-13
TGME49_230650	111.486	0.583912	0.27961	2.08831	0.0367699	0.0663792
TGME49_298960	8.34155	3.11945	0.928929	3.35811	0.000784779	0.00207923
TGME49_212735	270.143	-0.21415	0.285471	-0.750164	0.453156	0.565117
TGME49_204010	95.1739	3.11657	0.321545	9.69246	3.25e-22	6.85e-21
TGME49_328300	0.181731	1.55922	5.24993	0.296997	0.766469	0.847537
TGME49_289990	902.618	-0.276472	0.14354	-1.92609	0.0540925	0.0927145
TGME49_313305	4.28721	3.11453	1.04962	2.9673	0.00300428	0.00708926
TGME49_278757	2.94984	3.11287	1.33758	2.32724	0.0199524	0.0387096
TGME49_202280	123.886	3.1083	0.36676	8.47504	2.35e-17	3.29e-16
TGME49_322100	3.32128	3.1069	1.19037	2.61003	0.00905351	0.0190943
TGME49_229240	0.0529312	1.09267	5.2679	0.207421	0.835681	0.895786
TGME49_202220	407.117	0.337705	0.260405	1.29685	0.194683	0.281953
TGME49_289218	10.753	3.10662	0.731439	4.24727	2.16e-05	7.59e-05
TGME49_460180	11.4196	-0.664425	2.10939	-0.314984	0.752774	0.836743
TGME49_248940	568.454	0.0501806	0.186285	0.269376	0.78764	0.864434
TGME49_220140	129.959	-0.588345	0.267551	-2.199	0.0278778	0.0520526
TGME49_234540	620.511	0.345404	0.205812	1.67825	0.0932983	0.149551
TGME49_221922	389.256	-0.294384	0.193033	-1.52504	0.127248	0.195678
TGME49_235315	7.41842	3.10655	0.824486	3.76787	0.000164648	0.000497923
TGME49_265080	650.887	-0.504518	0.299689	-1.68347	0.0922841	0.148121
TGME49_209005	3.15732	3.10649	1.24557	2.49402	0.0126304	0.0256649
TGME49_273400	185.622	0.0286518	0.293437	0.0976421	0.922217	0.961183
TGME49_220145	0.567699	0.0722899	2.48026	0.0291461	0.976748	0.999895
TGME49_264875	17.0149	3.09929	0.538576	5.75461	8.68e-09	4.98e-08
TGME49_302150	0	NA	NA	NA	NA	NA
TGME49_284780	1493	-0.123821	0.217539	-0.569189	0.569228	0.675364
TGME49_270380	9200.27	-0.32807	0.159379	-2.05843	0.0395491	0.0706401
TGME49_291320	196.151	0.273685	0.339558	0.806004	0.420241	0.532021
TGME49_252465	184.283	-0.0624315	0.184538	-0.338313	0.735127	0.822933
TGME49_320070	586.341	0.0771371	0.128048	0.602409	0.546902	0.655235
TGME49_207790	75.4233	3.09728	0.398079	7.78056	7.22e-15	8.13e-14
TGME49_203090	0.351234	1.51085	5.24792	0.287895	0.773427	0.852986
TGME49_210482	7.74	3.09569	0.902438	3.43036	0.000602772	0.00163742
TGME49_272360	3.62757	3.09278	1.24758	2.47903	0.013174	0.0266486
TGME49_225810	759.391	-0.0142126	0.0959256	-0.148163	0.882214	0.930392
TGME49_287510	6.48604	3.09022	0.890721	3.46934	0.000521732	0.00143618
TGME49_243730	9131.31	0.175017	0.133562	1.31038	0.190067	0.276396
TGME49_307820	655.434	0.268818	0.150005	1.79206	0.0731231	0.120784
TGME49_306040	1172.58	0.215225	0.130579	1.64824	0.0993031	0.158075
TGME49_213380	4.31712	3.08768	1.18867	2.59758	0.00938834	0.0197028
TGME49_272905	4.30748	3.08034	1.26024	2.44424	0.0145156	0.029079
TGME49_233770	33.9504	3.07498	0.571336	5.38209	7.36e-08	3.73e-07
TGME49_292190	391.685	0.164157	0.168771	0.972656	0.330725	0.439211
TGME49_289222	24.3787	3.07378	0.518096	5.93284	2.98e-09	1.81e-08
TGME49_268985	243.457	3.07317	0.157734	19.4833	1.52e-84	1.62e-81
TGME49_460640	0	NA	NA	NA	NA	NA
TGME49_271310	30.2155	3.06341	0.422126	7.2571	3.95e-13	3.78e-12
TGME49_313852	38.994	3.06218	0.513085	5.96817	2.4e-09	1.47e-08
TGME49_247620	2.56014	2.20094	1.30477	1.68684	0.0916349	0.147162
TGME49_210478	7.4153	3.05459	1.01195	3.01852	0.0025401	0.00608222
TGME49_220600	1009.09	-0.0707982	0.143356	-0.493863	0.621403	0.722029
TGME49_231980	441.25	0.0851112	0.194577	0.437416	0.661809	0.756994
TGME49_313210	3.61058	3.0482	1.00747	3.02558	0.00248153	0.0059554
TGME49_253680	145.353	3.04301	0.307798	9.88639	4.77e-23	1.07e-21
TGME49_459230	0	NA	NA	NA	NA	NA
TGME49_207470	27.2975	3.043	0.439562	6.92279	4.43e-12	3.73e-11
TGME49_283460	0.769283	3.5152	4.34925	0.808231	0.418957	0.530634
TGME49_270840	629.763	0.0747143	0.203644	0.366887	0.713703	0.805092
TGME49_232655	45.2075	3.04262	0.440481	6.90749	4.93e-12	4.13e-11
TGME49_457990	1.48273	-1.0831	4.00895	-0.27017	0.787029	0.863874
TGME49_235010	37.2598	3.04009	0.466144	6.52177	6.95e-11	5.15e-10
TGME49_288265	16.3074	3.03729	0.645256	4.70711	2.51e-06	1.03e-05
TGME49_216170	430.455	0.0590682	0.12898	0.457964	0.646978	0.744629
TGME49_217951	0.57068	2.95573	3.49075	0.846731	0.397145	0.510066
TGME49_256965	9.05238	3.03385	0.7541	4.02314	5.74e-05	0.000188544
TGME49_218910	343.47	3.03225	0.30053	10.0897	6.14e-24	1.47e-22
TGME49_220080	4.50381	3.02698	0.930263	3.2539	0.00113833	0.00292576
TGME49_221470	2696.61	0.147362	0.118251	1.24618	0.2127	0.304367
TGME49_235870	0.911667	3.55431	2.52445	1.40796	0.159144	0.237665
TGME49_229730	4.80088	3.02272	1.01779	2.96988	0.00297913	0.00704131
TGME49_256810	244.657	-0.090657	0.150454	-0.602558	0.546803	0.655209
TGME49_294785	26.1888	3.01932	0.737077	4.09635	4.2e-05	0.000141121
TGME49_236230	3.05279	3.01882	1.22164	2.47113	0.0134688	0.0271869
TGME49_260330	29.9331	-0.698791	0.332593	-2.10104	0.0356378	0.0645409
TGME49_235875	1.55753	0.228087	1.79864	0.126811	0.89909	0.942157
TGME49_242415	454.748	-0.140527	0.190851	-0.736317	0.461538	0.573804
TGME49_321460	125.945	3.01332	0.376946	7.99404	1.31e-15	1.59e-14
TGME49_310020	89.8574	0.352275	0.367858	0.957639	0.338245	0.446897
TGME49_267410	4.88613	3.00956	1.0163	2.96127	0.00306368	0.00721655
TGME49_269438	361.194	-0.569676	0.277965	-2.04945	0.0404179	0.0720025
TGME49_255620	27.9105	3.00858	0.490284	6.1364	8.44e-10	5.47e-09
TGME49_310090	38.4373	3.00502	0.336901	8.91958	4.68e-19	7.63e-18
TGME49_203290	1759.43	3.00128	0.16382	18.3206	5.67e-75	3.45e-72
TGME49_283450	60.1466	2.99704	0.322786	9.28492	1.62e-20	3.03e-19
TGME49_276830	2.80051	2.99202	1.31052	2.28308	0.0224254	0.0429338
TGME49_230660	2.86997	3.59416	1.82519	1.9692	0.0489301	0.0849959
TGME49_278620	8.59763	-0.121555	0.65761	-0.184843	0.853352	0.90923
TGME49_264220	719.435	-0.238288	0.165512	-1.4397	0.149952	0.225817
TGME49_257945	40.3591	2.99145	0.495344	6.03914	1.55e-09	9.7e-09
TGME49_226670	576.839	2.99128	0.217414	13.7585	4.53e-43	5.01e-41
TGME49_262980	387.948	-0.206128	0.181758	-1.13408	0.256761	0.356333
TGME49_282140	1079.42	0.22278	0.154294	1.44387	0.148777	0.224484
TGME49_213840	5.71268	2.98835	0.96898	3.08402	0.00204226	0.00498127
TGME49_240310	19.0785	2.98541	0.482069	6.19292	5.91e-10	3.89e-09
TGME49_261700	7.69649	2.98101	0.858691	3.47158	0.000517409	0.00142589
TGME49_230667	0.0483287	0	5.2679	0	1	1
TGME49_202230	609.937	-0.306187	0.138212	-2.21534	0.0267365	0.0502047
TGME49_328900	4.646	2.97405	1.0711	2.77664	0.00549238	0.0122133
TGME49_205140	24.7468	2.97395	0.608456	4.8877	1.02e-06	4.43e-06
TGME49_460190	0.23919	0	5.2679	0	1	1
TGME49_248950	370.767	-0.0876341	0.135379	-0.647323	0.517423	0.628217
TGME49_210990	6.78745	2.96939	1.08279	2.74236	0.00609999	0.0133998
TGME49_220150	201.673	-0.105334	0.204895	-0.514087	0.607191	0.709098
TGME49_234550	8381.3	-0.435247	0.205085	-2.12227	0.0338147	0.061659
TGME49_249750	5.31061	2.96519	0.866931	3.42032	0.000625467	0.00169244
TGME49_265090	2264.75	0.127641	0.139047	0.917975	0.358632	0.468883
TGME49_306342	14.4863	2.96039	0.567575	5.21585	1.83e-07	8.77e-07
TGME49_273410	72.8955	-0.279732	0.29859	-0.936841	0.34884	0.457839
TGME49_316560	32.975	0.403087	0.727611	0.553987	0.579588	0.684755
TGME49_278090	127.178	2.95519	0.39335	7.51287	5.78e-14	6.02e-13
TGME49_207900	767.617	0.124231	0.195696	0.634815	0.525549	0.635197
TGME49_235200	5.06624	2.95416	1.06726	2.76798	0.00564055	0.0125045
TGME49_320080	4649.6	-0.131934	0.194287	-0.679067	0.497095	0.608411
TGME49_204880	480.684	-0.421936	0.356819	-1.18249	0.237011	0.332832
TGME49_226310	1298.71	2.9502	0.337188	8.74943	2.14e-18	3.29e-17
TGME49_238960	20.132	2.94695	0.527766	5.58381	2.35e-08	1.27e-07
TGME49_224040	0.741931	2.94085	3.08603	0.952954	0.340613	0.449251
TGME49_274030	4.95781	2.94693	1.03341	2.85166	0.00434919	0.00993333
TGME49_316690	382.288	2.9446	0.293233	10.0418	9.98e-24	2.35e-22
TGME49_307830	2091.08	-0.107178	0.256276	-0.418213	0.675791	0.769568
TGME49_241165	5.42492	2.94446	1.15133	2.55745	0.0105442	0.0218271
TGME49_288680	1247.97	0.184783	0.178376	1.03592	0.300238	0.405625
TGME49_274280	0	NA	NA	NA	NA	NA
TGME49_261660	276.759	0.277131	0.271216	1.02181	0.306873	0.412622
TGME49_208770	0.613921	3.60884	3.80378	0.94875	0.342748	0.451592
TGME49_313840	47.925	2.94371	0.328121	8.97142	2.93e-19	4.87e-18
TGME49_215385	2.60623	2.94369	1.15643	2.5455	0.0109121	0.022508
TGME49_299100	585.302	0.132237	0.235132	0.562395	0.573847	0.679456
TGME49_460650	0	NA	NA	NA	NA	NA
TGME49_286000	541.52	2.94156	0.259366	11.3413	8.19e-30	3.21e-28
TGME49_216965	8.56227	2.9413	0.895121	3.28592	0.0010165	0.00263411
TGME49_224750	23.948	2.92795	0.522748	5.60108	2.13e-08	1.15e-07
TGME49_220610	693.655	-0.171982	0.122023	-1.40943	0.158709	0.237158
TGME49_213635	89.2679	2.91901	0.295009	9.89464	4.39e-23	9.91e-22
TGME49_228160	20.8081	2.91608	0.646661	4.50944	6.5e-06	2.49e-05
TGME49_318180	6.46782	2.91471	0.960317	3.03516	0.0024041	0.00578589
TGME49_231991	121.707	0.360009	0.245738	1.46501	0.142918	0.216875
TGME49_231992	245.847	0.265567	0.236168	1.12448	0.260809	0.36106
TGME49_459240	2.07483	0	3.71737	0	1	1
TGME49_315240	6.49466	0.265608	0.737969	0.359918	0.718908	0.809765
TGME49_231994	2.29302	3.48004	1.6025	2.17163	0.0298836	0.055369
TGME49_305220	17.807	2.89517	0.58185	4.9758	6.5e-07	2.9e-06
TGME49_283470	0.359166	2.00439	5.23385	0.382967	0.701744	0.793917
TGME49_268310	12.614	2.89481	0.641059	4.51567	6.31e-06	2.43e-05
TGME49_290010	1.28072	4.34831	2.16855	2.00517	0.044945	0.0787973
TGME49_204440	545.877	2.88601	0.153577	18.792	8.78e-79	7.47e-76
TGME49_320540	2.15558	3.55728	1.60824	2.21192	0.0269725	0.050592
TGME49_250720	97.999	2.88472	0.329709	8.7493	2.15e-18	3.29e-17
TGME49_231998	2.65379	1.58864	1.14616	1.38605	0.165731	0.246275
TGME49_239910	43.0825	2.8784	0.38361	7.50345	6.22e-14	6.46e-13
TGME49_293780	1493.23	2.87523	0.193478	14.8608	5.92e-50	9e-48
TGME49_210100	0.224887	2.40035	5.21198	0.460545	0.645125	0.743199
TGME49_224500	0.22106	1.06506	5.26502	0.20229	0.83969	0.898499
TGME49_237120	0	NA	NA	NA	NA	NA
TGME49_215955	95.7389	2.86622	0.271351	10.5628	4.43e-26	1.26e-24
TGME49_207150	16.3223	2.86093	0.639522	4.47355	7.69e-06	2.92e-05
TGME49_256820	353.064	-0.375683	0.225398	-1.66676	0.0955627	0.152778
TGME49_278390	193.896	2.8555	0.195414	14.6126	2.34e-48	3.37e-46
TGME49_258575	7.85123	2.85009	0.748967	3.80536	0.000141596	0.000433601
TGME49_260340	95.4016	0.0782027	0.197971	0.395022	0.692827	0.786023
TGME49_311810	191.743	0.128905	0.216823	0.594519	0.552165	0.660147
TGME49_310030	2255.48	0.0927723	0.160757	0.577095	0.563875	0.670942
TGME49_207450	765.103	-0.119255	0.141375	-0.843539	0.398927	0.511506
TGME49_212750	0.136837	0	5.2679	0	1	1
TGME49_225370	1.30231	4.16271	2.95908	1.40676	0.159499	0.238088
TGME49_239770	765.516	-0.0189665	0.222637	-0.0851903	0.93211	0.968411
TGME49_204325	9.31667	2.8458	0.872254	3.26258	0.00110403	0.00284706
TGME49_268190	5.07478	2.84505	0.882493	3.22388	0.00126468	0.00322518
TGME49_243290	428.888	-0.190307	0.145177	-1.31086	0.189905	0.276254
TGME49_230670	0.143628	1.09267	5.2679	0.207421	0.835681	0.895786
TGME49_208730	5320.26	2.84342	0.162547	17.4929	1.62e-68	8.13e-66
TGME49_264230	0.708717	-0.56509	3.24675	-0.174048	0.861828	0.916311
TGME49_243680	180.679	2.8383	0.231424	12.2645	1.41e-34	8.19e-33
TGME49_459700	6.63857	0.938526	1.41882	0.661485	0.508302	0.618922
TGME49_315700	647.137	0.27541	0.136534	2.01716	0.0436789	0.0770218
TGME49_301300	177.574	-0.480381	0.27168	-1.76819	0.0770297	0.126354
TGME49_262990	201.405	0.27496	0.288839	0.95195	0.341122	0.449791
TGME49_221310	282.53	2.83609	0.238786	11.8771	1.56e-32	7.57e-31
TGME49_312680	184.858	-0.532618	0.281782	-1.89017	0.0587347	0.0995484
TGME49_243298	268.705	-0.266558	0.194629	-1.36957	0.170821	0.252596
TGME49_254840	131.276	2.83502	0.374372	7.57271	3.66e-14	3.88e-13
TGME49_294651	13.6913	2.83401	0.665362	4.25934	2.05e-05	7.22e-05
TGME49_205680	1221.62	2.83356	0.237651	11.9232	8.96e-33	4.49e-31
TGME49_267875	43.9527	2.83356	0.414206	6.84093	7.87e-12	6.45e-11
TGME49_222305	9.03308	2.83148	0.707161	4.00401	6.23e-05	0.000202985
TGME49_221940	678.307	0.0265045	0.0980045	0.270442	0.78682	0.863804
TGME49_220160	283.62	0.108257	0.162959	0.66432	0.506485	0.617241
TGME49_257670	39.7928	2.82984	0.47297	5.98313	2.19e-09	1.35e-08
TGME49_316290	48.6864	2.82311	0.469528	6.01266	1.83e-09	1.13e-08
TGME49_286150	220.137	2.81817	0.266266	10.584	3.53e-26	1.02e-24
TGME49_239510	51.177	2.81309	0.319591	8.80214	1.34e-18	2.1e-17
TGME49_252480	132.282	0.160403	0.23721	0.676206	0.49891	0.610281
TGME49_250220	642.775	2.80138	0.207853	13.4777	2.12e-41	2e-39
TGME49_273420	0	NA	NA	NA	NA	NA
TGME49_260800	255.711	-0.164151	0.161137	-1.01871	0.308342	0.414336
TGME49_309990	942.762	2.80119	0.152017	18.4269	7.99e-76	5.67e-73
TGME49_323110	964.051	0.566515	0.262464	2.15845	0.0308927	0.0570151
TGME49_208810	12.362	2.79756	0.719528	3.88805	0.000101054	0.00031839
TGME49_206290	23.8482	2.79558	0.518257	5.3942	6.88e-08	3.5e-07
TGME49_306050	7.09232	2.79509	1.04832	2.66627	0.00766976	0.0164366
TGME49_249150	67.0072	2.79412	0.307107	9.0982	9.18e-20	1.61e-18
TGME49_238450	0.174229	0.970493	5.23295	0.185458	0.85287	0.908831
TGME49_263410	75.865	2.79081	0.359437	7.7644	8.2e-15	9.21e-14
TGME49_225830	764.576	0.11756	0.121354	0.968736	0.332677	0.441528
TGME49_268670	9.17763	2.7894	0.724813	3.84845	0.00011887	0.000368518
TGME49_245980	1017.28	2.7836	0.403005	6.90712	4.95e-12	4.14e-11
TGME49_220640	1853.66	2.78039	0.279318	9.95422	2.42e-23	5.64e-22
TGME49_321510	18.8248	2.78031	0.504255	5.51369	3.51e-08	1.85e-07
TGME49_201690	164.685	2.7732	0.357176	7.76422	8.21e-15	9.21e-14
TGME49_253920	61.2629	2.77299	0.402551	6.88855	5.64e-12	4.69e-11
TGME49_312330	1206.23	2.76052	0.182137	15.1563	6.88e-52	1.22e-49
TGME49_202700	250.187	-0.0236769	0.177589	-0.133324	0.893937	0.938143
TGME49_269930	155.058	2.76011	0.336419	8.20439	2.32e-16	2.97e-15
TGME49_310680	15.5816	2.75963	0.601552	4.58752	4.49e-06	1.76e-05
TGME49_322110	23.7605	2.75197	0.419709	6.55685	5.5e-11	4.11e-10
TGME49_460660	0	NA	NA	NA	NA	NA
TGME49_247640	682.887	-0.241379	0.136119	-1.77329	0.0761808	0.12513
TGME49_220620	0	NA	NA	NA	NA	NA
TGME49_223262	481.792	2.74701	0.160354	17.1309	8.73e-66	3.38e-63
TGME49_278180	1.3033	4.69358	2.27192	2.06591	0.0388372	0.0695214
TGME49_208740	3531.43	2.74521	0.178333	15.3938	1.8e-53	3.65e-51
TGME49_329800	225.057	2.73863	0.262827	10.4199	2.01e-25	5.4e-24
TGME49_233245	222.963	-0.403589	0.223495	-1.80581	0.0709487	0.11758
TGME49_459250	0	NA	NA	NA	NA	NA
TGME49_219670	5.83772	2.73717	1.10608	2.47466	0.0133361	0.0269445
TGME49_318650	94.9331	2.73454	0.275817	9.91434	3.61e-23	8.25e-22
TGME49_283480	0.227606	0	5.2679	0	1	1
TGME49_247648	73.5897	-0.243597	0.395837	-0.615397	0.538292	0.647015
TGME49_278522	7.96379	2.72925	0.815377	3.34723	0.000816249	0.00215322
TGME49_290020	382.641	0.173155	0.213558	0.810811	0.417474	0.529149
TGME49_320550	715.417	-0.0744109	0.1373	-0.541958	0.587847	0.69259
TGME49_294820	34.9945	2.71922	0.420944	6.45983	1.05e-10	7.58e-10
TGME49_292260	71.9484	2.71658	0.320986	8.46325	2.6e-17	3.62e-16
TGME49_212160	107.255	2.71601	0.326925	8.30773	9.76e-17	1.3e-15
TGME49_237130	0	NA	NA	NA	NA	NA
TGME49_288450	118.119	2.70886	0.297221	9.11397	7.94e-20	1.41e-18
[truncated: 6,922 more rows]
