# Supplementary material for: Iron-mediated post-transcriptional regulation in Toxoplasma gondii
Source: PLoS Pathog. 2025 Feb 3;21(2):e1012857. doi: 10.1371/journal.ppat.1012857 (PMC11801735; doi:10.1371/journal.ppat.1012857)
Supplement: S5 Table — (XLSX) [file ppat.1012857.s010.xlsx]

## Sheet: BFD1_DFOvsUntreated_results
Table S5 - RNAseq data BFD1 knockout line untreated vs. 100µM DFO for 24 hours
Gene ID	baseMean	log2FoldChange	lfcSE	stat	pvalue	padj
	baseMean	log2FoldChange	lfcSE	stat	pvalue	padj
TGME49_200600	0	NA	NA	NA	NA	NA
TGME49_202320	0	NA	NA	NA	NA	NA
TGME49_202330	0	NA	NA	NA	NA	NA
TGME49_202670	0	NA	NA	NA	NA	NA
TGME49_202895	0	NA	NA	NA	NA	NA
TGME49_207365	0	NA	NA	NA	NA	NA
TGME49_207810	0	NA	NA	NA	NA	NA
TGME49_212230	0	NA	NA	NA	NA	NA
TGME49_213500	0	NA	NA	NA	NA	NA
TGME49_215120	0	NA	NA	NA	NA	NA
TGME49_216550	0	NA	NA	NA	NA	NA
TGME49_218380	0	NA	NA	NA	NA	NA
TGME49_218430	0	NA	NA	NA	NA	NA
TGME49_218440	0	NA	NA	NA	NA	NA
TGME49_218480	0	NA	NA	NA	NA	NA
TGME49_219580	0	NA	NA	NA	NA	NA
TGME49_222680	0	NA	NA	NA	NA	NA
TGME49_222690	0	NA	NA	NA	NA	NA
TGME49_225024	0	NA	NA	NA	NA	NA
TGME49_229960	0	NA	NA	NA	NA	NA
TGME49_230667	0	NA	NA	NA	NA	NA
TGME49_232460	0	NA	NA	NA	NA	NA
TGME49_234060	0	NA	NA	NA	NA	NA
TGME49_234622	0	NA	NA	NA	NA	NA
TGME49_234660	0	NA	NA	NA	NA	NA
TGME49_234680	0	NA	NA	NA	NA	NA
TGME49_239040	0	NA	NA	NA	NA	NA
TGME49_240920	0	NA	NA	NA	NA	NA
TGME49_243100	0	NA	NA	NA	NA	NA
TGME49_243320	0	NA	NA	NA	NA	NA
TGME49_245690	0	NA	NA	NA	NA	NA
TGME49_245700	0	NA	NA	NA	NA	NA
TGME49_248915	0	NA	NA	NA	NA	NA
TGME49_248925	0	NA	NA	NA	NA	NA
TGME49_249830	0	NA	NA	NA	NA	NA
TGME49_251700	0	NA	NA	NA	NA	NA
TGME49_253505	0	NA	NA	NA	NA	NA
TGME49_254100	0	NA	NA	NA	NA	NA
TGME49_255060	0	NA	NA	NA	NA	NA
TGME49_255230	0	NA	NA	NA	NA	NA
TGME49_257140	0	NA	NA	NA	NA	NA
TGME49_257383	0	NA	NA	NA	NA	NA
TGME49_261550	0	NA	NA	NA	NA	NA
TGME49_268410	0	NA	NA	NA	NA	NA
TGME49_268420	0	NA	NA	NA	NA	NA
TGME49_268440	0	NA	NA	NA	NA	NA
TGME49_269232	0	NA	NA	NA	NA	NA
TGME49_269810	0	NA	NA	NA	NA	NA
TGME49_269820	0	NA	NA	NA	NA	NA
TGME49_271830	0	NA	NA	NA	NA	NA
TGME49_271891	0	NA	NA	NA	NA	NA
TGME49_272220	0	NA	NA	NA	NA	NA
TGME49_272450	0	NA	NA	NA	NA	NA
TGME49_272580	0	NA	NA	NA	NA	NA
TGME49_274280	0	NA	NA	NA	NA	NA
TGME49_275340	0	NA	NA	NA	NA	NA
TGME49_277960	0	NA	NA	NA	NA	NA
TGME49_279560	0	NA	NA	NA	NA	NA
TGME49_281350	0	NA	NA	NA	NA	NA
TGME49_283495	0	NA	NA	NA	NA	NA
TGME49_285960	0	NA	NA	NA	NA	NA
TGME49_286265	0	NA	NA	NA	NA	NA
TGME49_286778	0	NA	NA	NA	NA	NA
TGME49_288755	0	NA	NA	NA	NA	NA
TGME49_288760	0	NA	NA	NA	NA	NA
TGME49_288980	0	NA	NA	NA	NA	NA
TGME49_291360	0	NA	NA	NA	NA	NA
TGME49_291370	0	NA	NA	NA	NA	NA
TGME49_293372	0	NA	NA	NA	NA	NA
TGME49_293880	0	NA	NA	NA	NA	NA
TGME49_298080	0	NA	NA	NA	NA	NA
TGME49_298090	0	NA	NA	NA	NA	NA
TGME49_300601	0	NA	NA	NA	NA	NA
TGME49_300608	0	NA	NA	NA	NA	NA
TGME49_300611	0	NA	NA	NA	NA	NA
TGME49_300612	0	NA	NA	NA	NA	NA
TGME49_300613	0	NA	NA	NA	NA	NA
TGME49_300615	0	NA	NA	NA	NA	NA
TGME49_300618	0	NA	NA	NA	NA	NA
TGME49_300621	0	NA	NA	NA	NA	NA
TGME49_300631	0	NA	NA	NA	NA	NA
TGME49_300641	0	NA	NA	NA	NA	NA
TGME49_300680	0	NA	NA	NA	NA	NA
TGME49_300700	0	NA	NA	NA	NA	NA
TGME49_301996	0	NA	NA	NA	NA	NA
TGME49_301998	0	NA	NA	NA	NA	NA
TGME49_302003	0	NA	NA	NA	NA	NA
TGME49_302005	0	NA	NA	NA	NA	NA
TGME49_302007	0	NA	NA	NA	NA	NA
TGME49_302009	0	NA	NA	NA	NA	NA
TGME49_302053	0	NA	NA	NA	NA	NA
TGME49_302055	0	NA	NA	NA	NA	NA
TGME49_302060	0	NA	NA	NA	NA	NA
TGME49_302150	0	NA	NA	NA	NA	NA
TGME49_302450	0	NA	NA	NA	NA	NA
TGME49_303050	0	NA	NA	NA	NA	NA
TGME49_303450	0	NA	NA	NA	NA	NA
TGME49_305170	0	NA	NA	NA	NA	NA
TGME49_307450	0	NA	NA	NA	NA	NA
TGME49_307470	0	NA	NA	NA	NA	NA
TGME49_307750	0	NA	NA	NA	NA	NA
TGME49_308900	0	NA	NA	NA	NA	NA
TGME49_308910	0	NA	NA	NA	NA	NA
TGME49_310880	0	NA	NA	NA	NA	NA
TGME49_311050	0	NA	NA	NA	NA	NA
TGME49_311200	0	NA	NA	NA	NA	NA
TGME49_313170	0	NA	NA	NA	NA	NA
TGME49_313740	0	NA	NA	NA	NA	NA
TGME49_316590	0	NA	NA	NA	NA	NA
TGME49_317820	0	NA	NA	NA	NA	NA
TGME49_321270	0	NA	NA	NA	NA	NA
TGME49_321350	0	NA	NA	NA	NA	NA
TGME49_322130	0	NA	NA	NA	NA	NA
TGME49_322200	0	NA	NA	NA	NA	NA
TGME49_322210	0	NA	NA	NA	NA	NA
TGME49_322300	0	NA	NA	NA	NA	NA
TGME49_322600	0	NA	NA	NA	NA	NA
TGME49_322800	0	NA	NA	NA	NA	NA
TGME49_322900	0	NA	NA	NA	NA	NA
TGME49_323300	0	NA	NA	NA	NA	NA
TGME49_323400	0	NA	NA	NA	NA	NA
TGME49_323500	0	NA	NA	NA	NA	NA
TGME49_323600	0	NA	NA	NA	NA	NA
TGME49_323700	0	NA	NA	NA	NA	NA
TGME49_323800	0	NA	NA	NA	NA	NA
TGME49_324000	0	NA	NA	NA	NA	NA
TGME49_324400	0	NA	NA	NA	NA	NA
TGME49_324500	0	NA	NA	NA	NA	NA
TGME49_324900	0	NA	NA	NA	NA	NA
TGME49_325100	0	NA	NA	NA	NA	NA
TGME49_325200	0	NA	NA	NA	NA	NA
TGME49_325500	0	NA	NA	NA	NA	NA
TGME49_326200	0	NA	NA	NA	NA	NA
TGME49_326300	0	NA	NA	NA	NA	NA
TGME49_326500	0	NA	NA	NA	NA	NA
TGME49_327000	0	NA	NA	NA	NA	NA
TGME49_327100	0	NA	NA	NA	NA	NA
TGME49_327300	0	NA	NA	NA	NA	NA
TGME49_327400	0	NA	NA	NA	NA	NA
TGME49_327500	0	NA	NA	NA	NA	NA
TGME49_327550	0	NA	NA	NA	NA	NA
TGME49_327800	0	NA	NA	NA	NA	NA
TGME49_327900	0	NA	NA	NA	NA	NA
TGME49_328000	0	NA	NA	NA	NA	NA
TGME49_328300	0	NA	NA	NA	NA	NA
TGME49_328500	0	NA	NA	NA	NA	NA
TGME49_328550	0	NA	NA	NA	NA	NA
TGME49_328800	0	NA	NA	NA	NA	NA
TGME49_329500	0	NA	NA	NA	NA	NA
TGME49_329620	0	NA	NA	NA	NA	NA
TGME49_329700	0	NA	NA	NA	NA	NA
TGME49_329710	0	NA	NA	NA	NA	NA
TGME49_330000	0	NA	NA	NA	NA	NA
TGME49_355010	0	NA	NA	NA	NA	NA
TGME49_355020	0	NA	NA	NA	NA	NA
TGME49_355030	0	NA	NA	NA	NA	NA
TGME49_355040	0	NA	NA	NA	NA	NA
TGME49_355050	0	NA	NA	NA	NA	NA
TGME49_355060	0	NA	NA	NA	NA	NA
TGME49_355070	0	NA	NA	NA	NA	NA
TGME49_355080	0	NA	NA	NA	NA	NA
TGME49_355090	0	NA	NA	NA	NA	NA
TGME49_355100	0	NA	NA	NA	NA	NA
TGME49_355110	0	NA	NA	NA	NA	NA
TGME49_355120	0	NA	NA	NA	NA	NA
TGME49_355140	0	NA	NA	NA	NA	NA
TGME49_355150	0	NA	NA	NA	NA	NA
TGME49_355160	0	NA	NA	NA	NA	NA
TGME49_355180	0	NA	NA	NA	NA	NA
TGME49_355190	0	NA	NA	NA	NA	NA
TGME49_355200	0	NA	NA	NA	NA	NA
TGME49_355210	0	NA	NA	NA	NA	NA
TGME49_355220	0	NA	NA	NA	NA	NA
TGME49_355230	0	NA	NA	NA	NA	NA
TGME49_355240	0	NA	NA	NA	NA	NA
TGME49_355250	0	NA	NA	NA	NA	NA
TGME49_457310	0	NA	NA	NA	NA	NA
TGME49_457340	0	NA	NA	NA	NA	NA
TGME49_457350	0	NA	NA	NA	NA	NA
TGME49_457360	0	NA	NA	NA	NA	NA
TGME49_457370	0	NA	NA	NA	NA	NA
TGME49_457380	0	NA	NA	NA	NA	NA
TGME49_457390	0	NA	NA	NA	NA	NA
TGME49_457400	0	NA	NA	NA	NA	NA
TGME49_457410	0	NA	NA	NA	NA	NA
TGME49_457420	0	NA	NA	NA	NA	NA
TGME49_457430	0	NA	NA	NA	NA	NA
TGME49_457450	0	NA	NA	NA	NA	NA
TGME49_457460	0	NA	NA	NA	NA	NA
TGME49_457470	0	NA	NA	NA	NA	NA
TGME49_457480	0	NA	NA	NA	NA	NA
TGME49_457500	0	NA	NA	NA	NA	NA
TGME49_457510	0	NA	NA	NA	NA	NA
TGME49_457520	0	NA	NA	NA	NA	NA
TGME49_457550	0	NA	NA	NA	NA	NA
TGME49_457560	0	NA	NA	NA	NA	NA
TGME49_457570	0	NA	NA	NA	NA	NA
TGME49_457580	0	NA	NA	NA	NA	NA
TGME49_457590	0	NA	NA	NA	NA	NA
TGME49_457600	0	NA	NA	NA	NA	NA
TGME49_457610	0	NA	NA	NA	NA	NA
TGME49_457620	0	NA	NA	NA	NA	NA
TGME49_457630	0	NA	NA	NA	NA	NA
TGME49_457640	0	NA	NA	NA	NA	NA
TGME49_457650	0	NA	NA	NA	NA	NA
TGME49_457660	0	NA	NA	NA	NA	NA
TGME49_457680	0	NA	NA	NA	NA	NA
TGME49_457690	0	NA	NA	NA	NA	NA
TGME49_457700	0	NA	NA	NA	NA	NA
TGME49_457710	0	NA	NA	NA	NA	NA
TGME49_457720	0	NA	NA	NA	NA	NA
TGME49_457730	0	NA	NA	NA	NA	NA
TGME49_457750	0	NA	NA	NA	NA	NA
TGME49_457760	0	NA	NA	NA	NA	NA
TGME49_457770	0	NA	NA	NA	NA	NA
TGME49_457780	0	NA	NA	NA	NA	NA
TGME49_457790	0	NA	NA	NA	NA	NA
TGME49_457810	0	NA	NA	NA	NA	NA
TGME49_457820	0	NA	NA	NA	NA	NA
TGME49_457830	0	NA	NA	NA	NA	NA
TGME49_457840	0	NA	NA	NA	NA	NA
TGME49_457850	0	NA	NA	NA	NA	NA
TGME49_457860	0	NA	NA	NA	NA	NA
TGME49_457870	0	NA	NA	NA	NA	NA
TGME49_457880	0	NA	NA	NA	NA	NA
TGME49_457890	0	NA	NA	NA	NA	NA
TGME49_457900	0	NA	NA	NA	NA	NA
TGME49_457910	0	NA	NA	NA	NA	NA
TGME49_457920	0	NA	NA	NA	NA	NA
TGME49_457930	0	NA	NA	NA	NA	NA
TGME49_457950	0	NA	NA	NA	NA	NA
TGME49_457960	0	NA	NA	NA	NA	NA
TGME49_457980	0	NA	NA	NA	NA	NA
TGME49_458000	0	NA	NA	NA	NA	NA
TGME49_458030	0	NA	NA	NA	NA	NA
TGME49_458040	0	NA	NA	NA	NA	NA
TGME49_458090	0	NA	NA	NA	NA	NA
TGME49_458100	0	NA	NA	NA	NA	NA
TGME49_458110	0	NA	NA	NA	NA	NA
TGME49_458120	0	NA	NA	NA	NA	NA
TGME49_458130	0	NA	NA	NA	NA	NA
TGME49_458140	0	NA	NA	NA	NA	NA
TGME49_458150	0	NA	NA	NA	NA	NA
TGME49_458170	0	NA	NA	NA	NA	NA
TGME49_458180	0	NA	NA	NA	NA	NA
TGME49_458200	0	NA	NA	NA	NA	NA
TGME49_458220	0	NA	NA	NA	NA	NA
TGME49_458230	0	NA	NA	NA	NA	NA
TGME49_458240	0	NA	NA	NA	NA	NA
TGME49_458250	0	NA	NA	NA	NA	NA
TGME49_458260	0	NA	NA	NA	NA	NA
TGME49_458270	0	NA	NA	NA	NA	NA
TGME49_458280	0	NA	NA	NA	NA	NA
TGME49_458290	0	NA	NA	NA	NA	NA
TGME49_458300	0	NA	NA	NA	NA	NA
TGME49_458310	0	NA	NA	NA	NA	NA
TGME49_458330	0	NA	NA	NA	NA	NA
TGME49_458340	0	NA	NA	NA	NA	NA
TGME49_458350	0	NA	NA	NA	NA	NA
TGME49_458360	0	NA	NA	NA	NA	NA
TGME49_458370	0	NA	NA	NA	NA	NA
TGME49_458390	0	NA	NA	NA	NA	NA
TGME49_458410	0	NA	NA	NA	NA	NA
TGME49_458420	0	NA	NA	NA	NA	NA
TGME49_458440	0	NA	NA	NA	NA	NA
TGME49_458450	0	NA	NA	NA	NA	NA
TGME49_458460	0	NA	NA	NA	NA	NA
TGME49_458470	0	NA	NA	NA	NA	NA
TGME49_458480	0	NA	NA	NA	NA	NA
TGME49_458490	0	NA	NA	NA	NA	NA
TGME49_458500	0	NA	NA	NA	NA	NA
TGME49_458510	0	NA	NA	NA	NA	NA
TGME49_458530	0	NA	NA	NA	NA	NA
TGME49_458540	0	NA	NA	NA	NA	NA
TGME49_458550	0	NA	NA	NA	NA	NA
TGME49_458560	0	NA	NA	NA	NA	NA
TGME49_458570	0	NA	NA	NA	NA	NA
TGME49_458580	0	NA	NA	NA	NA	NA
TGME49_458590	0	NA	NA	NA	NA	NA
TGME49_458600	0	NA	NA	NA	NA	NA
TGME49_458610	0	NA	NA	NA	NA	NA
TGME49_458620	0	NA	NA	NA	NA	NA
TGME49_458630	0	NA	NA	NA	NA	NA
TGME49_458650	0	NA	NA	NA	NA	NA
TGME49_458660	0	NA	NA	NA	NA	NA
TGME49_458670	0	NA	NA	NA	NA	NA
TGME49_458680	0	NA	NA	NA	NA	NA
TGME49_458690	0	NA	NA	NA	NA	NA
TGME49_458710	0	NA	NA	NA	NA	NA
TGME49_458720	0	NA	NA	NA	NA	NA
TGME49_458730	0	NA	NA	NA	NA	NA
TGME49_458750	0	NA	NA	NA	NA	NA
TGME49_458760	0	NA	NA	NA	NA	NA
TGME49_458770	0	NA	NA	NA	NA	NA
TGME49_458780	0	NA	NA	NA	NA	NA
TGME49_458790	0	NA	NA	NA	NA	NA
TGME49_458800	0	NA	NA	NA	NA	NA
TGME49_458820	0	NA	NA	NA	NA	NA
TGME49_458840	0	NA	NA	NA	NA	NA
TGME49_458850	0	NA	NA	NA	NA	NA
TGME49_458860	0	NA	NA	NA	NA	NA
TGME49_458870	0	NA	NA	NA	NA	NA
TGME49_458880	0	NA	NA	NA	NA	NA
TGME49_458890	0	NA	NA	NA	NA	NA
TGME49_458900	0	NA	NA	NA	NA	NA
TGME49_458910	0	NA	NA	NA	NA	NA
TGME49_458920	0	NA	NA	NA	NA	NA
TGME49_458930	0	NA	NA	NA	NA	NA
TGME49_458940	0	NA	NA	NA	NA	NA
TGME49_458960	0	NA	NA	NA	NA	NA
TGME49_458970	0	NA	NA	NA	NA	NA
TGME49_458980	0	NA	NA	NA	NA	NA
TGME49_458990	0	NA	NA	NA	NA	NA
TGME49_459000	0	NA	NA	NA	NA	NA
TGME49_459010	0	NA	NA	NA	NA	NA
TGME49_459020	0	NA	NA	NA	NA	NA
TGME49_459030	0	NA	NA	NA	NA	NA
TGME49_459040	0	NA	NA	NA	NA	NA
TGME49_459050	0	NA	NA	NA	NA	NA
TGME49_459060	0	NA	NA	NA	NA	NA
TGME49_459070	0	NA	NA	NA	NA	NA
TGME49_459080	0	NA	NA	NA	NA	NA
TGME49_459090	0	NA	NA	NA	NA	NA
TGME49_459100	0	NA	NA	NA	NA	NA
TGME49_459110	0	NA	NA	NA	NA	NA
TGME49_459120	0	NA	NA	NA	NA	NA
TGME49_459130	0	NA	NA	NA	NA	NA
TGME49_459150	0	NA	NA	NA	NA	NA
TGME49_459160	0	NA	NA	NA	NA	NA
TGME49_459170	0	NA	NA	NA	NA	NA
TGME49_459180	0	NA	NA	NA	NA	NA
TGME49_459210	0	NA	NA	NA	NA	NA
TGME49_459220	0	NA	NA	NA	NA	NA
TGME49_459230	0	NA	NA	NA	NA	NA
TGME49_459240	0	NA	NA	NA	NA	NA
TGME49_459250	0	NA	NA	NA	NA	NA
TGME49_459260	0	NA	NA	NA	NA	NA
TGME49_459270	0	NA	NA	NA	NA	NA
TGME49_459280	0	NA	NA	NA	NA	NA
TGME49_459290	0	NA	NA	NA	NA	NA
TGME49_459300	0	NA	NA	NA	NA	NA
TGME49_459310	0	NA	NA	NA	NA	NA
TGME49_459320	0	NA	NA	NA	NA	NA
TGME49_459330	0	NA	NA	NA	NA	NA
TGME49_459340	0	NA	NA	NA	NA	NA
TGME49_459350	0	NA	NA	NA	NA	NA
TGME49_459360	0	NA	NA	NA	NA	NA
TGME49_459370	0	NA	NA	NA	NA	NA
TGME49_459380	0	NA	NA	NA	NA	NA
TGME49_459390	0	NA	NA	NA	NA	NA
TGME49_459430	0	NA	NA	NA	NA	NA
TGME49_459440	0	NA	NA	NA	NA	NA
TGME49_459450	0	NA	NA	NA	NA	NA
TGME49_459470	0	NA	NA	NA	NA	NA
TGME49_459480	0	NA	NA	NA	NA	NA
TGME49_459490	0	NA	NA	NA	NA	NA
TGME49_459500	0	NA	NA	NA	NA	NA
TGME49_459510	0	NA	NA	NA	NA	NA
TGME49_459520	0	NA	NA	NA	NA	NA
TGME49_459530	0	NA	NA	NA	NA	NA
TGME49_459540	0	NA	NA	NA	NA	NA
TGME49_459550	0	NA	NA	NA	NA	NA
TGME49_459560	0	NA	NA	NA	NA	NA
TGME49_459570	0	NA	NA	NA	NA	NA
TGME49_459580	0	NA	NA	NA	NA	NA
TGME49_459590	0	NA	NA	NA	NA	NA
TGME49_459600	0	NA	NA	NA	NA	NA
TGME49_459610	0	NA	NA	NA	NA	NA
TGME49_459620	0	NA	NA	NA	NA	NA
TGME49_459630	0	NA	NA	NA	NA	NA
TGME49_459640	0	NA	NA	NA	NA	NA
TGME49_459650	0	NA	NA	NA	NA	NA
TGME49_459660	0	NA	NA	NA	NA	NA
TGME49_459670	0	NA	NA	NA	NA	NA
TGME49_459680	0	NA	NA	NA	NA	NA
TGME49_459690	0	NA	NA	NA	NA	NA
TGME49_459700	0	NA	NA	NA	NA	NA
TGME49_459710	0	NA	NA	NA	NA	NA
TGME49_459720	0	NA	NA	NA	NA	NA
TGME49_459730	0	NA	NA	NA	NA	NA
TGME49_459740	0	NA	NA	NA	NA	NA
TGME49_459750	0	NA	NA	NA	NA	NA
TGME49_459770	0	NA	NA	NA	NA	NA
TGME49_459780	0	NA	NA	NA	NA	NA
TGME49_459790	0	NA	NA	NA	NA	NA
TGME49_459800	0	NA	NA	NA	NA	NA
TGME49_459810	0	NA	NA	NA	NA	NA
TGME49_459820	0	NA	NA	NA	NA	NA
TGME49_459830	0	NA	NA	NA	NA	NA
TGME49_459840	0	NA	NA	NA	NA	NA
TGME49_459850	0	NA	NA	NA	NA	NA
TGME49_459860	0	NA	NA	NA	NA	NA
TGME49_459870	0	NA	NA	NA	NA	NA
TGME49_459880	0	NA	NA	NA	NA	NA
TGME49_459890	0	NA	NA	NA	NA	NA
TGME49_459900	0	NA	NA	NA	NA	NA
TGME49_459910	0	NA	NA	NA	NA	NA
TGME49_459920	0	NA	NA	NA	NA	NA
TGME49_459930	0	NA	NA	NA	NA	NA
TGME49_459940	0	NA	NA	NA	NA	NA
TGME49_459950	0	NA	NA	NA	NA	NA
TGME49_459960	0	NA	NA	NA	NA	NA
TGME49_459970	0	NA	NA	NA	NA	NA
TGME49_459980	0	NA	NA	NA	NA	NA
TGME49_459990	0	NA	NA	NA	NA	NA
TGME49_460000	0	NA	NA	NA	NA	NA
TGME49_460010	0	NA	NA	NA	NA	NA
TGME49_460030	0	NA	NA	NA	NA	NA
TGME49_460040	0	NA	NA	NA	NA	NA
TGME49_460060	0	NA	NA	NA	NA	NA
TGME49_460070	0	NA	NA	NA	NA	NA
TGME49_460090	0	NA	NA	NA	NA	NA
TGME49_460100	0	NA	NA	NA	NA	NA
TGME49_460110	0	NA	NA	NA	NA	NA
TGME49_460120	0	NA	NA	NA	NA	NA
TGME49_460140	0	NA	NA	NA	NA	NA
TGME49_460160	0	NA	NA	NA	NA	NA
TGME49_460170	0	NA	NA	NA	NA	NA
TGME49_460190	0	NA	NA	NA	NA	NA
TGME49_460200	0	NA	NA	NA	NA	NA
TGME49_460210	0	NA	NA	NA	NA	NA
TGME49_460230	0	NA	NA	NA	NA	NA
TGME49_460250	0	NA	NA	NA	NA	NA
TGME49_460260	0	NA	NA	NA	NA	NA
TGME49_460270	0	NA	NA	NA	NA	NA
TGME49_460290	0	NA	NA	NA	NA	NA
TGME49_460300	0	NA	NA	NA	NA	NA
TGME49_460320	0	NA	NA	NA	NA	NA
TGME49_460330	0	NA	NA	NA	NA	NA
TGME49_460350	0	NA	NA	NA	NA	NA
TGME49_460360	0	NA	NA	NA	NA	NA
TGME49_460370	0	NA	NA	NA	NA	NA
TGME49_460380	0	NA	NA	NA	NA	NA
TGME49_460390	0	NA	NA	NA	NA	NA
TGME49_460400	0	NA	NA	NA	NA	NA
TGME49_460410	0	NA	NA	NA	NA	NA
TGME49_460420	0	NA	NA	NA	NA	NA
TGME49_460430	0	NA	NA	NA	NA	NA
TGME49_460440	0	NA	NA	NA	NA	NA
TGME49_460460	0	NA	NA	NA	NA	NA
TGME49_460470	0	NA	NA	NA	NA	NA
TGME49_460480	0	NA	NA	NA	NA	NA
TGME49_460490	0	NA	NA	NA	NA	NA
TGME49_460500	0	NA	NA	NA	NA	NA
TGME49_460520	0	NA	NA	NA	NA	NA
TGME49_460530	0	NA	NA	NA	NA	NA
TGME49_460540	0	NA	NA	NA	NA	NA
TGME49_460550	0	NA	NA	NA	NA	NA
TGME49_460570	0	NA	NA	NA	NA	NA
TGME49_460580	0	NA	NA	NA	NA	NA
TGME49_460590	0	NA	NA	NA	NA	NA
TGME49_460600	0	NA	NA	NA	NA	NA
TGME49_460610	0	NA	NA	NA	NA	NA
TGME49_460620	0	NA	NA	NA	NA	NA
TGME49_460630	0	NA	NA	NA	NA	NA
TGME49_460640	0	NA	NA	NA	NA	NA
TGME49_460650	0	NA	NA	NA	NA	NA
TGME49_460660	0	NA	NA	NA	NA	NA
TGME49_460670	0	NA	NA	NA	NA	NA
TGME49_460680	0	NA	NA	NA	NA	NA
TGME49_460690	0	NA	NA	NA	NA	NA
TGME49_460700	0	NA	NA	NA	NA	NA
TGME49_460710	0	NA	NA	NA	NA	NA
TGME49_460720	0	NA	NA	NA	NA	NA
TGME49_460740	0	NA	NA	NA	NA	NA
TGME49_460750	0	NA	NA	NA	NA	NA
TGME49_460760	0	NA	NA	NA	NA	NA
TGME49_460770	0	NA	NA	NA	NA	NA
TGME49_460780	0	NA	NA	NA	NA	NA
TGME49_460810	0	NA	NA	NA	NA	NA
TGME49_460820	0	NA	NA	NA	NA	NA
TGME49_460830	0	NA	NA	NA	NA	NA
TGME49_460840	0	NA	NA	NA	NA	NA
TGME49_460850	0	NA	NA	NA	NA	NA
TGME49_460860	0	NA	NA	NA	NA	NA
TGME49_460870	0	NA	NA	NA	NA	NA
TGME49_460880	0	NA	NA	NA	NA	NA
TGME49_460890	0	NA	NA	NA	NA	NA
TGME49_460900	0	NA	NA	NA	NA	NA
TGME49_460920	0	NA	NA	NA	NA	NA
TGME49_460930	0	NA	NA	NA	NA	NA
TGME49_460940	0	NA	NA	NA	NA	NA
TGME49_460950	0	NA	NA	NA	NA	NA
TGME49_460960	0	NA	NA	NA	NA	NA
TGME49_460970	0	NA	NA	NA	NA	NA
TGME49_460980	0	NA	NA	NA	NA	NA
TGME49_460990	0	NA	NA	NA	NA	NA
TGME49_461000	0	NA	NA	NA	NA	NA
TGME49_461020	0	NA	NA	NA	NA	NA
TGME49_461030	0	NA	NA	NA	NA	NA
TGME49_461040	0	NA	NA	NA	NA	NA
TGME49_461050	0	NA	NA	NA	NA	NA
TGME49_461070	0	NA	NA	NA	NA	NA
TGME49_461080	0	NA	NA	NA	NA	NA
TGME49_461090	0	NA	NA	NA	NA	NA
TGME49_461100	0	NA	NA	NA	NA	NA
TGME49_461110	0	NA	NA	NA	NA	NA
TGME49_461120	0	NA	NA	NA	NA	NA
TGME49_461130	0	NA	NA	NA	NA	NA
TGME49_461140	0	NA	NA	NA	NA	NA
TGME49_461150	0	NA	NA	NA	NA	NA
TGME49_461160	0	NA	NA	NA	NA	NA
TGME49_461170	0	NA	NA	NA	NA	NA
TGME49_461180	0	NA	NA	NA	NA	NA
TGME49_461190	0	NA	NA	NA	NA	NA
TGME49_461230	0	NA	NA	NA	NA	NA
TGME49_461240	0	NA	NA	NA	NA	NA
TGME49_461250	0	NA	NA	NA	NA	NA
TGME49_461260	0	NA	NA	NA	NA	NA
TGME49_461280	0	NA	NA	NA	NA	NA
TGME49_461290	0	NA	NA	NA	NA	NA
TGME49_461310	0	NA	NA	NA	NA	NA
TGME49_461320	0	NA	NA	NA	NA	NA
TGME49_461330	0	NA	NA	NA	NA	NA
TGME49_461340	0	NA	NA	NA	NA	NA
TGME49_461350	0	NA	NA	NA	NA	NA
TGME49_461360	0	NA	NA	NA	NA	NA
TGME49_461370	0	NA	NA	NA	NA	NA
TGME49_461380	0	NA	NA	NA	NA	NA
TGME49_461390	0	NA	NA	NA	NA	NA
TGME49_461400	0	NA	NA	NA	NA	NA
TGME49_461410	0	NA	NA	NA	NA	NA
TGME49_461420	0	NA	NA	NA	NA	NA
TGME49_461430	0	NA	NA	NA	NA	NA
TGME49_461440	0	NA	NA	NA	NA	NA
TGME49_461450	0	NA	NA	NA	NA	NA
TGME49_461460	0	NA	NA	NA	NA	NA
TGME49_461490	0	NA	NA	NA	NA	NA
TGME49_461500	0	NA	NA	NA	NA	NA
TGME49_462890	0	NA	NA	NA	NA	NA
TGME49_462900	0	NA	NA	NA	NA	NA
TGME49_462920	0	NA	NA	NA	NA	NA
TGME49_319890	3198.29	10.0086	0.634071	15.7847	3.96409e-56	9.7876e-54
TGME49_251580	2.29282	-3.8501	1.77908	-2.16409	0.0304572	0.0580141
TGME49_276850	92.7882	9.87855	1.06947	9.2369	2.53738e-20	6.14964e-19
TGME49_244105	1.91126	-3.44663	1.83801	-1.8752	0.0607657	0.105635
TGME49_266340	145.435	9.50902	1.0359	9.17947	4.33237e-20	1.01875e-18
TGME49_231060	165.179	9.168	0.971585	9.43612	3.86828e-21	1.01539e-19
TGME49_278120	436.41	9.13295	0.803835	11.3617	6.48496e-30	3.68616e-28
TGME49_458430	2.55272	-3.0539	1.66878	-1.83002	0.0672471	0.115029
TGME49_269315	58.1157	8.56844	1.07806	7.94805	1.89475e-15	2.97032e-14
TGME49_290970	76.9105	8.53242	1.58847	5.37147	7.80991e-08	4.51068e-07
TGME49_231860	3.97644	-2.81895	1.34974	-2.08851	0.0367518	0.0685982
TGME49_293830	192.125	8.50299	0.762369	11.1534	6.8942e-29	3.49173e-27
TGME49_217810	2.67816	-2.65678	1.58597	-1.67517	0.0939003	0.152656
TGME49_326800	2.95993	-2.65229	1.705	-1.5556	0.119804	0.186293
TGME49_246640	32.3693	8.48602	1.11854	7.58672	3.28099e-14	4.4313e-13
TGME49_258810	225.339	8.32147	0.714342	11.6491	2.31765e-31	1.47675e-29
TGME49_265120	198.633	8.2193	1.0686	7.69165	1.45254e-14	2.02765e-13
TGME49_281590	1148.53	8.19023	0.648608	12.6274	1.49123e-36	1.29475e-34
TGME49_227100	160.447	8.06163	0.715693	11.2641	1.97413e-29	1.0757e-27
TGME49_286040	424.045	7.98398	0.813652	9.81253	9.94477e-23	3.10568e-21
TGME49_282230	25.5797	7.90852	1.1414	6.92881	4.24398e-12	4.459e-11
TGME49_203500	58.4135	7.88258	1.00844	7.81664	5.42519e-15	7.83627e-14
TGME49_265130	27.2353	7.82803	1.13675	6.8863	5.72616e-12	5.96079e-11
TGME49_258550	956.574	7.78178	0.335592	23.1882	5.9888e-119	2.36588e-115
TGME49_316550	255.847	7.76955	0.547203	14.1986	9.33958e-46	1.34167e-43
TGME49_294600	343.642	7.76451	0.724849	10.7119	8.95086e-27	3.86452e-25
TGME49_281600	167.512	7.75398	0.660979	11.7311	8.83558e-32	5.72212e-30
TGME49_259670	552.622	7.68388	0.666533	11.5281	9.51814e-31	5.78483e-29
TGME49_218350	2.74313	-2.44393	1.71625	-1.42399	0.154449	0.229899
TGME49_315560	114.873	7.5258	0.702629	10.7109	9.04684e-27	3.88473e-25
TGME49_220280	811.285	7.41947	0.513497	14.4489	2.54702e-47	3.86999e-45
TGME49_239580	179.651	7.32876	0.827132	8.86045	7.96921e-19	1.69376e-17
TGME49_253500	16.1146	7.31299	1.20322	6.07783	1.2182e-09	9.1146e-09
TGME49_257910	39.4429	7.27237	0.980403	7.41773	1.19146e-13	1.5282e-12
TGME49_248820	211.465	7.20952	0.796583	9.05055	1.42251e-19	3.21121e-18
TGME49_209920	185.026	7.11682	0.877058	8.11442	4.88091e-16	8.11875e-15
TGME49_226385	3.28988	-2.26569	1.35542	-1.67158	0.0946081	0.153585
TGME49_255480	133.404	7.06579	0.573743	12.3153	7.49783e-35	5.64194e-33
TGME49_254350	32.8718	7.03882	0.991646	7.09811	1.2647e-12	1.41737e-11
TGME49_239570	30.1925	6.92267	1.04926	6.5977	4.1759e-11	3.83203e-10
TGME49_216160	30.6451	6.91485	1.0631	6.50443	7.79903e-11	6.88493e-10
TGME49_222385	20.2181	6.90349	1.13748	6.0691	1.28628e-09	9.56055e-09
TGME49_225413	45.2926	6.88382	0.888891	7.74428	9.61214e-15	1.35617e-13
TGME49_219348	38.003	6.78251	1.02395	6.62387	3.49906e-11	3.24211e-10
TGME49_281970	55.9402	6.68688	0.832548	8.03183	9.60316e-16	1.54531e-14
TGME49_293425	118.3	6.6522	1.21945	5.4551	4.89449e-08	2.9208e-07
TGME49_220560	79.0089	6.61095	0.698593	9.46324	2.98553e-21	7.91567e-20
TGME49_213860	14.3464	6.60393	1.20294	5.48982	4.02343e-08	2.43036e-07
TGME49_311370	323.108	6.50855	0.357156	18.2233	3.37202e-74	2.2202e-71
TGME49_301240	321.565	6.45837	0.765013	8.44217	3.11512e-17	5.83235e-16
TGME49_240370	417.336	6.41102	0.385465	16.6319	4.0923e-62	1.79629e-59
TGME49_277705	2.16419	-2.07934	1.69827	-1.22439	0.220806	0.308449
TGME49_239430	39.4227	6.39123	0.890251	7.17913	7.01558e-13	8.11568e-12
TGME49_276870	14.5824	6.38585	1.18376	5.39455	6.86967e-08	3.9998e-07
TGME49_233050	110.362	6.36776	0.548554	11.6083	3.74152e-31	2.3277e-29
TGME49_238160	346.442	6.3453	0.660138	9.61208	7.1099e-22	1.98499e-20
TGME49_242900	14.8223	6.32485	1.2023	5.26064	1.43559e-07	7.99898e-07
TGME49_268360	42.4942	6.29717	0.882221	7.13786	9.47948e-13	1.07921e-11
TGME49_209810	250.358	6.2882	0.417945	15.0455	3.69285e-51	7.6782e-49
TGME49_233510	4.01448	-1.99343	1.34004	-1.48758	0.136861	0.20791
TGME49_294585	216.153	6.26066	0.394594	15.8661	1.08825e-56	3.0708e-54
TGME49_202100	19.5744	6.25808	1.2042	5.19686	2.02682e-07	1.10213e-06
TGME49_254790	136.763	6.2508	0.509337	12.2724	1.27366e-34	9.49357e-33
TGME49_267000	3.37533	-1.96742	1.36823	-1.43793	0.150454	0.224799
TGME49_225140	12.6431	6.24278	1.22618	5.09125	3.55714e-07	1.88245e-06
TGME49_211360	17.3729	6.22867	1.08212	5.75601	8.61253e-09	5.67536e-08
TGME49_278380	58.3303	6.2283	0.702785	8.86232	7.83691e-19	1.6735e-17
TGME49_231090	73.4466	6.2056	0.616491	10.066	7.80753e-24	2.69377e-22
TGME49_244950	3.38237	-1.94284	1.66315	-1.16817	0.24274	0.333389
TGME49_285300	2.18261	-1.9335	1.62595	-1.18915	0.234382	0.323807
TGME49_321800	10.9628	6.19999	1.24618	4.97521	6.51785e-07	3.30961e-06
TGME49_209480	8.28603	6.19236	1.34539	4.60266	4.17123e-06	1.84943e-05
TGME49_237070	392.104	6.18565	0.320451	19.303	5.07015e-83	8.01185e-80
TGME49_256950	2.10662	-1.90763	1.6439	-1.16043	0.245874	0.336506
TGME49_272200	54.7104	6.16714	1.14747	5.37454	7.67785e-08	4.43765e-07
TGME49_207160	6.08534	6.14005	1.42026	4.32318	1.53797e-05	6.19027e-05
TGME49_319390	7.20082	6.11703	1.37076	4.46252	8.10007e-06	3.41873e-05
TGME49_285665	7.39286	6.11378	1.36892	4.46614	7.96448e-06	3.3669e-05
TGME49_273530	2.44795	-1.88442	1.71304	-1.10005	0.271312	0.364564
TGME49_238210	151.085	5.99293	0.450165	13.3127	1.95167e-40	2.14169e-38
TGME49_239510	41.4406	5.97786	1.30858	4.5682	4.91922e-06	2.15447e-05
TGME49_252080	4.0148	-1.87256	1.408	-1.32995	0.183536	0.265712
TGME49_202140	30.6222	5.97087	0.854493	6.98762	2.79593e-12	3.01373e-11
TGME49_294320	170.503	5.93526	0.397204	14.9426	1.7404e-50	3.42802e-48
TGME49_278340	35.5655	5.92791	0.913349	6.4903	8.56633e-11	7.47874e-10
TGME49_273510	98.0982	5.9223	0.546975	10.8274	2.55406e-27	1.15312e-25
TGME49_209583	43.4661	5.89545	0.821433	7.17703	7.12422e-13	8.21729e-12
TGME49_290585	82.522	5.87377	0.574088	10.2315	1.43308e-24	5.24201e-23
TGME49_234400	95.5162	5.87227	0.612194	9.59216	8.62599e-22	2.38301e-20
TGME49_207410	11.3472	5.86922	1.19663	4.9048	9.35237e-07	4.61832e-06
TGME49_229330	205.317	5.85865	0.437789	13.3824	7.66604e-41	8.65277e-39
TGME49_266610	27.9702	5.82592	0.911233	6.39345	1.62188e-10	1.37347e-09
TGME49_314055	78.1673	5.80951	0.550816	10.5471	5.23911e-26	2.11195e-24
TGME49_246210	6.90593	-1.81813	0.924169	-1.96731	0.0491473	0.0880129
TGME49_233065	344.192	5.80018	0.346595	16.7347	7.32108e-63	3.54105e-60
TGME49_299230	32.4206	5.79423	0.795373	7.28492	3.21863e-13	3.90636e-12
TGME49_306500	156.135	5.77722	0.460257	12.5521	3.86925e-36	3.25223e-34
TGME49_271310	10.8696	5.76025	1.24311	4.63375	3.59093e-06	1.61572e-05
TGME49_253150	218.158	5.70024	0.347345	16.4109	1.59897e-60	5.74248e-58
TGME49_320580	3.11758	-1.79337	1.29241	-1.38762	0.165253	0.243413
TGME49_316690	12.6457	5.68507	1.26742	4.48553	7.27319e-06	3.09954e-05
TGME49_293420	324.088	5.67988	0.298529	19.0262	1.03449e-80	1.02169e-77
TGME49_306450	2642.34	5.6429	0.434356	12.9914	1.36884e-38	1.36901e-36
TGME49_210678	3.75092	-1.76907	1.33198	-1.32815	0.18413	0.266328
TGME49_295015	84.7696	5.63959	0.522377	10.796	3.59464e-27	1.59557e-25
TGME49_240790	6.42066	5.63545	1.41616	3.9794	6.90904e-05	0.000245893
TGME49_256700	61.9628	5.62203	1.46857	3.82823	0.000129067	0.000430822
TGME49_306240	26.5904	5.61426	0.801983	7.00047	2.55108e-12	2.7611e-11
TGME49_320270	118.402	5.60324	0.501511	11.1727	5.5467e-29	2.84574e-27
TGME49_276860	30.2744	5.59329	0.803243	6.96339	3.32174e-12	3.52756e-11
TGME49_252640	117.536	5.5714	0.408409	13.6417	2.26198e-42	2.74953e-40
TGME49_270180	3.30379	-1.7142	1.36271	-1.25793	0.208415	0.294262
TGME49_269120	13.2303	5.56158	1.10076	5.0525	4.36054e-07	2.2756e-06
TGME49_256792	148.027	5.55338	0.826553	6.71872	1.8333e-11	1.78385e-10
TGME49_230130	49.4727	5.5424	0.613984	9.02695	1.76528e-19	3.95113e-18
TGME49_254603	6.2884	-1.68611	1.10744	-1.52253	0.127877	0.19653
TGME49_238440	96.3495	5.52185	0.480941	11.4813	1.63718e-30	9.7258e-29
TGME49_228430	96.805	5.51831	0.510163	10.8168	2.86754e-27	1.2873e-25
TGME49_257810	4.75609	5.5048	1.51888	3.62426	0.000289789	0.000904631
TGME49_246110	14.6404	5.50333	1.10932	4.96098	7.0138e-07	3.54322e-06
TGME49_269015	42.4304	5.50125	0.693782	7.92936	2.20284e-15	3.39272e-14
TGME49_286670	320.479	5.48756	0.346575	15.8337	1.8222e-56	4.96455e-54
TGME49_233950	15.8094	5.48595	1.03914	5.27931	1.29669e-07	7.29192e-07
TGME49_255710	114.156	5.47894	0.471161	11.6286	2.94902e-31	1.86402e-29
TGME49_278840	325.841	5.44414	0.284416	19.1415	1.13991e-81	1.50108e-78
TGME49_224932	11.2828	5.44162	1.14105	4.76897	1.85174e-06	8.65204e-06
TGME49_276960	73.2411	5.43449	0.589679	9.21602	3.0834e-20	7.3601e-19
TGME49_250905	8.51997	-1.65208	0.802009	-2.05992	0.0394059	0.0728807
TGME49_242600	33.547	5.42538	0.742732	7.30463	2.78041e-13	3.40062e-12
TGME49_251958	70.7717	5.41913	0.586978	9.23226	2.64982e-20	6.40252e-19
TGME49_209485	34.557	5.39539	0.712411	7.57342	3.63531e-14	4.8765e-13
TGME49_239755	122.302	5.38535	0.418939	12.8547	8.08959e-38	7.60903e-36
TGME49_237080	203.879	5.36882	0.371524	14.4508	2.47765e-47	3.83842e-45
TGME49_275798	20.4583	5.35488	0.90217	5.93556	2.92849e-09	2.06037e-08
TGME49_266130	148.365	5.34976	0.402781	13.2821	2.9417e-40	3.14086e-38
TGME49_316580	13.9911	5.34313	1.01459	5.26631	1.39193e-07	7.79423e-07
TGME49_239550	19.9208	5.3392	0.932375	5.72645	1.02553e-08	6.7187e-08
TGME49_240470	80.4655	5.3366	0.556981	9.58129	9.5841e-22	2.62021e-20
TGME49_294240	73.9468	5.32408	0.527084	10.101	5.46713e-24	1.92838e-22
TGME49_204460	45.5957	5.31982	0.611398	8.70107	3.28779e-18	6.71236e-17
TGME49_289240	34.1636	5.31564	0.69927	7.60169	2.9228e-14	3.98844e-13
TGME49_252350	228.807	5.31405	0.33641	15.7963	3.29772e-56	8.40494e-54
TGME49_315798	51.7078	5.29638	0.608441	8.70484	3.18032e-18	6.50976e-17
TGME49_274140	36.4096	5.29338	0.759062	6.97358	3.0897e-12	3.29443e-11
TGME49_255730	10.38	5.27116	1.19736	4.40231	1.07104e-05	4.42125e-05
TGME49_278910	156.544	5.26514	0.382261	13.7737	3.66905e-43	4.60146e-41
TGME49_287450	2.95091	-1.59668	1.50454	-1.06125	0.288577	0.383137
TGME49_221865	12.0689	-1.59406	0.71778	-2.22082	0.0263635	0.051116
TGME49_297910	311.504	5.26008	0.627797	8.37864	5.35428e-17	9.7251e-16
TGME49_248677	67.6607	5.24903	0.531468	9.87647	5.26571e-23	1.72632e-21
TGME49_291170	44.0023	5.22336	0.671292	7.78105	7.19226e-15	1.02946e-13
TGME49_284615	22.5493	5.21457	0.854241	6.10434	1.03229e-09	7.79e-09
TGME49_247660	31.0773	5.18754	0.76777	6.75663	1.41233e-11	1.39835e-10
TGME49_222340	66.7551	5.18663	0.534893	9.69657	3.11817e-22	9.22722e-21
TGME49_312435	64.7019	5.17523	0.538291	9.61419	6.96524e-22	1.9515e-20
TGME49_258370	20.5996	5.1751	0.871657	5.93708	2.90135e-09	2.04492e-08
TGME49_315830	34.6318	5.16972	0.798286	6.47603	9.41683e-11	8.1941e-10
TGME49_280725	26.9168	5.16543	0.754528	6.84591	7.59909e-12	7.7672e-11
TGME49_315100	22.5312	5.16524	0.825934	6.25382	4.00529e-10	3.20626e-09
TGME49_258570	200.419	5.1631	0.343264	15.0412	3.94401e-51	7.99015e-49
TGME49_278790	8.31434	5.16006	1.23814	4.1676	3.07829e-05	0.000116874
TGME49_262470	5.49633	-1.54751	1.07323	-1.44193	0.149323	0.22366
TGME49_309030	285.079	5.15119	0.348001	14.8022	1.41672e-49	2.45902e-47
TGME49_315845	21.0691	5.15098	0.847673	6.07661	1.22747e-09	9.16658e-09
TGME49_319970	6.29894	5.14581	1.33483	3.85502	0.000115721	0.000390564
TGME49_234570	43.4548	5.14261	0.702135	7.32425	2.40233e-13	2.97505e-12
TGME49_288970	10.3095	5.12295	1.18553	4.32124	1.55157e-05	6.23864e-05
TGME49_202110	5.01059	5.11879	1.52827	3.34939	0.000809889	0.00229188
TGME49_315540	27.3734	5.11789	0.758061	6.75128	1.46543e-11	1.44911e-10
TGME49_260190	4502.21	5.07867	0.495454	10.2505	1.17686e-24	4.34503e-23
TGME49_266860	268.634	5.07552	0.303336	16.7323	7.61902e-63	3.54105e-60
TGME49_258200	59.9089	5.07505	0.63025	8.05243	8.11672e-16	1.32227e-14
TGME49_203800	132.66	5.05154	0.359487	14.0521	7.47832e-45	1.0366e-42
TGME49_202090	21.9792	5.03353	0.916808	5.49028	4.01288e-08	2.42729e-07
TGME49_219828	121.019	4.99694	0.43923	11.3766	5.47006e-30	3.13181e-28
TGME49_309530	52.0096	4.98957	0.54569	9.1436	6.04079e-20	1.40377e-18
TGME49_219370	120.966	4.9793	0.39293	12.6722	8.42878e-37	7.39953e-35
TGME49_278680	76.8902	4.97247	0.583836	8.5169	1.63878e-17	3.12754e-16
TGME49_262440	36.5925	4.97185	0.678687	7.32569	2.37665e-13	2.94787e-12
TGME49_230460	377.628	4.93699	0.303619	16.2605	1.88261e-59	6.19772e-57
TGME49_247750	5.47793	-1.48884	1.08757	-1.36896	0.171012	0.249985
TGME49_274030	9.89622	4.91948	1.19132	4.12943	3.6366e-05	0.000136433
TGME49_261770	5.5853	-1.48329	0.915604	-1.62001	0.105231	0.167762
TGME49_291130	41.6011	4.90765	0.610212	8.04253	8.80003e-16	1.42186e-14
TGME49_210095	27.4266	4.9037	0.792504	6.1876	6.10857e-10	4.71326e-09
TGME49_221455	2.88253	-1.47201	1.3563	-1.08531	0.277783	0.371239
TGME49_263380	11.5214	4.8975	1.14846	4.26441	2.00434e-05	7.85511e-05
TGME49_287510	11.1597	4.89198	1.10817	4.41445	1.01267e-05	4.19784e-05
TGME49_282120	3.18791	4.89168	1.694	2.88765	0.00388127	0.00941539
TGME49_210482	9.77635	4.88262	1.14145	4.27756	1.88954e-05	7.4526e-05
TGME49_221830	39.7306	4.85558	0.591881	8.20364	2.33213e-16	3.997e-15
TGME49_278460	116.755	4.85536	0.440255	11.0285	2.7837e-28	1.34933e-26
TGME49_231055	2.60872	-1.4576	1.48676	-0.980387	0.326895	0.425312
TGME49_265205	76.1429	4.83757	0.424075	11.4074	3.84241e-30	2.21598e-28
TGME49_253925	6.16108	4.8371	1.27621	3.79021	0.000150522	0.000495739
TGME49_288590	9.81996	-1.44883	0.767839	-1.88689	0.0591747	0.103278
TGME49_261040	6.54946	4.82863	1.27822	3.77763	0.000158327	0.000519927
TGME49_266600	47.9981	4.82857	0.656961	7.34986	1.98418e-13	2.49238e-12
TGME49_202260	5.47524	4.82158	1.38912	3.47096	0.000518602	0.00153234
TGME49_289280	5.31723	4.80791	1.46397	3.28417	0.00102284	0.00283759
TGME49_245530	387.039	4.8065	0.283269	16.9679	1.41808e-64	7.46952e-62
TGME49_304480	4.88104	4.80202	1.46369	3.28076	0.00103527	0.00286806
TGME49_271892	36.0092	4.78017	0.71574	6.67864	2.41174e-11	2.29857e-10
TGME49_268700	9.11373	-1.42907	0.774817	-1.8444	0.065125	0.112005
TGME49_307790	35.1526	4.7736	0.711929	6.70517	2.01175e-11	1.94314e-10
TGME49_280570	137.179	4.7689	0.936718	5.09108	3.56029e-07	1.88286e-06
TGME49_316420	5.59308	-1.42075	1.00786	-1.40967	0.158636	0.235201
TGME49_203330	53.7795	4.76798	0.525067	9.0807	1.07881e-19	2.45638e-18
TGME49_262715	9.33357	-1.41415	0.795119	-1.77854	0.0753151	0.126903
TGME49_313950	121.944	4.76327	0.425303	11.1997	4.09092e-29	2.15482e-27
TGME49_246650	4.43525	4.75474	1.48298	3.2062	0.00134499	0.00363806
TGME49_203720	271.045	4.7538	0.259253	18.3365	4.23017e-75	3.03842e-72
TGME49_320715	6.80171	4.73071	1.26095	3.7517	0.000175639	0.000569438
TGME49_287240	627.113	4.72957	0.699534	6.76102	1.37022e-11	1.36177e-10
TGME49_293800	23.9224	4.72403	0.742665	6.36091	2.0056e-10	1.66452e-09
TGME49_321390	119.57	4.72188	0.479129	9.85513	6.51332e-23	2.10048e-21
TGME49_203230	110.158	4.71101	0.370948	12.6999	5.91978e-37	5.2553e-35
TGME49_222700	6.13659	4.70482	1.35553	3.47083	0.000518853	0.00153251
TGME49_244620	24.7357	4.69815	0.753936	6.2315	4.6199e-10	3.6429e-09
TGME49_203200	40.545	4.68889	0.670218	6.99606	2.63257e-12	2.84152e-11
TGME49_201850	181.084	4.67002	0.292668	15.9567	2.55706e-57	7.48272e-55
TGME49_320250	77.5263	4.64893	0.507086	9.16793	4.822e-20	1.13052e-18
TGME49_278350	15.6008	4.64042	1.1623	3.99246	6.53912e-05	0.000233887
TGME49_212275	78.748	4.63609	0.443557	10.4521	1.43343e-25	5.69123e-24
TGME49_228620	9.3061	4.61919	1.15784	3.98949	6.62162e-05	0.00023647
TGME49_231420	3.51954	-1.39727	1.12888	-1.23775	0.21581	0.302647
TGME49_265542	179.884	4.61894	0.357872	12.9067	4.12592e-38	4.02456e-36
TGME49_224560	7.3878	-1.3928	0.866919	-1.60661	0.108139	0.171293
TGME49_212060	2.40591	4.61725	1.83787	2.51229	0.0119952	0.0257049
TGME49_224040	3.58202	4.61588	1.58852	2.90577	0.0036635	0.00892822
TGME49_266785	12.57	4.61263	0.963311	4.78831	1.68195e-06	7.91959e-06
TGME49_244360	53.5067	4.60411	0.532503	8.64618	5.32542e-18	1.07337e-16
TGME49_318540	60.7312	4.59877	0.488521	9.41366	4.79139e-21	1.25354e-19
TGME49_218290	92.4588	4.59681	0.472611	9.72643	2.32613e-22	6.98811e-21
TGME49_267980	101.07	4.58591	0.433713	10.5736	3.94975e-26	1.61694e-24
TGME49_215195	335.066	4.58146	0.261672	17.5085	1.23511e-68	7.50664e-66
TGME49_232580	80.4962	4.57761	0.424427	10.7854	4.03519e-27	1.77122e-25
TGME49_269085	3.8656	4.56754	1.64486	2.77685	0.00548886	0.0128182
TGME49_217710	6.31996	4.5608	1.28689	3.54406	0.000394014	0.00119322
TGME49_291005	5.93669	4.56038	1.40508	3.24564	0.00117187	0.00320934
TGME49_278080	57.5638	4.55918	0.51667	8.82417	1.10276e-18	2.33591e-17
TGME49_314250	960.568	4.55768	0.243709	18.7014	4.82579e-78	4.23651e-75
TGME49_238220	37.7969	4.55144	0.662904	6.8659	6.60732e-12	6.79745e-11
TGME49_239520	64.6327	4.54941	0.502477	9.05396	1.37875e-19	3.12134e-18
TGME49_231620	8.34474	4.54628	1.10638	4.10916	3.971e-05	0.000147995
TGME49_218860	8.65639	-1.35442	1.01311	-1.3369	0.181255	0.262867
TGME49_254750	75.2633	4.54272	0.443311	10.2472	1.21763e-24	4.47466e-23
TGME49_233040	133.267	4.54094	0.372898	12.1774	4.10102e-34	3.02824e-32
TGME49_294570	31.5704	4.53527	0.648138	6.99738	2.60794e-12	2.81879e-11
TGME49_297820	51.5085	4.51808	0.491524	9.19199	3.8565e-20	9.12282e-19
TGME49_217370	6.62138	4.5112	1.2871	3.50494	0.000456717	0.0013648
TGME49_203070	1.93121	-1.33936	1.75922	-0.761334	0.446458	0.544698
TGME49_289160	2.62945	-1.33483	1.77673	-0.751284	0.452482	0.550687
TGME49_293450	11.8421	4.50789	1.06481	4.2335	2.30081e-05	8.92425e-05
TGME49_257970	72.7759	4.50786	0.976382	4.6169	3.8952e-06	1.74072e-05
TGME49_215900	16.254	4.50751	0.84773	5.31714	1.05408e-07	6.00888e-07
TGME49_207130	3.03135	4.50703	1.74285	2.58601	0.00970942	0.0212858
TGME49_220840	58.3511	4.48124	0.525498	8.5276	1.49409e-17	2.87922e-16
TGME49_224760	311.269	4.47594	0.553152	8.0917	5.88364e-16	9.68471e-15
TGME49_214160	4.55337	-1.31817	1.01528	-1.29833	0.194174	0.27808
TGME49_282030	42.7004	4.45786	0.584783	7.62309	2.47665e-14	3.39723e-13
TGME49_272260	16.5889	4.45228	0.838651	5.30887	1.10309e-07	6.25217e-07
TGME49_228440	13.7064	4.44461	1.01255	4.38952	1.13602e-05	4.66996e-05
TGME49_262800	26.4908	4.43997	0.708138	6.26993	3.6122e-10	2.90928e-09
TGME49_210470	1.9359	-1.30881	1.69856	-0.770543	0.440978	0.539763
TGME49_321470	61.9853	4.43376	0.499984	8.86781	7.46015e-19	1.59736e-17
TGME49_259890	93.8726	4.42191	0.409194	10.8064	3.20983e-27	1.43282e-25
TGME49_205430	20.8038	4.41993	0.719422	6.14372	8.06104e-10	6.13587e-09
TGME49_239110	3.8382	-1.30265	1.22207	-1.06594	0.286449	0.380951
TGME49_295945	21.7277	4.41836	0.765226	5.77394	7.74408e-09	5.12875e-08
TGME49_240575	2.86392	-1.2978	1.60201	-0.810109	0.417878	0.518883
TGME49_313848	12.0668	4.41703	0.991936	4.45294	8.4703e-06	3.56737e-05
TGME49_221840	53.1316	4.41401	0.470224	9.38703	6.17136e-21	1.58827e-19
TGME49_306455	539.711	4.40638	0.62674	7.03064	2.05588e-12	2.25292e-11
TGME49_231390	9.45835	4.39355	1.07128	4.1012	4.1102e-05	0.000152678
TGME49_262970	2727.01	4.39227	0.212582	20.6615	7.69256e-95	1.51947e-91
TGME49_210740	2.53188	-1.29151	1.80872	-0.714044	0.4752	0.572952
TGME49_269470	4.99509	4.37828	1.36627	3.20456	0.00135269	0.00365762
TGME49_232400	636.042	4.37618	0.267022	16.3888	2.29818e-60	7.89474e-58
TGME49_248430	20.8017	4.37352	0.725046	6.03206	1.61882e-09	1.18869e-08
TGME49_318240	131.146	4.37044	0.343905	12.7083	5.32092e-37	4.77734e-35
TGME49_224180	109.105	4.36876	0.339813	12.8564	7.92241e-38	7.54156e-36
TGME49_235650	110.245	4.36495	0.35207	12.3979	2.6812e-35	2.09744e-33
TGME49_215540	197.538	4.35811	0.256339	17.0014	8.01884e-65	4.52549e-62
TGME49_312440	36.1521	4.35512	0.606399	7.18194	6.87291e-13	7.97399e-12
TGME49_217420	189.218	4.35343	0.293142	14.8509	6.86216e-50	1.26088e-47
TGME49_223900	111.922	4.33558	0.385129	11.2575	2.12745e-29	1.1513e-27
TGME49_256850	4.83781	4.33049	1.37386	3.15207	0.00162118	0.00430553
TGME49_221550	49.2855	4.31798	0.524727	8.22899	1.88802e-16	3.27132e-15
TGME49_265290	11.6599	-1.26475	0.726087	-1.74187	0.0815309	0.135759
TGME49_212030	16.6217	4.31627	0.807892	5.34263	9.16069e-08	5.24103e-07
TGME49_295020	118.824	4.30883	0.335379	12.8476	8.86894e-38	8.24394e-36
TGME49_239660	3.25687	4.30833	1.60754	2.68007	0.00736063	0.0166637
TGME49_266335	3.05532	4.30418	1.62735	2.6449	0.00817155	0.0182331
TGME49_297350	2.89561	-1.25916	1.28694	-0.978415	0.327869	0.426349
TGME49_295685	8.71131	-1.25889	0.840607	-1.4976	0.134238	0.20491
TGME49_213480	112.212	4.29727	0.458769	9.36696	7.46547e-21	1.89661e-19
TGME49_237585	149.629	4.28233	0.400951	10.6804	1.25691e-26	5.33915e-25
TGME49_257690	25.28	4.28052	0.693978	6.16809	6.91216e-10	5.30738e-09
TGME49_235940	2.27632	4.27225	1.87807	2.2748	0.0229179	0.045343
TGME49_258512	10.2535	4.27114	1.0102	4.22804	2.3574e-05	9.12134e-05
TGME49_219670	16.7637	4.27024	0.786333	5.43058	5.61712e-08	3.31696e-07
TGME49_224790	4.95899	4.2673	1.37648	3.10014	0.00193426	0.00503516
TGME49_315240	9.83378	-1.25241	0.852603	-1.46893	0.141853	0.21393
TGME49_272440	64.7099	4.26072	0.437615	9.73623	2.11256e-22	6.39514e-21
TGME49_260850	13.319	-1.25213	0.641795	-1.95099	0.0510587	0.0908796
TGME49_254360	10.5642	4.24646	1.06557	3.98517	6.74309e-05	0.000240529
TGME49_297280	25.423	4.24076	0.640562	6.62037	3.58306e-11	3.30722e-10
TGME49_304930	258.99	4.22339	0.283851	14.8789	4.51938e-50	8.50181e-48
TGME49_237490	43.7591	4.22315	0.538203	7.84675	4.26949e-15	6.27012e-14
TGME49_211370	17.5755	4.22119	0.760148	5.55312	2.80622e-08	1.72679e-07
TGME49_202020	103.217	4.21767	0.388141	10.8663	1.66758e-27	7.66021e-26
TGME49_286782	14.0063	4.21175	0.872842	4.82533	1.39771e-06	6.66464e-06
TGME49_225028	46.276	4.2104	0.534466	7.87777	3.33276e-15	4.98715e-14
TGME49_266330	31.3415	4.20572	0.743802	5.65436	1.56429e-08	1.00321e-07
TGME49_307590	67.0128	4.20366	0.479381	8.76894	1.8035e-18	3.76971e-17
TGME49_257945	26.1279	4.19818	0.736197	5.70252	1.18048e-08	7.66388e-08
TGME49_234940	106.723	4.196	0.783823	5.35326	8.63847e-08	4.96022e-07
TGME49_259205	6.92834	4.18376	1.16083	3.6041	0.000313239	0.000971692
TGME49_294850	16.4502	4.1751	0.894057	4.66983	3.01442e-06	1.37353e-05
TGME49_244030	19.5967	4.17085	0.721621	5.77983	7.47742e-09	4.96203e-08
TGME49_224080	34.5927	4.17025	0.757803	5.50307	3.73227e-08	2.26836e-07
TGME49_269310	371.155	4.16612	0.302737	13.7615	4.34372e-43	5.36246e-41
TGME49_253710	289.942	4.166	0.349087	11.934	7.87123e-33	5.36126e-31
TGME49_256800	60.5734	4.16002	0.525274	7.91972	2.38055e-15	3.65219e-14
TGME49_266065	53.1726	4.14679	0.50329	8.23937	1.73113e-16	3.03275e-15
TGME49_311640	20.2877	-1.22883	0.563555	-2.1805	0.0292201	0.0559952
TGME49_268820	40.3549	4.13349	0.570501	7.24536	4.31279e-13	5.12411e-12
TGME49_211910	9.90958	4.12998	0.965518	4.27747	1.89027e-05	7.4526e-05
TGME49_265160	2.25006	-1.22567	1.77436	-0.69077	0.48971	0.585976
TGME49_202430	742.765	4.1185	0.16965	24.2765	3.47448e-130	2.74518e-126
TGME49_311425	4.53455	-1.22464	1.05655	-1.15908	0.246422	0.337081
TGME49_236900	17.5022	4.1168	1.00141	4.111	3.93943e-05	0.000147026
TGME49_231780	214.899	4.11612	0.816103	5.04363	4.56775e-07	2.37121e-06
TGME49_285410	29.0904	4.1103	0.60703	6.77115	1.2776e-11	1.27132e-10
TGME49_233770	32.1193	4.1081	0.655203	6.26997	3.61127e-10	2.90928e-09
TGME49_228065	6.39675	-1.22011	0.895803	-1.36203	0.173188	0.252744
TGME49_240290	19.4494	4.10043	0.717262	5.71679	1.08558e-08	7.08269e-08
TGME49_216140	22.5007	4.09511	0.656537	6.23745	4.44766e-10	3.52821e-09
TGME49_273940	17.5429	4.09226	0.868757	4.71048	2.47132e-06	1.14081e-05
TGME49_284602	4.14774	4.09008	1.42541	2.86941	0.00411236	0.00993026
TGME49_287250	90.2193	4.0825	0.479149	8.5203	1.59138e-17	3.04442e-16
TGME49_218470	47.5702	4.07972	0.482462	8.45603	2.76632e-17	5.20397e-16
TGME49_299220	3.02348	4.0794	1.75977	2.31815	0.0204414	0.0410438
TGME49_243378	16.2338	4.07633	0.841197	4.84587	1.2606e-06	6.06211e-06
TGME49_253340	16.4597	4.06513	0.772174	5.26453	1.40547e-07	7.85336e-07
TGME49_240340	13.8773	4.05981	0.88981	4.56256	5.05333e-06	2.20832e-05
TGME49_318675	550.982	4.05138	0.180657	22.4258	2.20435e-111	5.80553e-108
TGME49_216090	13.4527	-1.20293	0.752824	-1.59789	0.110066	0.173788
TGME49_282000	218.981	4.05073	0.25588	15.8306	1.91511e-56	5.04376e-54
TGME49_248170	271.682	4.04922	0.24427	16.5768	1.02487e-61	4.26185e-59
TGME49_263010	3.06102	-1.19881	1.31032	-0.914904	0.360242	0.460487
TGME49_200230	83.0237	4.04886	0.390523	10.3678	3.47539e-25	1.33947e-23
TGME49_220080	1.26657	3.79477	2.28579	1.66016	0.0968829	NA
TGME49_293500	289.473	4.04272	0.251442	16.0782	3.62967e-58	1.14712e-55
TGME49_235860	98.0367	4.02631	0.402334	10.0074	1.41437e-23	4.79611e-22
TGME49_204560	5.27024	4.02485	1.26826	3.17353	0.00150597	0.00402525
TGME49_243720	210.627	4.01938	0.271552	14.8015	1.43165e-49	2.45902e-47
TGME49_220650	14.9918	4.01441	0.820608	4.89199	9.98201e-07	4.90472e-06
TGME49_218450	5.56475	-1.19075	0.93174	-1.27799	0.201254	0.2863
TGME49_204468	2.19302	4.01383	1.76927	2.26864	0.02329	0.0460036
TGME49_233842	20.6984	-1.19042	0.659615	-1.80472	0.0711188	0.120763
TGME49_255460	170.144	4.01374	0.276689	14.5063	1.10474e-47	1.7457e-45
TGME49_306010	4.42759	-1.18888	1.27065	-0.935649	0.349454	0.449314
TGME49_233960	86.6003	4.00721	0.387725	10.3352	4.88429e-25	1.84645e-23
TGME49_243560	16.5172	4.00282	0.748851	5.34528	9.02788e-08	5.17254e-07
TGME49_258880	70.1701	4.00272	0.488732	8.19	2.61231e-16	4.44824e-15
TGME49_293250	76.2286	3.99797	0.407703	9.80609	1.05998e-22	3.29721e-21
TGME49_310260	31.4287	3.9978	0.601491	6.64648	3.00177e-11	2.82345e-10
TGME49_293020	4.21568	3.99324	1.39777	2.85686	0.00427855	0.010275
TGME49_305110	4.6941	3.99303	1.43603	2.78061	0.0054257	0.0126905
TGME49_316635	58.1768	3.99194	0.422258	9.45378	3.26822e-21	8.63619e-20
TGME49_211920	10.2643	3.98394	0.936767	4.25287	2.11051e-05	8.23154e-05
TGME49_207965	50.4948	3.98318	0.475114	8.38363	5.13199e-17	9.34281e-16
TGME49_203770	105.455	3.97287	0.352951	11.2562	2.15959e-29	1.16074e-27
TGME49_224810	106.068	3.97147	0.351315	11.3046	1.24553e-29	6.93021e-28
TGME49_298960	8.65521	3.96691	1.05017	3.7774	0.000158473	0.000520188
TGME49_309352	90.5535	3.96513	0.499935	7.93129	2.16882e-15	3.35339e-14
TGME49_315550	10.9842	3.96301	0.93418	4.24224	2.21303e-05	8.61761e-05
TGME49_210245	201.639	3.94755	0.271953	14.5156	9.65401e-48	1.55666e-45
TGME49_310160	717.679	3.94348	0.253124	15.5792	1.00745e-54	2.41207e-52
TGME49_230598	8.8752	3.94348	1.01248	3.89488	9.8249e-05	0.000337213
TGME49_215328	7.3566	3.94056	1.08306	3.63835	0.000274389	0.000862351
TGME49_305580	37.3492	3.93282	0.692343	5.68045	1.34341e-08	8.67889e-08
TGME49_288310	2.4335	-1.16815	1.41676	-0.824521	0.409644	0.510423
TGME49_315520	262.599	3.92746	0.238163	16.4906	4.2845e-61	1.61199e-58
TGME49_220290	94.7099	3.92739	0.40894	9.60382	7.7032e-22	2.14306e-20
TGME49_292935	8.68587	-1.16245	0.801879	-1.44966	0.147152	0.220826
TGME49_221275	2.51567	3.92106	1.67699	2.33816	0.0193791	0.0391597
TGME49_312690	72.7627	3.91752	0.467645	8.37713	5.4234e-17	9.80556e-16
TGME49_211050	19.4201	3.9121	0.691743	5.65542	1.55466e-08	9.99461e-08
TGME49_265430	107.976	3.90345	0.364076	10.7215	8.06657e-27	3.50187e-25
TGME49_243370	13.9168	3.90298	0.859343	4.54182	5.57709e-06	2.4198e-05
TGME49_275710	18.8165	3.90125	0.777166	5.01985	5.17127e-07	2.66873e-06
TGME49_289260	3.5497	3.90057	1.49644	2.60657	0.00914545	0.0201613
TGME49_295130	48.7135	3.88171	0.491317	7.90063	2.77489e-15	4.20814e-14
TGME49_240310	45.0292	3.88093	0.498982	7.77769	7.38581e-15	1.05335e-13
TGME49_272540	8.99092	3.87556	0.982674	3.94389	8.01692e-05	0.000281144
TGME49_229730	6.17959	3.87158	1.26572	3.05879	0.00222236	0.00570278
TGME49_208380	25.6524	3.84337	0.681191	5.64213	1.67961e-08	1.07194e-07
TGME49_218340	79.3879	3.84248	0.368125	10.438	1.66329e-25	6.50578e-24
TGME49_293850	34.5067	3.83838	0.535196	7.17192	7.39517e-13	8.50498e-12
TGME49_249665	2.194	-1.14266	1.46139	-0.781899	0.434274	0.533624
TGME49_238200	105.774	3.83832	0.340353	11.2775	1.69523e-29	9.30141e-28
TGME49_262020	8.15675	-1.14013	0.877417	-1.29942	0.193801	0.277597
TGME49_207865	144.641	3.83759	0.342325	11.2104	3.6264e-29	1.92296e-27
TGME49_316380	6.81594	3.83709	1.22132	3.14175	0.00167939	0.00442887
TGME49_203688	14.2085	3.82932	0.800032	4.78645	1.69753e-06	7.98344e-06
TGME49_266035	89.8934	3.81636	0.388686	9.81862	9.36158e-23	2.94685e-21
TGME49_221420	31.1668	3.8157	0.55931	6.82215	8.96889e-12	9.08502e-11
TGME49_254040	20.981	-1.13562	0.513781	-2.21032	0.0270828	0.0523437
TGME49_245752	8.26219	3.81157	1.1346	3.3594	0.000781119	0.00221602
TGME49_249290	164.678	3.81067	0.315289	12.0863	1.24814e-33	8.96504e-32
TGME49_280435	3.04354	3.80869	1.64775	2.31145	0.0208082	0.041685
TGME49_254160	48.7431	3.80338	0.436596	8.71144	3.00042e-18	6.15749e-17
TGME49_312635	6.6521	3.7939	1.22155	3.10581	0.00189758	0.00495628
TGME49_259150	10.2024	3.78165	0.970061	3.89836	9.68448e-05	0.000332683
TGME49_248900	376.989	3.78164	0.271312	13.9383	3.70591e-44	4.88007e-42
TGME49_203570	17.2609	3.77099	0.710091	5.31058	1.09279e-07	6.20576e-07
TGME49_315715	10.4419	3.76834	0.920844	4.09227	4.27177e-05	0.000158086
TGME49_212740	17.6144	3.76132	0.711833	5.28399	1.26397e-07	7.13333e-07
TGME49_267045	7.188	3.7583	1.1432	3.28752	0.00101075	0.00281097
TGME49_255620	31.743	3.75233	0.68566	5.47258	4.43523e-08	2.66282e-07
TGME49_238970	15.4445	3.75185	0.813243	4.61344	3.96053e-06	1.76716e-05
TGME49_243382	186.594	3.75102	0.252964	14.8283	9.61502e-50	1.72655e-47
TGME49_291340	31.3469	3.74505	0.670594	5.58467	2.34139e-08	1.46009e-07
TGME49_287235	7.4015	3.74425	1.10934	3.37521	0.000737591	0.00210767
TGME49_242100	54.3632	3.74104	0.560818	6.67069	2.54605e-11	2.41783e-10
TGME49_286932	413.207	3.73565	0.245366	15.2248	2.42019e-52	5.31165e-50
TGME49_272020	102.531	3.73403	0.338206	11.0407	2.43147e-28	1.18587e-26
TGME49_305280	18.868	3.72948	0.678852	5.4938	3.93386e-08	2.38537e-07
TGME49_230602	11.9357	3.72531	0.923799	4.0326	5.51643e-05	0.000200654
TGME49_274040	40.1612	3.72319	0.503742	7.39106	1.45665e-13	1.84144e-12
TGME49_254020	9.18178	3.72137	1.03801	3.5851	0.000336955	0.00103833
TGME49_257130	15.6005	3.71413	0.835113	4.44746	8.68906e-06	3.6556e-05
TGME49_270950	89.6063	3.69891	0.343439	10.7702	4.75882e-27	2.07731e-25
TGME49_320530	25.3492	3.69875	0.70522	5.24482	1.56432e-07	8.63107e-07
TGME49_238915	31.3537	3.69331	0.555098	6.65343	2.86337e-11	2.70616e-10
TGME49_258508	64.3152	3.69127	0.393685	9.3762	6.83939e-21	1.7488e-19
TGME49_229320	23.379	3.68531	0.746306	4.93806	7.89022e-07	3.93813e-06
TGME49_240325	12.6315	3.68288	0.830107	4.43663	9.13771e-06	3.82602e-05
TGME49_221860	8.53958	-1.09463	0.873731	-1.25282	0.210272	0.296354
TGME49_285445	45.6342	3.6726	0.43035	8.53398	1.41398e-17	2.73821e-16
TGME49_271320	179.893	3.66813	0.279822	13.1088	2.93166e-39	3.04777e-37
TGME49_310173	4.30921	-1.09245	1.13137	-0.965603	0.334243	0.43321
TGME49_288475	66.5408	3.66778	0.52344	7.00707	2.43367e-12	2.64854e-11
TGME49_233280	7.14024	3.66654	1.13257	3.23736	0.0012064	0.00329818
TGME49_233210	65.4412	3.66005	0.445017	8.22452	1.95978e-16	3.38083e-15
TGME49_305570	4.50686	3.65635	1.40887	2.59524	0.00945243	0.0207801
TGME49_301470	163.466	3.65391	0.326342	11.1966	4.23835e-29	2.2177e-27
TGME49_269225	2.43618	-1.08667	1.43565	-0.756916	0.4491	0.54733
TGME49_211000	22.0435	3.65297	0.643121	5.68007	1.34642e-08	8.6912e-08
TGME49_311490	133.686	3.65145	0.390049	9.36151	7.86055e-21	1.97163e-19
TGME49_309330	35.758	3.64694	0.570534	6.39215	1.6357e-10	1.38221e-09
TGME49_235000	174.145	3.64361	0.342615	10.6347	2.05467e-26	8.5894e-25
TGME49_315450	7.52903	3.64148	1.0189	3.57392	0.000351677	0.00107781
TGME49_205530	121.626	3.63865	0.347173	10.4808	1.0584e-25	4.22371e-24
TGME49_267990	3.94827	3.62855	1.40812	2.57688	0.00996967	0.0217899
TGME49_261018	17.4427	3.61222	0.740481	4.87821	1.07055e-06	5.23417e-06
TGME49_313050	98.4466	3.60666	0.403549	8.93735	3.98598e-19	8.62829e-18
TGME49_260860	17.4751	-1.07629	0.635657	-1.69319	0.0904191	0.147703
TGME49_289218	14.5093	3.6066	0.843021	4.27819	1.88419e-05	7.43977e-05
TGME49_219610	114.903	3.60488	0.28555	12.6244	1.54974e-36	1.33092e-34
TGME49_295920	61.4238	3.59734	0.373276	9.63722	5.56777e-22	1.59388e-20
TGME49_209585	12.3426	3.5971	0.944505	3.80845	0.000139842	0.000463267
TGME49_206570	28.8211	3.59478	0.566441	6.34626	2.20606e-10	1.82132e-09
TGME49_278420	3.44256	3.59471	1.57282	2.28552	0.0222823	0.0442677
TGME49_215320	6.10364	3.58957	1.21771	2.94781	0.00320036	0.00791673
TGME49_275360	59.9034	3.58709	0.437598	8.19722	2.46001e-16	4.19795e-15
TGME49_249230	236.904	3.58239	0.32057	11.1751	5.40151e-29	2.78937e-27
TGME49_321700	35.3334	3.57877	0.544366	6.5742	4.89159e-11	4.43217e-10
TGME49_236595	24.2554	3.57347	0.597282	5.9829	2.19205e-09	1.57512e-08
TGME49_278965	15.8657	3.57123	0.754028	4.7362	2.17764e-06	1.0109e-05
TGME49_322100	4.34121	3.56571	1.47951	2.41006	0.01595	0.0329724
TGME49_265175	12.504	-1.06236	0.719865	-1.47578	0.140004	0.211828
TGME49_277810	37.2709	3.56421	0.499466	7.13604	9.60575e-13	1.09201e-11
TGME49_313220	28.2114	3.55979	0.605516	5.87893	4.12915e-09	2.84929e-08
TGME49_219218	83.5526	3.55593	0.360545	9.86265	6.04353e-23	1.96502e-21
TGME49_267312	5.57857	3.5498	1.24887	2.84242	0.00447729	0.0106802
TGME49_225102	20.4191	3.54785	0.731708	4.84873	1.24255e-06	5.98256e-06
TGME49_254330	111.989	3.54762	0.358681	9.89076	4.5657e-23	1.50307e-21
TGME49_268310	15.9451	3.54416	0.759292	4.66772	3.04561e-06	1.38375e-05
TGME49_271015	9.35746	3.54216	1.06829	3.31573	0.000914056	0.00256462
TGME49_250920	74.4044	3.53577	0.375755	9.40977	4.97217e-21	1.29654e-19
TGME49_207010	5.45418	3.53194	1.32569	2.66423	0.00771659	0.0173354
TGME49_226880	6.2961	3.52735	1.13694	3.10249	0.001919	0.00500066
TGME49_266670	306.616	3.52688	0.281676	12.5211	5.72704e-36	4.71347e-34
TGME49_295140	20.8999	3.52161	0.660082	5.33511	9.54879e-08	5.45912e-07
TGME49_217490	51.2553	3.51474	0.483239	7.2733	3.50814e-13	4.23172e-12
TGME49_283698	4.57558	-1.04387	1.21455	-0.859475	0.390078	0.491235
TGME49_204395	25.9381	-1.04381	0.520271	-2.00628	0.0448265	0.0815506
TGME49_228310	2.65475	3.51395	1.56684	2.24269	0.0249166	0.0487533
TGME49_217920	25.9291	3.51391	0.56562	6.2125	5.21498e-10	4.07553e-09
TGME49_225290	32.2849	3.51064	0.549065	6.39385	1.61755e-10	1.37127e-09
TGME49_222080	49.513	3.50837	0.451479	7.77083	7.79762e-15	1.10743e-13
TGME49_225400	15.0005	3.50259	0.731701	4.78692	1.69364e-06	7.96988e-06
TGME49_229915	9.15148	3.50172	0.942563	3.7151	0.000203122	0.000653182
TGME49_212045	7.04594	3.50051	1.04423	3.35223	0.000801632	0.00227014
TGME49_213460	230.842	3.49904	0.250729	13.9555	2.91334e-44	3.90141e-42
TGME49_265050	14.4426	3.49854	0.770644	4.53976	5.63179e-06	2.43952e-05
TGME49_308960	32.2531	3.49691	0.561102	6.23223	4.59841e-10	3.62958e-09
TGME49_210950	7.05898	3.4933	1.12885	3.09455	0.0019711	0.00512122
TGME49_236290	37.4369	3.49049	0.585709	5.95943	2.53116e-09	1.80128e-08
TGME49_257460	1.83984	-1.0299	2.08938	-0.49292	0.622069	0.705565
TGME49_313000	17.0405	-1.02829	0.610707	-1.68377	0.0922264	0.150212
TGME49_205658	250.424	3.49001	0.27762	12.5712	3.04074e-36	2.58332e-34
TGME49_289060	28.5624	3.48531	0.596611	5.84185	5.16249e-09	3.49818e-08
TGME49_234590	3.6538	-1.02716	1.17582	-0.873568	0.382354	0.483124
TGME49_304920	17.5921	3.48379	0.763483	4.56302	5.04229e-06	2.20593e-05
TGME49_281560	5.43787	3.48241	1.22469	2.84351	0.00446193	0.0106539
TGME49_272280	4.31833	3.48165	1.30323	2.67156	0.00755001	0.016995
TGME49_205265	167.931	3.47809	0.334954	10.3838	2.93868e-25	1.13816e-23
TGME49_306480	5.02671	-1.02377	0.96113	-1.06517	0.286799	0.381225
TGME49_210682	175.668	3.46687	0.897116	3.86445	0.000111338	0.000376575
TGME49_260830	551.354	3.46563	0.188866	18.3497	3.32233e-75	2.62497e-72
TGME49_201890	15.872	3.46034	0.682098	5.07308	3.91428e-07	2.05767e-06
TGME49_216640	277.458	3.45459	0.266078	12.9834	1.51998e-38	1.50117e-36
TGME49_297495	27.3337	3.4478	0.575488	5.99109	2.08439e-09	1.50126e-08
TGME49_215670	42.0784	3.44491	0.549082	6.27394	3.52028e-10	2.84394e-09
TGME49_237800	19.3645	3.44238	0.692289	4.97246	6.6108e-07	3.35465e-06
TGME49_280420	18.5163	3.44032	0.725281	4.74343	2.10129e-06	9.77181e-06
TGME49_313277	5.72323	-1.01404	0.933019	-1.08684	0.277109	0.370592
TGME49_270820	4.9601	3.4327	1.31115	2.61808	0.00884259	0.0195756
TGME49_230470	64.1873	3.43128	0.511682	6.70589	2.00187e-11	1.93596e-10
TGME49_321480	619.834	3.43102	0.235762	14.5529	5.59622e-48	9.2116e-46
TGME49_264230	1.0874	3.17789	3.11282	1.0209	0.3073	NA
TGME49_205630	1.94671	-1.00978	2.29164	-0.440638	0.659475	0.738168
TGME49_257720	118.783	3.42973	0.295922	11.59	4.63206e-31	2.83705e-29
TGME49_316190	24.2191	3.42584	0.630176	5.43633	5.43884e-08	3.21649e-07
TGME49_288945	350.149	3.42253	0.322682	10.6065	2.77886e-26	1.14952e-24
TGME49_243170	6.47092	3.41642	1.12493	3.037	0.00238948	0.0060842
TGME49_253110	14.9841	3.41483	0.764203	4.46849	7.8772e-06	3.33536e-05
TGME49_264700	8.83901	-1.00412	0.774349	-1.29673	0.194724	0.278681
TGME49_238470	1.26096	3.15843	2.57974	1.22432	0.220832	NA
TGME49_258622	37.8667	3.41086	0.522899	6.52299	6.89196e-11	6.11836e-10
TGME49_321710	44.3902	3.40607	0.533043	6.38987	1.66026e-10	1.39997e-09
TGME49_266500	21.494	3.40074	0.601706	5.65184	1.58743e-08	1.01722e-07
TGME49_207470	26.8522	3.39871	0.622447	5.46024	4.75489e-08	2.84178e-07
TGME49_203682	58.5806	3.39831	0.449276	7.56396	3.9097e-14	5.20263e-13
TGME49_228410	21.7482	3.39566	0.58559	5.79869	6.68338e-09	4.46746e-08
TGME49_203250	178.778	3.38081	0.26502	12.7568	2.85639e-37	2.62422e-35
TGME49_306035	12.4971	3.37603	0.767977	4.396	1.10263e-05	4.54217e-05
TGME49_294260	1.37707	3.13796	2.26234	1.38705	0.165428	NA
TGME49_285400	13.7595	3.36008	0.89521	3.7534	0.000174453	0.000566293
TGME49_275590	1.1209	3.12851	2.70248	1.15765	0.247008	NA
TGME49_233940	3.26579	3.35706	1.47127	2.28175	0.0225041	0.0446633
TGME49_269600	810.399	3.35596	0.243293	13.7939	2.77366e-43	3.59257e-41
TGME49_276880	101.878	3.35518	0.347995	9.64146	5.34241e-22	1.54052e-20
TGME49_329600	4.70275	3.35378	1.40526	2.38658	0.0170057	0.0348992
TGME49_297380	8.72177	3.35196	0.909329	3.68619	0.000227635	0.000725218
TGME49_282100	1.67537	3.08915	2.37158	1.30257	0.192722	NA
TGME49_225953	26.9776	3.34972	0.562636	5.95361	2.62286e-09	1.86025e-08
TGME49_246760	95.1662	3.34727	0.391705	8.54538	1.28112e-17	2.4977e-16
TGME49_229405	93.5755	3.34307	0.376857	8.87092	7.2545e-19	1.55755e-17
TGME49_237860	306.434	3.34151	0.247419	13.5055	1.45186e-41	1.71211e-39
TGME49_248673	3.53514	3.3394	1.43652	2.32465	0.0200906	0.0404088
TGME49_256650	30.4728	3.33805	0.599302	5.5699	2.5489e-08	1.57952e-07
TGME49_235580	25.9214	3.33732	0.606781	5.50004	3.79695e-08	2.30413e-07
TGME49_225370	3.55586	3.33671	1.46556	2.27675	0.0228014	0.0451853
TGME49_235200	5.23363	3.32806	1.25333	2.65538	0.00792187	0.0177361
TGME49_320560	6.12294	3.31402	1.14529	2.8936	0.0038085	0.0092559
TGME49_295720	364.24	3.30768	0.528197	6.26221	3.79557e-10	3.05074e-09
TGME49_314330	302.794	3.30384	0.263406	12.5428	4.35492e-36	3.62191e-34
TGME49_269035	12.7457	3.28592	0.841949	3.90275	9.51044e-05	0.000327131
TGME49_293780	575.09	3.28311	0.205508	15.9756	1.8892e-57	5.741e-55
TGME49_246763	23.3364	3.27348	0.589809	5.55006	2.85565e-08	1.75447e-07
TGME49_289222	44.9459	3.27211	0.4502	7.26813	3.64505e-13	4.39017e-12
TGME49_248350	20.8702	-0.980904	0.518387	-1.89222	0.0584613	0.102259
TGME49_284598	90.6337	3.27185	0.317396	10.3084	6.4555e-25	2.41729e-23
TGME49_203340	54.6089	3.27102	0.412014	7.93911	2.0364e-15	3.17348e-14
TGME49_239880	31.0412	3.26189	0.498415	6.54452	5.96861e-11	5.34671e-10
TGME49_270020	26.8705	-0.978502	0.496897	-1.96922	0.0489274	0.0877366
TGME49_240390	25.6168	3.25202	0.537155	6.05415	1.41163e-09	1.04334e-08
TGME49_280500	56.7824	3.25011	0.543272	5.98247	2.19781e-09	1.57719e-08
TGME49_207610	4.75966	3.2485	1.39944	2.32128	0.0202717	0.0407135
TGME49_287490	13.9442	3.24584	0.767203	4.23075	2.32916e-05	9.02536e-05
TGME49_288450	229.147	3.24487	0.240802	13.4752	2.18779e-41	2.54202e-39
TGME49_247570	618.909	3.24344	0.282331	11.4881	1.51446e-30	9.06495e-29
TGME49_329000	49.2145	3.24016	0.489167	6.62382	3.50021e-11	3.24211e-10
TGME49_308096	127.103	3.23956	0.334817	9.67562	3.82754e-22	1.12005e-20
TGME49_212710	8.49008	3.23893	1.00131	3.23468	0.00121778	0.00332814
TGME49_313650	1.5767	3.00569	2.27874	1.31901	0.187164	NA
TGME49_273740	64.3172	3.23536	0.506918	6.38241	1.74322e-10	1.46057e-09
TGME49_247720	11.1948	-0.971968	0.790382	-1.22975	0.218792	0.306069
TGME49_209985	3576.54	3.23526	0.388693	8.32344	8.54436e-17	1.52391e-15
TGME49_219222	6.86166	3.23486	1.06654	3.03304	0.00242104	0.0061586
TGME49_252255	140.377	3.23308	0.259621	12.4531	1.34555e-35	1.096e-33
TGME49_238060	46.9341	3.23252	0.455582	7.09537	1.29009e-12	1.43969e-11
TGME49_294680	1.11316	2.98492	2.7225	1.09639	0.272908	NA
TGME49_240285	11.275	3.22765	0.804022	4.01439	5.96003e-05	0.000215122
TGME49_217860	29.8114	3.22731	0.498363	6.47582	9.43008e-11	8.19659e-10
TGME49_258840	12.3676	3.22571	0.765979	4.21122	2.53993e-05	9.76544e-05
TGME49_256865	8.91072	3.22118	0.918428	3.50728	0.000452721	0.00135439
TGME49_206550	158.248	3.21926	0.26885	11.9742	4.85166e-33	3.36254e-31
TGME49_320190	101.917	3.21848	0.295092	10.9067	1.07102e-27	4.94861e-26
TGME49_212160	235.719	3.21215	0.31076	10.3364	4.82113e-25	1.83134e-23
TGME49_285470	154.663	3.21144	0.28609	11.2253	3.06419e-29	1.63582e-27
TGME49_262110	90.2621	3.21069	0.390639	8.21907	2.05089e-16	3.5303e-15
TGME49_272265	6.92961	3.19395	1.07301	2.97662	0.00291446	0.00729168
TGME49_218215	15.3779	3.18578	0.801658	3.97399	7.06785e-05	0.000251206
TGME49_244850	18.655	3.18414	0.746255	4.26683	1.9827e-05	7.77433e-05
TGME49_292600	5.55717	3.17782	1.08777	2.9214	0.00348461	0.00854497
TGME49_215165	1.92692	-0.959935	1.48107	-0.648136	0.516897	0.611373
TGME49_203580	4.23016	3.17045	1.39234	2.27706	0.0227825	0.0451591
TGME49_288050	16.6504	3.16364	0.680439	4.64941	3.32883e-06	1.50292e-05
TGME49_254320	9.94075	3.16169	0.856155	3.69289	0.000221719	0.000707799
TGME49_236400	55.3548	3.16149	0.383779	8.23778	1.75432e-16	3.06657e-15
TGME49_272890	45.6466	3.15951	0.491054	6.43415	1.24167e-10	1.06752e-09
TGME49_290923	1.15186	2.91623	2.15742	1.35172	0.176465	NA
TGME49_307815	11.3097	-0.954723	0.710037	-1.34461	0.178752	0.259665
TGME49_207875	44.1979	3.15864	0.425656	7.42064	1.16556e-13	1.49741e-12
TGME49_223258	209.398	3.15815	0.363921	8.67813	4.02345e-18	8.19311e-17
TGME49_320200	241.073	3.15464	0.305416	10.329	5.21053e-25	1.9604e-23
TGME49_231994	1.45136	2.88835	2.02152	1.4288	0.153062	NA
TGME49_217930	63.5513	3.15131	0.384921	8.18692	2.68004e-16	4.55376e-15
TGME49_225098	24.2823	3.14505	0.641294	4.90423	9.37953e-07	4.62884e-06
TGME49_227875	1.18695	2.88138	2.18072	1.3213	0.186403	NA
TGME49_288455	56.5658	3.13984	0.402968	7.79177	6.60779e-15	9.47516e-14
TGME49_299790	10.1792	-0.946426	0.729872	-1.2967	0.194734	0.278681
TGME49_200595	173.242	3.13864	0.370083	8.48092	2.23427e-17	4.23333e-16
TGME49_286485	4.47892	-0.945903	1.23649	-0.764989	0.444278	0.542629
TGME49_311420	4.54354	-0.945082	1.01947	-0.927031	0.35391	0.453789
TGME49_278245	39.9318	3.12974	0.517161	6.05178	1.43258e-09	1.0568e-08
TGME49_295430	99.1532	3.12756	0.375584	8.32719	8.2785e-17	1.47983e-15
TGME49_224010	12.3018	3.12145	0.918551	3.39823	0.000678226	0.00195358
TGME49_239475	151.828	3.10714	0.284328	10.928	8.47012e-28	3.93661e-26
TGME49_200300	29.8923	3.09841	0.637209	4.86247	1.15932e-06	5.62641e-06
TGME49_289270	5.02081	3.08875	1.26574	2.44028	0.014676	0.0306597
TGME49_260480	76.387	3.08349	0.432631	7.12729	1.02366e-12	1.15707e-11
TGME49_247260	8.46551	3.07599	0.898652	3.42289	0.000619585	0.00180174
TGME49_296640	5.05689	3.07082	1.306	2.35132	0.018707	0.0379765
TGME49_312245	12.7078	3.06535	0.795074	3.85543	0.000115526	0.000390074
TGME49_260280	4.67114	-0.938773	1.15779	-0.810833	0.417461	0.51861
TGME49_243482	31.4347	3.06528	0.543955	5.63517	1.74885e-08	1.11343e-07
TGME49_274020	7.57235	3.0643	0.993553	3.08418	0.00204111	0.00528229
TGME49_315730	8.78143	3.06271	1.01653	3.01291	0.00258754	0.00654422
TGME49_262630	969.533	3.06101	0.160093	19.1202	1.71374e-81	1.93433e-78
TGME49_221930	6.65901	3.06073	1.06718	2.86805	0.00413015	0.00996406
TGME49_264630	26.5362	3.05829	0.576049	5.30908	1.10183e-07	6.2495e-07
TGME49_297310	1.76229	-0.934447	1.60575	-0.581938	0.560609	0.652529
TGME49_231610	11.5437	3.05724	0.765071	3.99602	6.44156e-05	0.00023092
TGME49_216610	78.2887	3.05717	0.356675	8.5713	1.02321e-17	2.00605e-16
TGME49_295950	506.521	3.05464	0.278359	10.9737	5.11096e-28	2.41806e-26
TGME49_319992	12.4445	3.05289	0.765062	3.99038	6.59686e-05	0.000235845
TGME49_279460	3.67639	3.04767	1.33451	2.28375	0.0223865	0.0444411
TGME49_242110	22.6758	3.04535	0.558481	5.45292	4.95486e-08	2.95237e-07
TGME49_213635	164.893	3.04389	0.278457	10.9313	8.16882e-28	3.81904e-26
TGME49_275380	26.9894	3.03993	0.624763	4.86573	1.14038e-06	5.53786e-06
TGME49_209040	14.7827	3.03338	0.70538	4.30035	1.70527e-05	6.8047e-05
TGME49_210235	66.1658	3.0278	0.347472	8.7138	2.93861e-18	6.04635e-17
TGME49_288960	50.8316	3.02539	0.374639	8.07549	6.72083e-16	1.09713e-14
TGME49_311190	0.956952	2.78055	3.30286	0.841863	0.399865	NA
TGME49_231400	49.4646	3.02492	0.394922	7.65953	1.86617e-14	2.58678e-13
TGME49_247500	56.5548	3.01571	0.370654	8.13619	4.07913e-16	6.82823e-15
TGME49_267130	240.039	3.01503	0.237091	12.7168	4.773e-37	4.33465e-35
TGME49_329800	170.76	3.01279	0.306137	9.84132	7.47274e-23	2.37117e-21
TGME49_273080	9.14753	3.00689	0.984321	3.05478	0.00225223	0.00577192
TGME49_251750	12.7172	3.0066	0.760604	3.95291	7.72066e-05	0.00027184
TGME49_278090	351.093	3.00373	0.323232	9.29277	1.50318e-20	3.69989e-19
TGME49_258220	0.999963	2.76396	2.85848	0.966933	0.333577	NA
TGME49_209410	3.66435	-0.916573	1.1541	-0.794189	0.427085	0.527678
TGME49_294285	22.5172	3.00255	0.783821	3.83066	0.000127802	0.000427504
TGME49_253120	63.3444	3.0013	0.396232	7.57462	3.6019e-14	4.8399e-13
TGME49_224170	45.4951	3.00077	0.396722	7.56391	3.91136e-14	5.20263e-13
TGME49_216200	0.696528	2.74913	3.46053	0.794424	0.426948	NA
TGME49_209515	1.6264	2.74854	1.78388	1.54076	0.123374	NA
TGME49_326100	3.85948	-0.912497	1.13591	-0.803318	0.421791	0.522265
TGME49_310650	32.0109	2.99386	0.524856	5.70417	1.16915e-08	7.60908e-08
TGME49_254625	28.8456	2.98498	0.537452	5.55395	2.79279e-08	1.71986e-07
TGME49_248425	33.4775	2.9795	0.502657	5.9275	3.07584e-09	2.15636e-08
TGME49_207650	11.0933	2.97475	0.75847	3.92203	8.78047e-05	0.000305132
TGME49_291070	51.2991	2.95979	0.395879	7.47651	7.63212e-14	9.91518e-13
TGME49_243680	433.415	2.9594	0.207703	14.2482	4.59959e-46	6.72988e-44
TGME49_212937	4.5122	-0.909768	1.02578	-0.886902	0.375132	0.475706
TGME49_216710	344.541	2.95337	0.327981	9.00471	2.16244e-19	4.79927e-18
TGME49_245746	16.5962	2.95207	0.64062	4.60814	4.06285e-06	1.80645e-05
TGME49_290590	22.3515	2.95022	0.565623	5.21588	1.82951e-07	1.00173e-06
TGME49_240620	9.40576	2.94453	0.95245	3.09153	0.00199128	0.00516662
TGME49_259155	5.19452	2.94235	1.16029	2.53587	0.0112168	0.0242473
TGME49_271315	5.90984	2.93224	1.02081	2.87246	0.00407294	0.00984108
TGME49_244335	35.7622	2.92521	0.490874	5.95917	2.53515e-09	1.80128e-08
TGME49_202050	59.9127	2.91646	0.407427	7.15825	8.17123e-13	9.34311e-12
TGME49_269380	5.93447	2.89736	1.1169	2.59412	0.0094834	0.0208346
TGME49_233610	255.627	2.89544	0.335852	8.62117	6.62712e-18	1.31924e-16
TGME49_267308	17.0198	2.89088	0.736202	3.92675	8.61008e-05	0.000299684
TGME49_222420	36.3907	2.8886	0.446336	6.47181	9.68371e-11	8.39858e-10
TGME49_264070	198.282	2.88299	0.350321	8.22957	1.87891e-16	3.26989e-15
TGME49_269850	12.0468	2.88229	0.743323	3.87757	0.000105503	0.000359147
TGME49_253755	181.238	2.87935	0.35606	8.08669	6.13092e-16	1.00708e-14
TGME49_259965	14.8399	2.87535	0.66857	4.30075	1.7022e-05	6.79879e-05
TGME49_240770	45.5645	2.87258	0.459509	6.2514	4.06786e-10	3.24976e-09
TGME49_237045	44.5765	2.86803	0.428395	6.69483	2.15916e-11	2.07455e-10
TGME49_212075	4.81567	2.86626	1.18108	2.42681	0.0152322	0.0316961
TGME49_200295	60.6326	2.86418	0.353179	8.1097	5.0745e-16	8.42303e-15
TGME49_309540	14.9738	2.84941	0.706611	4.0325	5.51855e-05	0.000200654
TGME49_212970	120.369	2.8489	0.300535	9.47941	2.55726e-21	6.80301e-20
TGME49_311850	17.5809	2.84053	0.634032	4.4801	7.46083e-06	3.17266e-05
TGME49_249040	1.13522	2.66123	2.17658	1.22267	0.221456	NA
TGME49_216285	534.801	2.83266	0.197534	14.3401	1.22873e-46	1.83173e-44
TGME49_233370	14.9128	2.82415	0.70083	4.02972	5.58444e-05	0.000202863
TGME49_235183	22.8565	2.82178	0.536682	5.25783	1.45769e-07	8.10118e-07
TGME49_248330	77.765	2.82167	0.342065	8.24892	1.59829e-16	2.8125e-15
TGME49_286660	6.18142	2.82014	1.00241	2.81336	0.00490264	0.011601
TGME49_208740	214.444	2.8168	0.271047	10.3923	2.68829e-25	1.04632e-23
TGME49_209620	6.50898	-0.890291	0.847477	-1.05052	0.293479	0.388535
TGME49_223700	20.7683	2.81632	0.572592	4.91854	8.71899e-07	4.32718e-06
TGME49_233180	11.9457	2.8147	0.87284	3.22476	0.00126077	0.00343851
TGME49_320780	1.1064	2.64386	3.46471	0.763084	0.445413	NA
TGME49_315380	1.69063	2.6406	1.96323	1.34503	0.178614	NA
TGME49_220340	25.3221	2.81295	0.586215	4.79849	1.59863e-06	7.55431e-06
TGME49_202445	15.7861	2.81071	0.676628	4.15399	3.26722e-05	0.000123632
TGME49_237810	11.787	2.80518	0.780842	3.59251	0.000327509	0.0010112
TGME49_296020	36.4637	2.8025	0.55742	5.02763	4.96574e-07	2.56769e-06
TGME49_269280	0.740978	2.62203	3.46638	0.756417	0.449399	NA
TGME49_236810	1.23295	2.62129	2.63834	0.993538	0.320448	NA
TGME49_251962	7.83965	2.80058	0.96177	2.91191	0.00359231	0.00878998
TGME49_276155	124.305	2.79851	0.352822	7.93178	2.16031e-15	3.34679e-14
TGME49_219742	75.9796	2.79509	0.403066	6.93456	4.07479e-12	4.28694e-11
TGME49_244406	35.994	2.79292	0.44691	6.24939	4.12068e-10	3.28864e-09
TGME49_458320	0.717421	2.599	3.46814	0.749392	0.453621	NA
TGME49_203685	9.8383	2.78473	0.923771	3.01452	0.00257388	0.00651593
TGME49_201895	1.61321	2.59713	1.82809	1.42068	0.15541	NA
TGME49_254190	1.75161	2.59626	1.96387	1.32201	0.186165	NA
TGME49_218210	6.25852	2.78302	1.02786	2.70759	0.00677727	0.0154582
TGME49_253180	31.3003	2.78132	0.567058	4.90482	9.35111e-07	4.61832e-06
TGME49_243220	0.588461	2.5843	3.46563	0.745694	0.455852	NA
TGME49_243180	6.16761	2.77548	1.18672	2.33877	0.0193471	0.0391134
TGME49_204420	69.4357	2.77492	0.366809	7.56502	3.87812e-14	5.17584e-13
TGME49_235390	39.4144	2.77142	0.428414	6.46902	9.8641e-11	8.54564e-10
TGME49_221290	0.887958	2.57725	2.94697	0.874541	0.381824	NA
TGME49_297725	14.9076	-0.880666	0.642171	-1.37139	0.170254	0.249291
TGME49_281460	1.14384	2.57171	2.38394	1.07877	0.280692	NA
TGME49_286000	552.385	2.76885	0.195648	14.1522	1.80988e-45	2.55354e-43
TGME49_315123	69.813	2.76837	0.376162	7.35953	1.84562e-13	2.32572e-12
TGME49_293650	7.97292	-0.879481	0.803499	-1.09456	0.273708	0.367159
TGME49_207970	18.9827	2.76234	0.603161	4.57978	4.65475e-06	2.04545e-05
TGME49_300070	6.59024	2.75652	0.986529	2.79416	0.00520343	0.0122322
TGME49_237170	254.935	2.75618	0.340346	8.09817	5.57932e-16	9.22221e-15
TGME49_243500	5.27139	2.74504	1.10892	2.47542	0.0133079	0.0282043
TGME49_272430	34.3075	2.74148	0.443124	6.1867	6.1436e-10	4.73567e-09
TGME49_226985	125.256	2.73254	0.325904	8.38448	5.09487e-17	9.29667e-16
TGME49_201690	290.178	2.73077	0.219403	12.4464	1.46336e-35	1.1798e-33
TGME49_318120	43.4804	-0.874493	0.447967	-1.95214	0.0509221	0.0907026
TGME49_204472	1.12028	2.53284	3.11243	0.813782	0.41577	NA
TGME49_233150	6.48824	2.73062	1.11572	2.44741	0.0143887	0.0301712
TGME49_300130	652.179	2.72879	0.18725	14.573	4.17221e-48	7.01375e-46
TGME49_226230	24.3832	2.72637	0.539923	5.04955	4.42848e-07	2.30649e-06
TGME49_207600	1197.33	2.71332	0.207096	13.1018	3.21676e-39	3.30073e-37
TGME49_286100	14.4544	2.71042	0.719895	3.76502	0.000166536	0.000543045
TGME49_248730	19.2904	2.70946	0.564058	4.80352	1.55899e-06	7.38462e-06
TGME49_293560	165.561	2.70831	0.269641	10.0441	9.74968e-24	3.34923e-22
TGME49_213700	25.6629	2.70332	0.53069	5.09397	3.50641e-07	1.85809e-06
TGME49_232420	30.8523	2.69829	0.492978	5.47345	4.41357e-08	2.65183e-07
TGME49_214860	4.6548	-0.868913	1.15464	-0.752542	0.451725	0.549851
TGME49_202970	32.2364	2.69366	0.477231	5.64435	1.65804e-08	1.05903e-07
TGME49_251430	5.00643	2.6935	1.05144	2.56173	0.0104153	0.0226759
TGME49_281660	5.81775	2.692	1.00755	2.67184	0.00754358	0.016989
TGME49_208810	27.6501	2.69003	0.571002	4.71108	2.46413e-06	1.13921e-05
TGME49_295740	8.12193	2.68762	0.894016	3.00623	0.00264505	0.00667471
TGME49_235870	1.05561	2.48563	2.49066	0.99798	0.318289	NA
TGME49_296340	12.9914	2.6833	0.840633	3.192	0.00141294	0.00380621
TGME49_236120	36.5405	2.68289	0.557236	4.81463	1.47475e-06	7.01796e-06
TGME49_213255	447.763	2.68147	0.179469	14.9411	1.77888e-50	3.42802e-48
TGME49_229270	0.585285	2.47472	3.4705	0.713073	0.4758	NA
TGME49_217178	6.79872	2.6782	1.00593	2.66241	0.00775822	0.0174141
TGME49_228050	61.6153	2.67659	0.348418	7.68212	1.56482e-14	2.18053e-13
TGME49_247025	156.383	2.67425	0.298005	8.97385	2.86328e-19	6.30161e-18
TGME49_207150	1.08132	2.47208	2.68742	0.919869	0.357641	NA
TGME49_252890	24.9704	2.66954	0.584102	4.57033	4.8695e-06	2.13507e-05
TGME49_230555	39.211	2.66869	0.507624	5.25723	1.46241e-07	8.11414e-07
TGME49_309300	54.7427	2.66117	0.430643	6.17953	6.42907e-10	4.95089e-09
TGME49_225950	15.8818	2.65801	0.629585	4.22184	2.42311e-05	9.34357e-05
TGME49_262890	13.9731	2.65595	0.734919	3.61394	0.000301582	0.000938848
TGME49_299570	12.2488	-0.862222	0.680137	-1.26772	0.204899	0.290543
TGME49_249365	11.8797	2.65513	0.794724	3.34094	0.00083495	0.00235521
TGME49_216280	14.3666	2.65218	0.707026	3.75117	0.000176009	0.000570406
TGME49_315802	17.1866	2.64952	0.722066	3.66937	0.00024315	0.000770919
TGME49_286150	522.487	2.64778	0.233411	11.3439	7.95333e-30	4.48852e-28
TGME49_232140	11.3681	2.64497	0.836592	3.16161	0.00156902	0.00417823
TGME49_212810	70.7507	2.64484	0.313902	8.42569	3.5863e-17	6.62041e-16
TGME49_289840	6.57282	2.63199	1.0401	2.53052	0.0113892	0.0245864
TGME49_202285	1.52441	2.43168	1.96625	1.23671	0.216195	NA
TGME49_203135	31.6144	2.63171	0.5406	4.86813	1.12661e-06	5.48451e-06
TGME49_322020	10.2487	-0.859837	0.67409	-1.27555	0.202114	0.287419
TGME49_221220	130.607	2.63056	0.27292	9.63857	5.49495e-22	1.57875e-20
TGME49_286740	858.263	2.62779	0.15886	16.5415	1.84402e-61	7.28479e-59
TGME49_249660	120.855	2.61614	0.333041	7.85531	3.9878e-15	5.88927e-14
TGME49_281555	0.990054	2.40982	2.53951	0.948931	0.342656	NA
TGME49_271580	8.18756	-0.857452	0.922449	-0.929539	0.35261	0.452488
TGME49_221560	7.79431	2.60878	0.950146	2.74566	0.0060389	0.0139431
TGME49_300370	4.80235	2.60579	1.15143	2.26309	0.0236302	0.0465708
TGME49_258400	275.968	2.60215	0.672548	3.86908	0.000109245	0.000370357
TGME49_284550	7.18215	2.59729	1.03869	2.50053	0.0124006	0.0264875
TGME49_280580	30.7141	2.59281	0.510902	5.07497	3.87554e-07	2.04001e-06
TGME49_243470	93.3243	2.58774	0.272581	9.49347	2.23461e-21	5.96476e-20
TGME49_204440	647.614	2.5821	0.195777	13.189	1.0155e-39	1.06979e-37
TGME49_235010	82.042	2.58024	0.332531	7.75938	8.53435e-15	1.20626e-13
TGME49_268660	370.072	2.57569	0.191291	13.4648	2.52084e-41	2.88654e-39
TGME49_247010	14.2976	2.56578	0.70689	3.62968	0.000283778	0.000887161
TGME49_268835	8.25188	2.5617	0.923098	2.77511	0.00551828	0.0128765
TGME49_315200	0.943243	2.38423	2.83447	0.841156	0.40026	NA
TGME49_254840	167.497	2.55996	0.256484	9.98099	1.84609e-23	6.18048e-22
TGME49_224100	287.221	2.55652	0.299951	8.52314	1.55283e-17	2.98513e-16
TGME49_292260	64.3445	2.55615	0.391613	6.52724	6.69926e-11	5.96532e-10
TGME49_278240	48.1322	2.54949	0.416506	6.12113	9.29119e-10	7.03158e-09
TGME49_249840	336.376	2.5469	0.213878	11.9082	1.07247e-32	7.18103e-31
TGME49_224905	1.01997	2.37256	3.22895	0.734776	0.462476	NA
TGME49_295995	18.1984	2.54496	0.705648	3.60655	0.000310294	0.00096407
TGME49_268020	31.3974	2.54121	0.465196	5.46267	4.69039e-08	2.80859e-07
TGME49_238165	10.2731	2.52435	0.920864	2.74128	0.00611997	0.0141097
TGME49_294225	12.8421	-0.847048	0.653431	-1.29631	0.194869	0.278772
TGME49_243190	46.9473	2.52067	0.525944	4.79265	1.64591e-06	7.7638e-06
TGME49_310090	61.7715	2.52029	0.346463	7.27434	3.48119e-13	4.20565e-12
TGME49_217390	5.32189	2.5199	1.08181	2.32933	0.0198417	0.0399804
TGME49_216875	8.29839	-0.846446	0.766659	-1.10407	0.269562	0.362768
TGME49_291075	16.6209	2.51822	0.62724	4.01477	5.95045e-05	0.000214874
TGME49_300052	5536.72	2.51807	0.246135	10.2304	1.44867e-24	5.27464e-23
TGME49_256220	0.488417	2.3206	3.47638	0.667533	0.504432	NA
TGME49_300048	4410.69	2.50656	0.246862	10.1537	3.19039e-24	1.13037e-22
TGME49_281930	479.078	2.50294	0.201759	12.4056	2.43648e-35	1.92506e-33
TGME49_305485	0.772629	2.31246	3.48016	0.66447	0.50639	NA
TGME49_311485	7.47531	2.50194	1.06818	2.34225	0.0191681	0.0388127
TGME49_253760	154.967	2.50135	0.372941	6.7071	1.98535e-11	1.92233e-10
TGME49_217410	611.125	2.49594	0.270788	9.21732	3.04606e-20	7.293e-19
TGME49_267642	66.5756	2.49317	0.404478	6.16391	7.09689e-10	5.43339e-09
TGME49_207790	72.3772	2.486	0.349982	7.10321	1.21889e-12	1.37186e-11
TGME49_240240	9.32059	2.48584	0.843094	2.94847	0.00319352	0.00790228
TGME49_205520	120.827	2.48404	0.265605	9.35238	8.57008e-21	2.13603e-19
TGME49_315480	14.5164	2.48278	0.705514	3.5191	0.000433009	0.00130034
TGME49_315495	68.3365	2.47653	0.353678	7.00222	2.51942e-12	2.73059e-11
TGME49_315705	117.783	2.4739	0.259306	9.54046	1.42207e-21	3.83472e-20
TGME49_253580	15.5287	2.47321	0.62477	3.9586	7.53897e-05	0.000265798
TGME49_271210	9.06659	2.47116	0.890887	2.77382	0.00554028	0.0129164
TGME49_288220	23.6975	2.45945	0.627676	3.91834	8.91618e-05	0.000309087
TGME49_316670	102.336	2.45874	0.280961	8.75119	2.11121e-18	4.37813e-17
TGME49_248240	30.3176	2.45787	0.527643	4.6582	3.18982e-06	1.44594e-05
TGME49_249960	13.1562	2.45607	0.694206	3.53796	0.000403237	0.00121974
TGME49_310580	13.7355	2.4512	0.707804	3.4631	0.000533986	0.00157075
TGME49_249150	112.452	2.4487	0.266623	9.18411	4.14955e-20	9.78675e-19
TGME49_202580	158.368	2.44615	0.334862	7.30494	2.77398e-13	3.39801e-12
TGME49_266270	29.9072	2.41876	0.564195	4.2871	1.81023e-05	7.17284e-05
TGME49_294651	16.3209	2.41603	0.662169	3.64867	0.000263604	0.000830768
TGME49_283450	82.703	2.41491	0.383593	6.2955	3.06405e-10	2.49578e-09
TGME49_244260	852.796	2.41412	0.159988	15.0894	1.90207e-51	4.0617e-49
TGME49_294410	162.117	2.41126	0.257659	9.35831	8.1019e-21	2.02573e-19
TGME49_283570	2.61619	-0.829761	1.28802	-0.644215	0.519436	0.613921
TGME49_253680	148.211	2.40953	0.387234	6.22241	4.89561e-10	3.84878e-09
TGME49_275970	141.436	2.40816	0.384948	6.25582	3.95436e-10	3.1687e-09
TGME49_278580	363.944	2.40406	0.244951	9.81445	9.75708e-23	3.05916e-21
TGME49_253330	45.687	2.39492	0.510738	4.68914	2.74362e-06	1.25739e-05
TGME49_316290	124.112	2.39483	0.335821	7.13128	9.94396e-13	1.12722e-11
TGME49_262940	14.1895	2.39157	0.662418	3.61036	0.00030577	0.000951137
TGME49_283770	14.0885	2.39058	0.700887	3.4108	0.000647736	0.0018767
TGME49_215185	13.6216	2.39004	0.673788	3.54716	0.000389403	0.00117971
TGME49_232110	12.4588	2.38652	0.74477	3.20437	0.00135359	0.0036588
TGME49_202400	24.5718	2.38525	0.498566	4.78422	1.71654e-06	8.04412e-06
TGME49_231996	21.1859	2.38462	0.622028	3.83362	0.00012627	0.000422736
TGME49_309840	12.5466	2.38046	0.743055	3.20362	0.00135712	0.00366711
TGME49_301140	41.0241	2.3781	0.404871	5.87372	4.26128e-09	2.93534e-08
TGME49_313840	43.4884	2.37637	0.377987	6.28691	3.23838e-10	2.62695e-09
TGME49_275660	42.9262	2.36647	0.514518	4.59939	4.23733e-06	1.87664e-05
TGME49_292390	1.22438	2.2067	2.07449	1.06373	0.28745	NA
TGME49_223480	65.2902	2.36584	0.354212	6.67915	2.40326e-11	2.29326e-10
TGME49_222940	53.0886	2.3656	0.402766	5.87339	4.26983e-09	2.93867e-08
TGME49_301190	0.614361	2.20384	3.483	0.632742	0.526902	NA
TGME49_224770	6.5068	2.357	1.00065	2.35547	0.0184991	0.0376511
TGME49_307045	140.854	2.34842	0.260544	9.0135	1.99587e-19	4.44207e-18
TGME49_259960	10.8377	2.32364	0.778323	2.98545	0.00283166	0.00710704
TGME49_285820	6.07049	2.3228	0.940356	2.47013	0.0135064	0.0285638
TGME49_242350	9.356	2.32117	0.870947	2.66512	0.00769617	0.0172993
TGME49_201640	39.8631	2.32006	0.450396	5.15116	2.5888e-07	1.39523e-06
TGME49_301210	686.294	2.31285	0.173785	13.3087	2.06041e-40	2.23004e-38
TGME49_245748	16.4393	2.31045	0.637854	3.62223	0.000292075	0.000911407
TGME49_314487	16.7868	2.30052	0.58042	3.96354	7.38474e-05	0.00026106
TGME49_293030	19.166	2.29953	0.624394	3.68281	0.000230674	0.000734309
TGME49_230830	150.449	2.29584	0.23939	9.59038	8.7757e-22	2.41592e-20
TGME49_202910	53.3226	2.29469	0.466599	4.91792	8.74693e-07	4.3356e-06
TGME49_319360	236.106	2.29298	0.264509	8.66885	4.36508e-18	8.84321e-17
TGME49_203290	678.128	2.28976	0.193791	11.8156	3.24097e-32	2.13391e-30
TGME49_256965	15.6332	2.28944	0.712439	3.21352	0.00131119	0.00355514
TGME49_206440	37.7478	2.28624	0.419605	5.44854	5.07839e-08	3.02141e-07
TGME49_253790	64.3735	2.28426	0.326914	6.98734	2.80146e-12	3.01558e-11
TGME49_268800	9.5504	2.28375	0.767441	2.9758	0.00292221	0.00730876
TGME49_278400	195.13	2.28256	0.233746	9.76511	1.58941e-22	4.84861e-21
TGME49_213780	188.278	2.28044	0.253289	9.00328	2.19064e-19	4.84825e-18
TGME49_240930	34.7429	2.28004	0.433189	5.26337	1.41437e-07	7.89748e-07
TGME49_200375	0.921738	2.13944	2.58974	0.826121	0.408735	NA
TGME49_300790	56.2138	2.27088	0.408113	5.56434	2.63146e-08	1.62558e-07
TGME49_201180	468.193	2.26623	0.235484	9.62372	6.349e-22	1.79155e-20
TGME49_231125	55.242	2.25699	0.395783	5.7026	1.17992e-08	7.66388e-08
TGME49_244715	35.0522	2.25513	0.418756	5.3853	7.23228e-08	4.20473e-07
TGME49_202025	9.81713	2.25332	0.847085	2.66009	0.00781187	0.0175047
TGME49_202205	1.53529	2.12284	2.52629	0.8403	0.40074	NA
TGME49_295662	34.2109	2.25304	0.515117	4.37383	1.22084e-05	4.99527e-05
TGME49_295640	17.2431	2.25151	0.743343	3.0289	0.00245448	0.00623766
TGME49_203590	1.56477	2.11986	2.11769	1.00102	0.316816	NA
TGME49_232290	45.9827	-0.805936	0.405988	-1.98512	0.0471309	0.0851545
TGME49_208020	255.577	2.25111	0.322835	6.97295	3.10367e-12	3.30486e-11
TGME49_218130	11.3155	2.24832	0.878844	2.55827	0.0105194	0.0228901
TGME49_273110	299.803	2.24686	0.247344	9.08394	1.04712e-19	2.39112e-18
TGME49_246070	57.1786	2.24664	0.352777	6.36843	1.90969e-10	1.59161e-09
TGME49_268190	7.10221	2.24453	0.966729	2.32178	0.0202446	0.0406694
TGME49_242310	10.654	2.23487	0.747777	2.98869	0.00280181	0.00704105
TGME49_318220	22.178	2.23425	0.563004	3.96845	7.23422e-05	0.000256312
TGME49_264660	467.319	2.22328	0.196831	11.2954	1.38347e-29	7.64393e-28
TGME49_299150	9.81461	-0.802948	0.692529	-1.15944	0.246276	0.336939
TGME49_251830	16.7852	2.21375	0.720383	3.07302	0.00211903	0.00546246
TGME49_251870	13.0991	2.21111	0.771558	2.86578	0.00415986	0.0100266
TGME49_267110	12.7695	2.20806	0.811838	2.71983	0.00653158	0.0149409
TGME49_230200	22.9286	2.20774	0.560976	3.93554	8.30102e-05	0.000290002
TGME49_268985	338.278	2.20484	0.206305	10.6873	1.16733e-26	4.98546e-25
TGME49_224680	88.9031	2.2	0.356867	6.16478	7.0581e-10	5.40893e-09
TGME49_241130	373.736	2.19839	0.189292	11.6137	3.51037e-31	2.20122e-29
TGME49_290930	0.895807	2.07025	3.42748	0.604014	0.545834	NA
TGME49_269075	49.0729	2.19509	0.362308	6.05863	1.3729e-09	1.01662e-08
TGME49_272730	80.8304	2.18956	0.395943	5.52997	3.20282e-08	1.96319e-07
TGME49_289027	7.89908	2.18067	0.88704	2.45837	0.0139569	0.0293828
TGME49_328600	0.778522	2.064	3.47178	0.594507	0.552173	NA
TGME49_204300	8.27839	2.17666	0.817926	2.66119	0.0077865	0.0174636
TGME49_215055	14.9333	2.17181	0.686769	3.16236	0.00156496	0.00416882
TGME49_295960	479.542	2.16836	0.253448	8.55546	1.17404e-17	2.29606e-16
TGME49_239670	8.99075	2.1677	0.779257	2.78175	0.00540666	0.0126497
TGME49_267875	41.8071	2.15795	0.415589	5.19252	2.07462e-07	1.12657e-06
TGME49_223430	42.8287	2.15727	0.474895	4.54262	5.55582e-06	2.4119e-05
TGME49_283840	8.83447	2.15537	0.923501	2.33391	0.0196004	0.0395462
TGME49_293252	144.178	2.15537	0.270602	7.96509	1.65099e-15	2.6089e-14
TGME49_235950	29.0381	2.14254	0.464654	4.61105	4.00645e-06	1.78338e-05
TGME49_229980	0.99483	2.04931	3.46163	0.592007	0.553846	NA
TGME49_215955	110.485	2.13664	0.301883	7.07772	1.46548e-12	1.62852e-11
TGME49_226100	19.6675	2.13373	0.554226	3.84993	0.00011815	0.000397068
TGME49_200110	0.586243	2.04129	3.48876	0.585105	0.558477	NA
TGME49_275820	0.476719	2.04128	3.48876	0.585102	0.558479	NA
TGME49_212240	14.6492	2.12934	0.602412	3.53469	0.00040825	0.00123302
TGME49_266380	120.001	2.12564	0.381988	5.56467	2.62645e-08	1.62503e-07
TGME49_235515	118.806	2.12317	0.251876	8.42944	3.47313e-17	6.4416e-16
TGME49_314340	42.0632	2.12171	0.408213	5.19755	2.01935e-07	1.09958e-06
TGME49_265030	62.1479	2.11474	0.324461	6.51768	7.14027e-11	6.33168e-10
TGME49_294400	1271.22	2.11195	0.170749	12.3687	3.85897e-35	2.96017e-33
TGME49_306510	676.852	2.10547	0.210446	10.0048	1.45154e-23	4.9011e-22
TGME49_225105	253.844	2.10043	0.250734	8.37713	5.42326e-17	9.80556e-16
TGME49_214510	48.2738	2.0944	0.363424	5.76295	8.26548e-09	5.45121e-08
TGME49_259895	0.876237	2.02563	3.46236	0.585043	0.558519	NA
TGME49_307070	78.1933	2.09136	0.310345	6.73883	1.59667e-11	1.56712e-10
TGME49_276200	50.0803	2.0913	0.399373	5.23646	1.63687e-07	9.00618e-07
TGME49_225435	28.7903	2.08372	0.482933	4.31473	1.59801e-05	6.39932e-05
TGME49_242040	7.80375	-0.782274	0.975139	-0.802218	0.422427	0.52297
TGME49_218930	11.7751	2.08237	0.683092	3.04844	0.00230031	0.0058856
TGME49_212775	0.825743	2.01702	3.45302	0.584132	0.559132	NA
TGME49_290280	1.62025	2.01608	1.97458	1.02102	0.307245	NA
TGME49_307080	0.783376	2.00988	3.4569	0.581409	0.560965	NA
TGME49_309990	1591.01	2.08033	0.203925	10.2014	1.9536e-24	7.04812e-23
TGME49_256020	23.1072	2.07967	0.517537	4.01841	5.85932e-05	0.000211874
TGME49_242760	14.9529	2.07964	0.881472	2.35928	0.0183103	0.0372956
TGME49_300300	105.476	2.06694	0.310376	6.65949	2.74773e-11	2.60309e-10
TGME49_207480	760.222	2.06553	0.149783	13.7902	2.91934e-43	3.72028e-41
TGME49_316370	11.1115	2.06527	0.760875	2.71434	0.00664082	0.015182
TGME49_315465	23.6553	-0.779823	0.544096	-1.43325	0.151788	0.226663
TGME49_257670	56.4138	2.06384	0.339982	6.07045	1.27553e-09	9.48963e-09
TGME49_300055	8978.5	2.06272	0.414093	4.98129	6.31615e-07	3.20926e-06
TGME49_244930	29.9677	2.06189	0.495185	4.16388	3.12885e-05	0.00011868
TGME49_265320	620.363	2.06135	0.209272	9.8501	6.84771e-23	2.19934e-21
TGME49_219450	44.7065	2.05921	0.38166	5.3954	6.83724e-08	3.9863e-07
TGME49_325400	2.58543	-0.775812	1.65244	-0.469495	0.638716	0.720722
TGME49_223550	663.229	2.05763	0.186696	11.0213	3.01734e-28	1.45366e-26
TGME49_255280	57.8881	2.04235	0.374525	5.45318	4.94763e-08	2.95028e-07
TGME49_209755	14.8788	2.04125	0.717894	2.84339	0.0044637	0.0106549
TGME49_309100	882.406	2.04086	0.185628	10.9943	4.06903e-28	1.94845e-26
TGME49_224140	128.822	2.03812	0.328199	6.21002	5.29771e-10	4.1318e-09
TGME49_235187	12.6233	2.03486	0.753362	2.70104	0.00691239	0.0157301
TGME49_319988	1.43108	1.96649	2.06684	0.951445	0.341379	NA
TGME49_250100	5034.72	2.03481	0.213273	9.54088	1.41625e-21	3.83213e-20
TGME49_272560	0.71245	1.96491	3.17084	0.619682	0.535467	NA
TGME49_283480	0.908366	1.96181	2.32882	0.842408	0.39956	NA
TGME49_307030	143.084	2.03151	0.255615	7.94755	1.90231e-15	2.97627e-14
TGME49_270850	9.60756	2.02982	0.742736	2.73289	0.00627807	0.0144237
TGME49_276920	1246.56	2.02837	0.132976	15.2536	1.55711e-52	3.51506e-50
TGME49_224780	1.12138	1.95151	2.40079	0.81286	0.416298	NA
TGME49_253930	403.373	2.02182	0.206873	9.77326	1.46658e-22	4.50874e-21
TGME49_268970	478.964	2.02007	0.277694	7.27444	3.47869e-13	4.20565e-12
TGME49_230900	23.5332	2.01746	0.557555	3.61841	0.000296423	0.000923517
TGME49_314650	449.756	2.01703	0.298475	6.75778	1.40121e-11	1.38908e-10
TGME49_220145	0.629235	1.94429	3.47856	0.558936	0.576205	NA
TGME49_277230	661.032	2.00863	0.222464	9.02901	1.73237e-19	3.88848e-18
TGME49_204360	385.389	2.00598	0.18104	11.0803	1.56402e-28	7.77191e-27
TGME49_271025	150.961	2.0007	0.236235	8.46909	2.47319e-17	4.67481e-16
TGME49_207880	394.708	1.99836	0.252007	7.92978	2.19527e-15	3.38767e-14
TGME49_293520	48.3548	1.9956	0.409805	4.86963	1.11805e-06	5.45289e-06
TGME49_221855	11.3116	-0.762337	0.627496	-1.21489	0.224409	0.312763
TGME49_289350	6245.94	1.99403	0.416337	4.78945	1.67241e-06	7.87938e-06
TGME49_223262	486.085	1.99068	0.241956	8.22747	1.91217e-16	3.30592e-15
TGME49_252300	1.37774	1.93411	2.07034	0.934199	0.350201	NA
TGME49_205140	35.8827	1.98924	0.438097	4.54064	5.60838e-06	2.43071e-05
TGME49_316130	46.0591	1.98416	0.430302	4.61108	4.00584e-06	1.78338e-05
TGME49_206620	3.50123	-0.759562	1.14821	-0.661517	0.508281	0.603264
TGME49_202280	183.201	1.98194	0.274042	7.23224	4.75082e-13	5.62762e-12
TGME49_274080	14.845	1.98054	0.681069	2.90798	0.00363769	0.00887357
TGME49_266290	1.80467	-0.758309	1.86697	-0.40617	0.684617	0.758968
TGME49_202735	0.454993	1.91194	3.49181	0.547549	0.584002	NA
TGME49_240360	0.454993	1.91194	3.49181	0.547549	0.584002	NA
TGME49_243355	27.3825	1.97591	0.678751	2.9111	0.00360163	0.00880732
TGME49_217800	11.7215	1.97434	0.704738	2.80152	0.00508622	0.0119816
TGME49_269780	450.379	1.97406	0.204017	9.67599	3.8139e-22	1.12005e-20
TGME49_266980	68.4352	1.97285	0.34482	5.72139	1.05654e-08	6.91037e-08
TGME49_269365	2.18125	-0.75699	1.92531	-0.393179	0.694187	0.76678
TGME49_313852	38.0671	1.97083	0.405875	4.85576	1.19928e-06	5.80249e-06
TGME49_255290	255.345	1.9664	0.202364	9.71712	2.54895e-22	7.62852e-21
TGME49_267470	112.832	1.95926	0.270077	7.25443	4.03367e-13	4.82368e-12
TGME49_208850	784.4	1.95698	0.14018	13.9605	2.71487e-44	3.69831e-42
TGME49_246995	157.264	1.9497	0.225849	8.63275	5.98934e-18	1.20412e-16
TGME49_277950	203.902	1.9495	0.197403	9.87575	5.30363e-23	1.73157e-21
TGME49_299000	2700.74	1.94683	0.223261	8.71998	2.78253e-18	5.74016e-17
TGME49_240580	103.926	1.94418	0.26648	7.29578	2.96932e-13	3.62606e-12
TGME49_251660	190.043	1.94313	0.305117	6.36848	1.90908e-10	1.59161e-09
TGME49_206290	65.6791	1.94014	0.46514	4.17108	3.03156e-05	0.000115322
TGME49_226670	514.575	1.93753	0.257694	7.51871	5.53206e-14	7.23655e-13
TGME49_312460	1.1304	1.87737	2.06294	0.910049	0.362797	NA
TGME49_208760	11.9909	1.93707	0.760653	2.54659	0.0108782	0.0236
TGME49_289020	10.723	1.93701	0.766208	2.52804	0.01147	0.0247541
TGME49_302050	1.02197	1.87176	2.85796	0.654928	0.512514	NA
TGME49_286250	81.85	1.93485	0.3992	4.84683	1.2545e-06	6.03641e-06
TGME49_270290	1.72242	1.87144	2.03692	0.918761	0.35822	NA
TGME49_245600	15.3256	1.93329	0.651622	2.96689	0.0030083	0.00749562
TGME49_278370	90.0225	1.93102	0.282097	6.84523	7.63547e-12	7.79429e-11
TGME49_234600	49.2551	-0.75162	0.397767	-1.8896	0.0588115	0.102689
TGME49_205680	3137.46	1.92188	0.167797	11.4536	2.2552e-30	1.32973e-28
TGME49_262750	34.5351	-0.75106	0.404789	-1.85544	0.0635336	0.109722
TGME49_301170	322.758	1.92073	0.528929	3.63136	0.000281932	0.000882547
TGME49_222188	27.1774	1.91036	0.542845	3.51915	0.000432924	0.00130034
TGME49_272590	12.5843	1.90988	0.800033	2.38725	0.0169749	0.0348542
TGME49_201750	1.36733	1.84941	2.66181	0.694794	0.487184	NA
TGME49_233153	194.979	1.90667	0.197999	9.62966	5.99265e-22	1.70316e-20
TGME49_244920	179.51	1.90603	0.208766	9.13001	6.84934e-20	1.57774e-18
TGME49_322500	27.1939	1.90099	0.522527	3.63808	0.00027468	0.00086292
TGME49_212910	28.0374	1.88735	0.487367	3.87253	0.000107709	0.000366093
TGME49_281470	29.4272	1.88423	0.538987	3.49587	0.000472525	0.00140884
TGME49_256035	1.27679	1.84063	2.41446	0.762337	0.445859	NA
TGME49_224750	20.2683	1.88394	0.629708	2.99176	0.00277373	0.00697716
TGME49_225070	12.4483	1.88284	0.749056	2.51361	0.0119502	0.0256224
TGME49_274170	243.199	1.87992	0.249378	7.53845	4.75604e-14	6.26291e-13
TGME49_263410	77.1748	1.87756	0.374446	5.01422	5.32494e-07	2.73552e-06
TGME49_205050	115.741	1.87604	0.325454	5.76438	8.1961e-09	5.40997e-08
TGME49_243940	222.966	1.87335	0.247068	7.58231	3.39469e-14	4.57704e-13
TGME49_227070	1.0377	1.82709	2.05242	0.890211	0.373353	NA
TGME49_222370	1452.14	1.86485	0.139776	13.3417	1.32352e-40	1.47283e-38
TGME49_278110	485.135	1.86059	0.191797	9.70083	2.99045e-22	8.88253e-21
TGME49_301000	130.013	1.85852	0.249251	7.45639	8.89231e-14	1.15177e-12
TGME49_211385	0.987688	1.81852	2.51785	0.72225	0.470141	NA
TGME49_271375	1.33209	1.81675	2.13481	0.851014	0.394762	NA
TGME49_305120	678.746	1.85434	0.149937	12.3675	3.92017e-35	2.9782e-33
TGME49_267820	250.381	1.85412	0.231724	8.00141	1.23003e-15	1.96332e-14
TGME49_290000	160.774	1.8524	0.249805	7.41538	1.21279e-13	1.54802e-12
TGME49_311380	658.875	1.84818	0.152267	12.1378	6.66322e-34	4.87464e-32
TGME49_294820	88.6589	1.84467	0.280483	6.57675	4.80846e-11	4.36184e-10
TGME49_229390	591.621	1.84095	0.186977	9.84584	7.14413e-23	2.27604e-21
TGME49_314570	761.939	1.84091	0.190494	9.66386	4.29357e-22	1.24719e-20
TGME49_214550	1.81958	-0.73805	1.56412	-0.471864	0.637024	0.719224
TGME49_306338	455.078	1.83936	0.153291	11.9992	3.58953e-33	2.53222e-31
TGME49_308965	200.636	1.8337	0.195792	9.36552	7.56751e-21	1.91637e-19
TGME49_314560	155.455	1.83349	0.265566	6.90408	5.05305e-12	5.27399e-11
TGME49_227430	984.992	1.82766	0.179327	10.1918	2.15783e-24	7.74956e-23
TGME49_309980	9543.11	1.82726	0.230155	7.93926	2.03385e-15	3.17348e-14
TGME49_215340	54.1603	1.8245	0.370416	4.92554	8.41268e-07	4.18041e-06
TGME49_277880	682.479	1.82449	0.239577	7.61547	2.62725e-14	3.59133e-13
TGME49_289050	10483	1.81668	0.233526	7.77935	7.28954e-15	1.04149e-13
TGME49_222110	2281.71	1.81551	0.165196	10.99	4.26778e-28	2.03131e-26
TGME49_206650	56.063	1.81413	0.410133	4.42329	9.72109e-06	4.04883e-05
TGME49_286020	175.301	1.81397	0.330483	5.48884	4.04592e-08	2.44208e-07
TGME49_221685	178.231	1.81282	0.376405	4.81614	1.46359e-06	6.97036e-06
TGME49_207665	160.092	1.8106	0.285627	6.33905	2.31191e-10	1.90474e-09
TGME49_232170	18.2734	1.80759	0.573677	3.15088	0.00162781	0.00432022
TGME49_291910	22.1464	1.80601	0.545854	3.30859	0.000937655	0.00262245
TGME49_204010	117.7	1.80444	0.286372	6.30104	2.95662e-10	2.41076e-09
TGME49_318750	448.266	1.80443	0.201184	8.96905	2.99089e-19	6.56418e-18
TGME49_243120	1.0258	1.76843	3.23738	0.546254	0.584891	NA
TGME49_235590	0.806748	1.76423	3.5001	0.504053	0.614224	NA
TGME49_278390	292.259	1.8005	0.208642	8.62962	6.15547e-18	1.23437e-16
TGME49_272240	1.31829	1.75987	2.12145	0.829561	0.406787	NA
TGME49_294785	19.8031	1.79966	0.630685	2.8535	0.00432402	0.0103685
TGME49_246680	0.38035	1.75741	3.49863	0.502313	0.615447	NA
TGME49_306230	27.5545	1.79784	0.516717	3.47934	0.000502649	0.00148854
TGME49_232590	2797.82	1.79776	0.21505	8.35973	6.28629e-17	1.13139e-15
TGME49_239260	309.412	1.79618	0.256441	7.00428	2.48259e-12	2.69806e-11
TGME49_285930	2062.71	1.78891	0.186006	9.61749	6.74563e-22	1.8967e-20
TGME49_274290	259.436	1.77563	0.220762	8.04321	8.75181e-16	1.41761e-14
TGME49_262568	0.3359	1.74703	3.49812	0.499419	0.617484	NA
TGME49_309360	0.479347	1.74603	3.49994	0.498875	0.617867	NA
TGME49_213430	1.3467	1.74342	2.1676	0.804306	0.421221	NA
TGME49_237900	0.331552	1.74169	3.49894	0.497777	0.618641	NA
TGME49_291160	0.331552	1.74169	3.49894	0.497777	0.618641	NA
TGME49_228240	31.927	1.76872	0.470512	3.75914	0.000170498	0.000554592
TGME49_207110	0.347598	1.74033	3.49887	0.497399	0.618908	NA
TGME49_287280	451.83	1.76284	0.192498	9.15768	5.30239e-20	1.23947e-18
TGME49_289660	10.064	1.75938	0.759503	2.31649	0.0205316	0.0411973
TGME49_207403	38.119	1.75039	0.491302	3.56275	0.000366984	0.00111995
TGME49_235500	1553.32	1.74068	0.203979	8.53361	1.41849e-17	2.74023e-16
TGME49_275850	32.3183	-0.727045	0.404741	-1.79632	0.0724435	0.122748
TGME49_249725	21.0174	1.74032	0.567469	3.06681	0.00216359	0.00556825
TGME49_307015	0.562299	1.73475	3.49748	0.495999	0.619895	NA
TGME49_218192	39.8278	1.7371	0.389798	4.45642	8.33415e-06	3.51377e-05
TGME49_203090	0.679031	1.73147	2.87935	0.60134	0.547614	NA
TGME49_234370	1027.33	1.73539	0.203304	8.53595	1.39008e-17	2.69853e-16
TGME49_292960	3245.83	1.73188	0.221436	7.82115	5.23432e-15	7.60228e-14
TGME49_279310	25.2028	1.72833	0.549032	3.14797	0.0016441	0.00435469
TGME49_286060	33.5373	1.72574	0.488974	3.52932	0.000416635	0.00125499
TGME49_318610	246.433	1.72432	0.255567	6.74704	1.50892e-11	1.48838e-10
TGME49_247270	49.5079	1.72203	0.385429	4.46783	7.90158e-06	3.3421e-05
TGME49_264850	0.660941	1.72024	2.90096	0.592988	0.553189	NA
TGME49_292110	2076.97	1.71299	0.132892	12.8901	5.11948e-38	4.93281e-36
TGME49_293790	31.2067	1.71226	0.434701	3.93894	8.18425e-05	0.00028663
TGME49_307050	35.0319	1.71141	0.399784	4.28084	1.86186e-05	7.35896e-05
TGME49_313725	12.6975	1.70761	0.691868	2.46811	0.0135828	0.0287023
TGME49_309930	973.177	1.70623	0.130981	13.0265	8.64503e-39	8.75698e-37
TGME49_228145	84.1273	1.70564	0.350535	4.86581	1.13991e-06	5.53786e-06
TGME49_254960	17.6145	1.70278	0.618091	2.7549	0.00587098	0.0135951
TGME49_252395	39.0353	1.69865	0.44938	3.77999	0.000156835	0.000515456
TGME49_212200	1866.3	1.69693	0.141376	12.003	3.42791e-33	2.43999e-31
TGME49_293258	213.371	1.69434	0.214793	7.88822	3.06521e-15	4.613e-14
TGME49_288900	73.2344	-0.713575	0.40633	-1.75615	0.079063	0.132347
TGME49_315630	22.6008	1.68956	0.544383	3.10362	0.00191167	0.00498651
TGME49_329400	31.6179	1.68859	0.521427	3.23841	0.00120199	0.00328728
TGME49_306570	20.7542	1.68502	0.541594	3.11122	0.00186315	0.00487764
TGME49_237195	145.251	1.67791	0.251128	6.6815	2.36514e-11	2.25961e-10
TGME49_202930	129.169	1.67565	0.233823	7.16632	7.70394e-13	8.83437e-12
TGME49_200240	92.8703	1.6742	0.293053	5.71298	1.11013e-08	7.23692e-08
TGME49_230535	0.57046	1.68264	3.45554	0.48694	0.626301	NA
TGME49_219570	48.1732	1.66955	0.343686	4.85776	1.1872e-06	5.7511e-06
TGME49_267670	600.179	1.66329	0.14995	11.0924	1.36624e-28	6.87561e-27
TGME49_214070	29.7449	1.65949	0.460024	3.60739	0.000309293	0.000961717
TGME49_237595	33.5931	1.65768	0.468762	3.53628	0.0004058	0.00122622
TGME49_246485	448.931	1.65681	0.176924	9.36454	7.6384e-21	1.92814e-19
TGME49_316890	0.673806	1.66343	3.29782	0.504405	0.613977	NA
TGME49_215140	38.2202	1.65466	0.390318	4.23926	2.24258e-05	8.71549e-05
TGME49_221310	573.881	1.64608	0.16046	10.2585	1.08353e-24	4.01925e-23
TGME49_269775	296.617	1.64174	0.257055	6.38675	1.69453e-10	1.42583e-09
TGME49_314885	27.4184	-0.708491	0.462978	-1.53029	0.125945	0.194089
TGME49_238490	57.9999	1.64083	0.318993	5.14377	2.69278e-07	1.44732e-06
TGME49_254640	472.841	1.63724	0.170779	9.58687	9.07937e-22	2.49084e-20
TGME49_227580	5861.35	1.63287	0.137	11.9188	9.44783e-33	6.38011e-31
TGME49_329300	1.06698	1.65458	2.43214	0.680298	0.496316	NA
TGME49_267460	41.7565	1.63282	0.424338	3.84792	0.000119125	0.000400004
TGME49_226540	3008.55	1.63179	0.148825	10.9644	5.66457e-28	2.66404e-26
TGME49_211280	305.232	1.63018	0.234262	6.95882	3.43143e-12	3.63916e-11
TGME49_221295	1124.08	1.63008	0.455154	3.58139	0.000341766	0.0010507
TGME49_300980	22.9467	1.62615	0.581728	2.79538	0.00518395	0.0121973
TGME49_230230	1204.28	1.61566	0.244255	6.61462	3.72516e-11	3.43436e-10
TGME49_268670	12.5233	1.61269	0.705972	2.28435	0.0223507	0.0443812
TGME49_253920	72.5201	1.61127	0.308848	5.21702	1.81823e-07	9.96246e-07
TGME49_265140	174.045	1.61104	0.236294	6.81794	9.23579e-12	9.33146e-11
TGME49_251910	12.8476	1.60438	0.710369	2.25851	0.023914	0.0470479
TGME49_314310	389.956	1.59784	0.162059	9.85966	6.226e-23	2.01605e-21
TGME49_320230	168.978	1.59253	0.237001	6.71951	1.82341e-11	1.77642e-10
TGME49_239600	1029.48	1.5908	0.171565	9.27229	1.82187e-20	4.45654e-19
TGME49_239795	49.4398	-0.702709	0.330352	-2.12715	0.0334076	0.0629509
TGME49_285790	18.3039	1.58995	0.5379	2.95585	0.00311806	0.00774224
TGME49_267520	38.6693	-0.702366	0.393865	-1.78327	0.0745431	0.12582
TGME49_240200	63.9927	1.5875	0.311115	5.10263	3.34957e-07	1.78095e-06
TGME49_239120	35.2819	1.57989	0.401203	3.93788	8.22056e-05	0.000287647
TGME49_217720	429.354	1.5783	0.179048	8.81499	1.19694e-18	2.52862e-17
TGME49_287960	532.683	1.5775	0.219473	7.18765	6.59162e-13	7.69282e-12
TGME49_293280	980.287	1.57697	0.189292	8.33088	8.02463e-17	1.4377e-15
TGME49_317705	114.875	1.57522	0.291162	5.4101	6.299e-08	3.70025e-07
TGME49_269860	4.37492	-0.699904	1.03158	-0.678476	0.49747	0.593105
TGME49_205770	25.7145	1.57367	0.5063	3.10819	0.0018824	0.00491989
TGME49_245980	2248.55	1.56853	0.240206	6.52991	6.58079e-11	5.86849e-10
TGME49_319700	20.9722	1.56808	0.606474	2.58556	0.009722	0.0213075
TGME49_272593	0.893542	1.60254	2.61318	0.613253	0.539709	NA
TGME49_269160	0.917223	1.6013	2.14257	0.747375	0.454837	NA
TGME49_298060	1098.48	1.56752	0.201036	7.79723	6.32793e-15	9.10691e-14
TGME49_266480	281.784	1.5601	0.181302	8.60498	7.63313e-18	1.51531e-16
TGME49_230640	248.306	1.55855	0.194896	7.99681	1.27683e-15	2.02982e-14
TGME49_270670	155.571	1.55703	0.308623	5.04511	4.53268e-07	2.35455e-06
TGME49_318650	150.368	1.55369	0.265998	5.84097	5.18971e-09	3.51361e-08
TGME49_271010	252.847	1.55064	0.196897	7.87537	3.3973e-15	5.07411e-14
TGME49_218310	8080.32	1.54916	0.213746	7.24766	4.2404e-13	5.0533e-12
TGME49_254780	0.439453	1.58561	3.47791	0.45591	0.648455	NA
TGME49_248210	1.53616	1.58173	2.19028	0.722158	0.470197	NA
TGME49_203740	799.762	1.54692	0.196589	7.86881	3.58024e-15	5.33726e-14
TGME49_266105	16.9547	1.53362	0.670054	2.28881	0.0220906	0.0439642
TGME49_277930	130.012	1.53267	0.233414	6.5663	5.15814e-11	4.66832e-10
TGME49_279350	1760.91	1.52666	0.198198	7.70272	1.33202e-14	1.86271e-13
TGME49_259620	25.4615	1.52626	0.525532	2.90423	0.00368162	0.00896685
TGME49_234260	1.22779	1.57652	2.33948	0.673879	0.500389	NA
TGME49_250720	23.2357	1.52583	0.478414	3.18934	0.00142596	0.00383737
TGME49_218188	55.1629	1.52535	0.343344	4.44263	8.88669e-06	3.72759e-05
TGME49_321360	2494.49	1.52448	0.134669	11.3202	1.04208e-29	5.83935e-28
TGME49_229660	41.0899	1.51841	0.413299	3.67388	0.000238896	0.000758342
TGME49_285920	57.334	-0.686431	0.336128	-2.04217	0.0411343	0.0756874
TGME49_279355	27.9925	1.51796	0.517135	2.93532	0.00333199	0.00820639
TGME49_269170	0.658501	1.56565	2.94024	0.532489	0.594387	NA
TGME49_295440	500.581	1.5146	0.192861	7.85329	4.05261e-15	5.97382e-14
TGME49_229970	0.900963	1.56365	2.96348	0.527641	0.597749	NA
TGME49_201160	136.96	1.51341	0.24565	6.16084	7.23609e-10	5.52924e-09
TGME49_286590	2907.31	-0.685016	0.406058	-1.68699	0.0916048	0.149385
TGME49_250900	70.5792	-0.684759	0.397123	-1.7243	0.0846537	0.139927
TGME49_226310	2763.08	1.51173	0.243998	6.19568	5.80346e-10	4.4954e-09
TGME49_253030	632.252	1.5109	0.154663	9.76902	1.52925e-22	4.68317e-21
TGME49_227015	46.7247	1.50596	0.36732	4.09985	4.13413e-05	0.000153495
TGME49_315400	1.26683	1.5545	2.20005	0.706578	0.479829	NA
TGME49_266910	647.347	1.50159	0.178907	8.39316	4.73246e-17	8.67545e-16
TGME49_289740	816.16	1.5011	0.190244	7.89037	3.01292e-15	4.54296e-14
TGME49_319960	71.2281	1.49578	0.353667	4.22936	2.3436e-05	9.07686e-05
TGME49_230905	58.5664	1.49488	0.319657	4.67652	2.91788e-06	1.33184e-05
TGME49_319090	102.551	1.48962	0.304307	4.89511	9.82494e-07	4.83355e-06
TGME49_301160	704.707	1.48308	0.204089	7.26681	3.68088e-13	4.41985e-12
TGME49_217610	907.175	1.48075	0.201981	7.3311	2.28267e-13	2.84022e-12
TGME49_276930	2648.09	1.47973	0.146814	10.0789	6.84788e-24	2.39403e-22
TGME49_251665	26.9547	1.47266	0.518182	2.84197	0.00448362	0.0106868
TGME49_306342	22.2275	1.47076	0.54462	2.70053	0.00692289	0.0157361
TGME49_215895	1642.81	1.46915	0.128551	11.4285	3.01218e-30	1.74994e-28
TGME49_312970	14.5726	1.46892	0.614733	2.38952	0.0168702	0.0346851
TGME49_257755	148.713	1.45763	0.233622	6.23927	4.39611e-10	3.49785e-09
TGME49_233315	31.5037	1.4541	0.486105	2.99133	0.00277766	0.00698482
TGME49_244710	29.3823	1.45217	0.546605	2.65671	0.00789073	0.0176714
TGME49_306620	1934.3	1.44895	0.236377	6.12984	8.7969e-10	6.6831e-09
TGME49_305790	160.243	1.44434	0.214538	6.73234	1.66961e-11	1.63465e-10
TGME49_310340	1.40017	1.52501	1.74745	0.872705	0.382824	NA
TGME49_236670	209.418	1.44335	0.219222	6.58397	4.58064e-11	4.1937e-10
TGME49_285770	37.8223	1.44122	0.428788	3.36116	0.00077616	0.00220433
TGME49_268035	112.871	1.44073	0.275085	5.23738	1.62868e-07	8.96739e-07
TGME49_300090	2.90739	-0.676752	1.29565	-0.522325	0.601444	0.687502
TGME49_286928	292.256	1.43848	0.236842	6.0736	1.25073e-09	9.33145e-09
TGME49_225790	4556.61	1.43738	0.120386	11.9398	7.34188e-33	5.04419e-31
TGME49_222305	17.3003	1.43404	0.577159	2.48466	0.0129676	0.0275793
TGME49_270595	21.5979	-0.676219	0.496795	-1.36116	0.173462	0.253051
TGME49_275460	2777.4	1.43307	0.148859	9.62699	6.15052e-22	1.74176e-20
TGME49_318880	238.441	1.42801	0.186977	7.63734	2.2175e-14	3.05235e-13
TGME49_229170	17.4836	1.42742	0.558296	2.55674	0.0105657	0.0229643
TGME49_275355	52.0301	1.42737	0.511529	2.7904	0.00526434	0.0123606
TGME49_207210	0.93114	1.50498	2.52983	0.594895	0.551914	NA
TGME49_247970	26.0855	1.42574	0.587749	2.42576	0.0152765	0.0317631
TGME49_269930	262.575	1.42381	0.250017	5.69486	1.23471e-08	8.00938e-08
TGME49_263460	30.056	1.42182	0.42142	3.37387	0.000741188	0.00211642
TGME49_226610	33.2026	1.42173	0.428859	3.31514	0.000915977	0.00256727
TGME49_239365	20.3281	1.41898	0.599831	2.36562	0.0179997	0.0367293
TGME49_299010	436.48	1.41289	0.196331	7.19647	6.1791e-13	7.22205e-12
TGME49_307603	1.26212	1.4901	2.30152	0.64744	0.517347	NA
TGME49_301890	31.6856	1.41283	0.417692	3.38247	0.000718379	0.00205948
TGME49_297660	46.6452	1.41269	0.35701	3.95699	7.58986e-05	0.000267354
TGME49_289170	20.033	1.41146	0.604122	2.33637	0.0194717	0.0393267
TGME49_311755	5.35952	-0.669211	1.08685	-0.615736	0.538069	0.631222
TGME49_260375	28.427	1.4007	0.455452	3.07541	0.00210216	0.00542251
TGME49_278760	373.695	1.39919	0.227394	6.15317	7.59473e-10	5.79208e-09
TGME49_315165	95.1153	1.39789	0.284537	4.91285	8.97612e-07	4.44642e-06
TGME49_223725	204.333	1.39717	0.20904	6.68373	2.32928e-11	2.22805e-10
TGME49_254150	593.307	1.3967	0.192547	7.25382	4.05173e-13	4.83576e-12
TGME49_254800	490.517	1.39195	0.23199	6.00005	1.9726e-09	1.43118e-08
TGME49_257000	138.229	1.38825	0.217206	6.39138	1.64395e-10	1.38769e-09
TGME49_265255	3.18329	-0.665202	1.29582	-0.513343	0.607711	0.693161
TGME49_217722	3.1322	-0.664909	1.16607	-0.570216	0.568531	0.65942
TGME49_210970	0.790274	1.46842	3.14862	0.46637	0.640951	NA
TGME49_200010	6139.15	1.38409	0.141358	9.7914	1.22582e-22	3.78329e-21
TGME49_211015	1146.99	1.38245	0.199894	6.91591	4.64866e-12	4.85834e-11
TGME49_228980	0.242035	1.46084	3.51294	0.415845	0.677524	NA
TGME49_238850	0.242035	1.46084	3.51294	0.415845	0.677524	NA
TGME49_460450	0.242035	1.46084	3.51294	0.415845	0.677524	NA
TGME49_214787	0.250057	1.46001	3.51279	0.415627	0.677683	NA
TGME49_244726	24.3096	1.37268	0.501712	2.736	0.00621913	0.0143007
TGME49_205120	147.955	1.3718	0.23093	5.94032	2.84462e-09	2.01032e-08
TGME49_209705	1.10403	1.45598	3.16593	0.459889	0.645596	NA
TGME49_225170	763.572	1.36231	0.226101	6.02524	1.68861e-09	1.23649e-08
TGME49_241140	533.033	1.36205	0.16408	8.30112	1.03131e-16	1.82699e-15
TGME49_257386	0.470416	1.4505	3.47495	0.417416	0.676374	NA
TGME49_242118	93.1885	-0.661279	0.401521	-1.64694	0.0995708	0.159965
TGME49_254430	78.327	1.35638	0.316602	4.28418	1.83413e-05	7.26264e-05
TGME49_240260	0.341032	1.44543	3.51037	0.411759	0.680516	NA
TGME49_305220	20.1986	1.35205	0.553851	2.44118	0.0146392	0.030599
TGME49_242770	446.14	1.35125	0.147749	9.14562	5.92902e-20	1.38186e-18
TGME49_306270	1018.5	1.35069	0.139505	9.682	3.5962e-22	1.06021e-20
TGME49_231175	77.2595	1.34591	0.271419	4.9588	7.09287e-07	3.58088e-06
TGME49_276980	258.515	1.34467	0.243806	5.51534	3.48102e-08	2.13041e-07
TGME49_232200	0.458002	1.43972	3.47363	0.414473	0.678528	NA
TGME49_311375	16.0495	1.34457	0.577155	2.32965	0.0198245	0.0399575
TGME49_243302	0.567288	1.43796	3.06969	0.468437	0.639472	NA
TGME49_275400	29.3011	-0.65895	0.452461	-1.45637	0.145291	0.218339
TGME49_275390	0.559504	1.43689	3.0809	0.466387	0.640939	NA
TGME49_268610	1477.04	1.34209	0.137861	9.73509	2.13622e-22	6.4421e-21
TGME49_218740	1663.2	1.34128	0.126142	10.6331	2.09022e-26	8.69203e-25
TGME49_314362	40.1427	1.33954	0.376076	3.56189	0.000368199	0.00112322
TGME49_249540	2128.6	1.33534	0.163774	8.15354	3.53422e-16	5.95392e-15
TGME49_259590	0.915765	1.42944	2.64306	0.540827	0.588627	NA
TGME49_228395	144.436	1.33531	0.236152	5.65443	1.56362e-08	1.00321e-07
TGME49_212420	55.5089	1.3324	0.324829	4.10186	4.09834e-05	0.000152453
TGME49_320150	231.048	1.3284	0.226487	5.86521	4.48573e-09	3.07121e-08
TGME49_224630	223.46	1.3256	0.20143	6.58094	4.67473e-11	4.2601e-10
TGME49_315170	629.806	1.32137	0.196328	6.73044	1.69154e-11	1.65406e-10
TGME49_217630	19.4106	1.32066	0.541594	2.43847	0.0147497	0.0307975
TGME49_268178	1896.75	1.31708	0.240887	5.46761	4.56145e-08	2.73445e-07
TGME49_247540	214.998	1.31704	0.199603	6.59832	4.1584e-11	3.82041e-10
TGME49_236620	2233.58	1.31702	0.136428	9.65359	4.74646e-22	1.37369e-20
TGME49_268400	475.092	1.31557	0.219805	5.98514	2.162e-09	1.55573e-08
TGME49_219640	955.979	1.31534	0.176906	7.43529	1.04336e-13	1.34841e-12
TGME49_252850	27.9737	-0.654001	0.510584	-1.28089	0.200233	0.285001
TGME49_289590	54.2651	1.31449	0.31839	4.12854	3.65069e-05	0.000136832
TGME49_215885	9.19899	-0.65371	0.807704	-0.809343	0.418318	0.519184
TGME49_240900	1006.77	1.31447	0.164414	7.99486	1.29723e-15	2.05811e-14
TGME49_320655	0.747424	1.41206	3.45268	0.408974	0.682559	NA
TGME49_297670	44.7111	1.31433	0.361014	3.64066	0.00027194	0.000855332
TGME49_293720	4049.36	1.31126	0.422978	3.10006	0.00193479	0.00503516
TGME49_219485	1028.28	1.30967	0.159115	8.23093	1.85773e-16	3.24016e-15
TGME49_241610	1883.46	1.30741	0.17597	7.42971	1.08837e-13	1.40281e-12
TGME49_278940	2444.11	1.30595	0.164925	7.91849	2.40416e-15	3.68126e-14
TGME49_295468	537.268	1.30293	0.256813	5.07346	3.90643e-07	2.05491e-06
TGME49_329100	174.449	1.30234	0.222465	5.85411	4.79557e-09	3.25793e-08
TGME49_231960	9127.16	1.29924	0.142657	9.10741	8.43694e-20	1.93218e-18
TGME49_321460	180.736	1.29705	0.277859	4.66803	3.04102e-06	1.38246e-05
TGME49_281910	920.795	1.29633	0.144412	8.97662	2.79213e-19	6.16219e-18
TGME49_213720	42.2698	1.28559	0.384377	3.34461	0.000823977	0.00232675
TGME49_312510	2.16887	-0.650629	1.37027	-0.47482	0.634915	0.717501
TGME49_215500	152.238	1.28264	0.217301	5.90257	3.57875e-09	2.49565e-08
TGME49_279550	579.892	1.27946	0.199571	6.41105	1.44519e-10	1.2331e-09
TGME49_202975	21.6751	1.27935	0.506429	2.52623	0.0115295	0.0248689
TGME49_264430	45.6969	1.27665	0.44402	2.8752	0.00403774	0.00976498
TGME49_226010	165.883	1.2764	0.255863	4.9886	6.08191e-07	3.09421e-06
TGME49_269413	1.65897	1.38096	1.66215	0.83083	0.40607	NA
TGME49_269582	19.3658	1.27171	0.569681	2.23232	0.0255935	0.0498433
TGME49_214410	3543.83	1.27139	0.164962	7.70718	1.28632e-14	1.80199e-13
TGME49_223855	1073.06	1.27027	0.18187	6.98451	2.85855e-12	3.07284e-11
TGME49_306680	341.806	1.27014	0.160097	7.93356	2.12957e-15	3.30565e-14
TGME49_223770	0.717083	1.36717	3.25614	0.419873	0.674578	NA
TGME49_230118	69.0256	-0.645468	0.30911	-2.08815	0.0367844	0.0686427
TGME49_257780	333.074	1.26966	0.232993	5.44935	5.05547e-08	3.01004e-07
TGME49_232360	1848.85	1.26757	0.1972	6.42784	1.29426e-10	1.11031e-09
TGME49_258085	1.65879	1.36097	2.50908	0.542417	0.587531	NA
TGME49_281360	0.806748	1.35818	2.67948	0.506884	0.612236	NA
TGME49_216965	30.4046	1.26604	0.462504	2.73735	0.00619358	0.0142586
TGME49_260470	4518.61	1.26504	0.127405	9.92925	3.1059e-23	1.03108e-21
TGME49_220720	339.493	1.2598	0.173156	7.27551	3.45117e-13	4.18216e-12
TGME49_227010	778.758	1.25766	0.149101	8.43492	3.31436e-17	6.16159e-16
TGME49_200320	777.276	1.25703	0.202111	6.21953	4.98657e-10	3.91639e-09
TGME49_314482	1.28657	1.34844	2.31891	0.581497	0.560905	NA
TGME49_268170	332.107	1.25579	0.275955	4.55068	5.34716e-06	2.32515e-05
TGME49_301690	694.742	1.25551	0.133664	9.39297	5.83307e-21	1.51105e-19
TGME49_241710	209.08	1.25528	0.189554	6.62227	3.53733e-11	3.26883e-10
TGME49_225120	14432.7	1.25401	0.173734	7.21796	5.27729e-13	6.21148e-12
TGME49_292610	218.532	1.2524	0.201768	6.20716	5.39513e-10	4.19556e-09
TGME49_236070	1324.66	1.2497	0.18387	6.79669	1.0705e-11	1.07608e-10
TGME49_299015	435.865	1.24578	0.241127	5.16649	2.38534e-07	1.28998e-06
TGME49_211020	1096.85	1.24302	0.208828	5.95239	2.6426e-09	1.87257e-08
TGME49_252260	17.4118	1.24201	0.541275	2.29461	0.0217557	0.0434581
TGME49_210815	1.24126	1.3363	2.1133	0.632328	0.527173	NA
TGME49_301150	83.3994	1.2379	0.387737	3.19264	0.00140979	0.00379904
TGME49_230180	20913.5	1.23216	0.14562	8.4615	2.63954e-17	4.97733e-16
TGME49_271610	1732.66	1.22746	0.155442	7.89656	2.86705e-15	4.33128e-14
TGME49_203050	1447.95	1.22292	0.155439	7.86754	3.6168e-15	5.38161e-14
TGME49_258870	32500.9	1.22262	0.179062	6.82792	8.61558e-12	8.73835e-11
TGME49_224520	4520.64	1.21432	0.16854	7.20495	5.80639e-13	6.79648e-12
TGME49_277780	0.643889	1.32916	3.45807	0.384365	0.700708	NA
TGME49_309870	797.745	1.21426	0.135473	8.96313	3.15593e-19	6.88812e-18
TGME49_253770	35.4904	1.21349	0.454702	2.66876	0.00761315	0.0171225
TGME49_268240	147.567	-0.632343	0.292248	-2.16373	0.0304854	0.0580539
TGME49_297850	739.309	1.21158	0.182365	6.6437	3.05911e-11	2.87397e-10
TGME49_230440	1066.06	1.21026	0.199754	6.05879	1.37152e-09	1.01654e-08
TGME49_205020	21.3844	-0.631391	0.53571	-1.17861	0.238555	0.328639
TGME49_251540	4532.97	1.21007	0.165468	7.31302	2.61208e-13	3.21316e-12
TGME49_246490	4797.75	1.20714	0.14518	8.31481	9.18998e-17	1.63169e-15
TGME49_309865	92.0106	1.20638	0.32926	3.66391	0.000248393	0.000785964
TGME49_251650	5.65006	-0.630193	1.02774	-0.613184	0.539755	0.63282
TGME49_201840	3178.04	1.20181	0.159833	7.51918	5.51198e-14	7.22225e-13
TGME49_233320	57.1325	1.20131	0.315626	3.80611	0.00014117	0.000467472
TGME49_293210	99.0857	1.19811	0.246848	4.85362	1.21229e-06	5.8583e-06
TGME49_293490	267.488	1.19515	0.184207	6.48807	8.6944e-11	7.58217e-10
TGME49_229720	196.002	1.19335	0.20372	5.85782	4.6898e-09	3.19157e-08
TGME49_248470	74.6408	1.18459	0.309883	3.82272	0.00013199	0.000440023
TGME49_273750	0.771554	1.31188	2.73671	0.479364	0.63168	NA
TGME49_287040	1116.46	1.18212	0.453304	2.60778	0.00911319	0.0201014
TGME49_257990	2284.58	1.17954	0.147251	8.01041	1.14326e-15	1.82852e-14
TGME49_215210	1408.19	1.17752	0.129235	9.11147	8.12702e-20	1.86662e-18
TGME49_209180	46.2031	1.17249	0.469241	2.49869	0.0124653	0.0266113
TGME49_220460	95.0801	1.17198	0.322904	3.6295	0.000283968	0.000887161
TGME49_296000	946.977	1.17131	0.137559	8.51501	1.66572e-17	3.17129e-16
TGME49_314550	951.218	1.16957	0.233311	5.01291	5.36138e-07	2.75066e-06
TGME49_309860	89.5352	1.16922	0.287139	4.07196	4.66199e-05	0.000171882
TGME49_246750	120.681	1.16127	0.24933	4.65757	3.19968e-06	1.44875e-05
TGME49_214783	1.4823	1.29973	2.51574	0.51664	0.605407	NA
TGME49_309885	483.006	1.16113	0.1629	7.12788	1.01924e-12	1.15373e-11
TGME49_243670	1.26232	1.29842	2.34016	0.554844	0.579001	NA
TGME49_299168	61.0259	-0.623184	0.300823	-2.0716	0.0383028	0.0711283
TGME49_246010	293.297	1.16107	0.165409	7.01936	2.22884e-12	2.43569e-11
TGME49_309410	946.987	1.16	0.158163	7.33418	2.23076e-13	2.78117e-12
TGME49_222075	0.672109	1.28561	2.89535	0.444025	0.657024	NA
TGME49_289023	0.708014	1.2856	3.2657	0.393669	0.693826	NA
TGME49_221540	747.049	1.15935	0.144141	8.04315	8.75579e-16	1.41761e-14
TGME49_239620	1066.33	1.15808	0.168735	6.86331	6.72852e-12	6.91314e-11
TGME49_212410	204.091	1.15784	0.207069	5.59157	2.25024e-08	1.40881e-07
TGME49_275860	14035.3	1.15339	0.157488	7.32363	2.41347e-13	2.98417e-12
TGME49_308820	159.786	1.15196	0.235508	4.89141	1.00116e-06	4.91619e-06
TGME49_225745	545.228	1.1503	0.169731	6.77716	1.22563e-11	1.22269e-10
TGME49_287470	66.2278	1.1497	0.338495	3.39649	0.000682563	0.00196464
TGME49_205662	22.1104	-0.61718	0.521207	-1.18414	0.236359	0.326025
TGME49_290250	0.747884	1.27057	3.44956	0.368329	0.712628	NA
TGME49_240780	482.091	1.14679	0.160652	7.1383	9.44915e-13	1.07731e-11
TGME49_311650	542.842	1.14533	0.154903	7.39386	1.42624e-13	1.80588e-12
TGME49_288510	834.824	1.13865	0.138775	8.20502	2.3055e-16	3.95995e-15
TGME49_232270	2363.52	1.13736	0.1331	8.54517	1.28346e-17	2.4977e-16
TGME49_263327	113.748	1.13673	0.277064	4.10278	4.08224e-05	0.000152069
TGME49_211675	19.8287	-0.615643	0.593452	-1.03739	0.299553	0.39545
TGME49_264485	313.507	1.13561	0.229173	4.95523	7.2243e-07	3.64026e-06
TGME49_319935	20.6105	-0.615569	0.512617	-1.20084	0.229814	0.318834
TGME49_320710	0.567333	1.25873	3.46131	0.363658	0.716113	NA
TGME49_315570	84.016	1.13239	0.280088	4.04297	5.27786e-05	0.000192611
TGME49_272415	0.984667	1.25793	2.84955	0.44145	0.658887	NA
TGME49_212920	1055.42	1.13168	0.131784	8.58739	8.89636e-18	1.75725e-16
TGME49_254470	13793	1.12875	0.131322	8.59525	8.30828e-18	1.64521e-16
TGME49_250020	104.949	1.12623	0.244212	4.61167	3.99445e-06	1.78004e-05
TGME49_248110	2690.71	1.12456	0.168179	6.68669	2.28275e-11	2.18884e-10
TGME49_319312	130.357	1.12326	0.262908	4.27242	1.93362e-05	7.60833e-05
TGME49_203610	816.41	1.12296	0.167739	6.69471	2.16093e-11	2.07455e-10
TGME49_234580	108.874	-0.612736	0.28761	-2.13044	0.0331354	0.0624828
TGME49_311390	323.173	1.12187	0.170139	6.59381	4.2868e-11	3.92923e-10
TGME49_221880	35.1796	1.11612	0.431971	2.58378	0.00977233	0.0214
TGME49_253640	2779.02	1.11567	0.134699	8.2827	1.20413e-16	2.12838e-15
TGME49_224030	1196.89	1.10645	0.17382	6.36551	1.94638e-10	1.61707e-09
TGME49_325000	0.864538	1.24717	3.46651	0.359777	0.719014	NA
TGME49_324200	0.54657	1.2464	3.46979	0.359214	0.719435	NA
TGME49_298070	80.6319	1.10562	0.299044	3.69719	0.000217996	0.000696475
TGME49_258470	36291.1	1.10453	0.150483	7.33988	2.13786e-13	2.6769e-12
TGME49_218910	584.141	1.10204	0.198048	5.56452	2.62872e-08	1.62515e-07
TGME49_207015	0.682257	1.24081	2.88221	0.430506	0.666828	NA
TGME49_240295	0.756471	1.24012	3.46888	0.357498	0.720719	NA
TGME49_315910	735.128	1.10096	0.187889	5.85965	4.63835e-09	3.162e-08
TGME49_283460	0.720043	1.23724	3.18839	0.388046	0.697982	NA
TGME49_210460	1.19731	1.237	1.9607	0.630896	0.528109	NA
TGME49_242240	501.105	1.09848	0.240266	4.57195	4.83213e-06	2.11986e-05
TGME49_263690	148.457	-0.611108	0.288782	-2.11615	0.0343316	0.0644004
TGME49_210100	0.52802	1.22991	3.46722	0.354727	0.722794	NA
TGME49_317830	0.646803	1.229	3.36862	0.364837	0.715233	NA
TGME49_250360	436.275	1.09782	0.181945	6.0338	1.60149e-09	1.17706e-08
TGME49_269060	633.699	1.09673	0.202815	5.40755	6.3894e-08	3.73946e-07
TGME49_231990	100.522	1.09605	0.240409	4.55908	5.13773e-06	2.24396e-05
TGME49_213445	4391.09	1.0951	0.164727	6.64795	2.97195e-11	2.79873e-10
TGME49_304690	76.3699	-0.609271	0.324127	-1.87973	0.0601453	0.104787
TGME49_205625	584.214	1.09506	0.170681	6.41582	1.4007e-10	1.19643e-09
TGME49_312980	2.3973	-0.608802	1.35763	-0.44843	0.653843	0.733091
TGME49_321490	24.9145	1.09369	0.480751	2.27496	0.0229082	0.045343
TGME49_212280	105.563	1.09326	0.254922	4.28861	1.79793e-05	7.13125e-05
TGME49_262140	738.594	1.09309	0.157332	6.94768	3.71343e-12	3.92769e-11
TGME49_253300	468.033	1.09138	0.215261	5.07004	3.9774e-07	2.08783e-06
TGME49_289600	4356.2	1.09037	0.145407	7.49873	6.44372e-14	8.41518e-13
TGME49_320680	144.674	1.08951	0.254036	4.2888	1.79641e-05	7.1288e-05
TGME49_264182	3.74786	-0.606618	1.23291	-0.492022	0.622704	0.705981
TGME49_232740	68.1725	-0.606187	0.291423	-2.08009	0.0375173	0.0697798
TGME49_240960	1432.02	1.08911	0.169946	6.40853	1.46929e-10	1.2523e-09
TGME49_289920	7955.85	1.08183	0.138349	7.81961	5.29878e-15	7.6677e-14
TGME49_232690	1425	1.07706	0.156114	6.89918	5.23035e-12	5.45185e-11
TGME49_229220	1604.24	1.07659	0.188086	5.72392	1.04097e-08	6.81415e-08
TGME49_259100	0.667404	1.20029	2.89328	0.414855	0.678248	NA
TGME49_268225	36.8561	1.07443	0.407268	2.63814	0.00833625	0.0185326
TGME49_269300	77.4572	1.0713	0.269474	3.97553	7.02213e-05	0.000249693
TGME49_228780	875.204	1.07017	0.157656	6.78799	1.13704e-11	1.13719e-10
TGME49_254310	1.55247	1.19356	1.73159	0.689288	0.490642	NA
TGME49_281400	447.153	1.06806	0.246868	4.32642	1.51551e-05	6.10921e-05
TGME49_269900	1659.02	1.06796	0.180013	5.93269	2.98012e-09	2.09484e-08
TGME49_234350	793.589	1.06737	0.190711	5.59681	2.1833e-08	1.36907e-07
TGME49_271770	617.62	1.06659	0.144473	7.38263	1.5519e-13	1.95871e-12
TGME49_239748	723.534	1.06331	0.150428	7.06857	1.56534e-12	1.73461e-11
TGME49_246150	58.553	1.05922	0.392183	2.70083	0.00691673	0.0157354
TGME49_215680	805.863	1.05384	0.169295	6.2249	4.81876e-10	3.79213e-09
TGME49_252430	3009.79	1.05148	0.139667	7.52845	5.13455e-14	6.75009e-13
TGME49_252410	87.6605	1.0504	0.281022	3.73779	0.000185647	0.000599181
TGME49_201260	9009.24	1.04911	0.142897	7.34168	2.10926e-13	2.64528e-12
TGME49_301350	325.502	1.04849	0.234418	4.47273	7.72268e-06	3.2752e-05
TGME49_243160	0.54325	1.17403	3.49212	0.336195	0.736724	NA
TGME49_460510	0.433726	1.17403	3.49212	0.336195	0.736724	NA
TGME49_295390	86.2654	1.04836	0.316837	3.30883	0.000936882	0.00262169
TGME49_256960	11.0153	-0.597144	0.787028	-0.758733	0.448013	0.546173
[truncated: 6,923 more rows]
