# Supplementary material for: Iron-mediated post-transcriptional regulation in Toxoplasma gondii
Source: PLoS Pathog. 2025 Feb 3;21(2):e1012857. doi: 10.1371/journal.ppat.1012857 (PMC11801735; doi:10.1371/journal.ppat.1012857)
Supplement: S6 Table — (XLSX) [file ppat.1012857.s011.xlsx]

## Sheet: Table S5
Table S6 - Raw data from SIREs
Location	Start	End	Motif	Mismatch	Bulge	Position at n 25?	Class 8?	Loop Class	Pairs Class	Quality	Free Energy
TGME49_chrVIIa:4040565-4041565	25	56	4	N09-N24:A_C	-	T	good	wrong	ok	Low	-4.80
TGME49_chrVIIa:2050704-2051704	365	396	8	N12-N21:A_G	-	T	good	wrong	ok	Medium	-10.40
TGME49_chrVIII:2855554-2856554	657	688	8	N13-N20:T_C	-	C	wrong	wrong	ok	Low	-9.70
TGME49_254850-t26_1	1235	1266	2	-	-	C	wrong	wrong	ok	Medium	-8.90
TGME49_254890-t26_1	1538	1569	3	N11-N22:C_C	-	C	good	wrong	ok	Low	-3.40
TGME49_254940-t26_1	10790	10821	19	-	-	C	wrong	good	ok	Medium	-10.30
TGME49_275610-t26_1	3837	3868	8	N10-N23:A_C	-	T	wrong	wrong	ok	Low	-5.90
TGME49_275610-t26_1	4178	4209	16	N11-N22:T_C	-	A	wrong	wrong	ok	Low	-6.60
TGME49_275610-t26_1	4178	4210	16	-	N21b:C	A	wrong	wrong	ok	Low	-7.40
TGME49_275630-t26_1	2208	2239	15	N09-N24:G_G	-	T	wrong	wrong	ok	Low	-6.50
TGME49_275630-t26_1	2208	2240	15	-	N23b:G	C	wrong	good	ok	Low	-7.00
TGME49_275640-t26_1	1125	1156	14	N09-N24:A_G	-	G	wrong	wrong	ok	Low	-5.80
TGME49_275680-t26_1	3516	3547	2	N11-N22:C_T	-	G	wrong	wrong	ok	Low	-6.00
TGME49_chrX:4340467-4341467	110	141	17	N07-N25:T_C	-	C	wrong	good	ok	Low	-9.40
TGME49_275690-t26_1	4461	4492	4	N09-N24:C_C	-	T	good	wrong	good	Low	-5.00
TGME49_275740-t26_1	5526	5557	8	N09-N24:C_C	-	C	wrong	wrong	ok	Low	-9.30
TGME49_275740-t26_1	3773	3804	19	-	-	T	good	good	good	High	-6.60
TGME49_275740-t26_1	3773	3805	19	-	N23b:T	T	good	good	ok	Medium	-6.60
TGME49_276100-t26_1	1119	1150	5	-	-	A	good	good	good	High	-4.90
TGME49_276100-t26_1	1119	1151	5	-	N23b:G	A	good	good	ok	Medium	-4.90
TGME49_276120-t26_1	2206	2237	16	N10-N23:C_C	-	G	good	wrong	ok	Low	-10.30
TGME49_276120-t26_1	3113	3144	19	N13-N20:C_T	-	C	wrong	good	ok	Medium	-6.40
TGME49_276120-t26_1	3028	3059	2	N11-N22:T_C	-	G	wrong	wrong	ok	Low	-4.60
TGME49_276130-t26_1	1018	1049	16	N07-N25:T_T	-	T	wrong	wrong	ok	Low	-11.10
TGME49_chrX:4869751-4870751	355	386	19	N07-N25:A_C	-	C	good	wrong	ok	Medium	-5.90
TGME49_276190-t26_1	1942	1974	19	-	N21b:C	G	wrong	wrong	ok	Low	-4.90
TGME49_276230-t26_1	448	479	8	N09-N24:C_C	-	G	wrong	wrong	ok	Low	-7.50
TGME49_298820-t26_1	438	469	2	N11-N22:T_T	-	T	good	wrong	ok	Medium	-2.60
TGME49_298830-t26_1	586	617	16	N10-N23:C_C	-	G	wrong	wrong	ok	Low	-9.20
TGME49_298970-t26_1	2310	2341	9	-	-	A	good	wrong	ok	Medium	-3.80
TGME49_298970-t26_1	519	550	14	N07-N25:C_T	-	T	wrong	wrong	ok	Low	-7.40
TGME49_299000-t26_1	8977	9008	1	N09-N24:A_G	-	G	wrong	wrong	ok	Low	-11.00
TGME49_299000-t26_1	4096	4127	1	N11-N22:A_C	-	G	wrong	wrong	ok	Low	-5.30
TGME49_299020-t26_1	264	295	2	N12-N21:C_C	-	T	good	wrong	ok	Medium	-9.50
TGME49_299030-t26_1	636	667	16	N07-N25:A_G	-	G	wrong	good	ok	Low	-14.80
TGME49_chrX:4869751-4870751	369	401	5	-	N21b:C	G	wrong	wrong	ok	Low	-8.10
TGME49_299030-t26_1	1465	1497	4	-	N22b:A	C	good	wrong	ok	Medium	-12.40
TGME49_299080-t26_1	3656	3687	15	N13-N20:T_C	-	G	wrong	good	ok	Low	-11.20
TGME49_299100-t26_1	5313	5344	14	N11-N22:A_G	-	A	wrong	wrong	ok	Low	-12.50
TGME49_299100-t26_1	482	513	4	N12-N21:C_A	-	G	good	wrong	ok	Low	-8.00
TGME49_299100-t26_1	2804	2835	13	N12-N21:C_T	-	T	good	wrong	ok	Low	-2.90
TGME49_299130-t26_1	6287	6318	16	-	-	C	wrong	wrong	ok	Low	-12.80
TGME49_299150-t26_1	5125	5156	19	N10-N23:T_C	-	G	wrong	good	ok	Low	-9.70
TGME49_299230-t26_1	224	255	18	N10-N23:G_G	-	G	good	wrong	ok	Low	-5.00
TGME49_299250-t26_1	801	832	4	N09-N24:C_T	-	G	wrong	good	ok	Low	-7.90
TGME49_299250-t26_1	801	833	4	-	N23b:T	G	wrong	good	ok	Low	-9.10
TGME49_chrX:4882383-4883383	497	528	8	N13-N20:G_G	-	T	good	wrong	good	Medium	-8.90
TGME49_299250-t26_1	6521	6552	7	N09-N24:G_G	-	A	good	wrong	ok	Low	-3.80
TGME49_210700-t26_1	10008	10039	3	N10-N23:G_G	-	G	wrong	good	ok	Low	-11.60
TGME49_210700-t26_1	5059	5090	3	N13-N20:A_C	-	G	wrong	good	good	Medium	-13.00
TGME49_210760-t26_1	351	382	1	N07-N25:A_A	-	A	good	good	ok	Medium	-2.90
TGME49_210781-t26_1	6912	6944	14	-	N22b:C	C	wrong	good	ok	Low	-15.50
TGME49_210781-t26_1	3749	3780	16	N07-N25:G_G	-	G	wrong	good	ok	Low	-18.50
TGME49_210781-t26_1	2571	2602	4	N11-N22:G_A	-	G	good	wrong	ok	Low	-11.00
TGME49_210960-t26_1	2026	2058	8	-	N23b:G	A	good	wrong	ok	Low	-4.20
TGME49_210990-t26_1	411	442	19	N10-N23:C_C	-	C	wrong	good	ok	Low	-8.50
TGME49_211010-t26_1	4373	4404	8	N11-N22:C_A	-	A	wrong	wrong	ok	Low	-7.30
TGME49_chrX:4918957-4919957	147	178	13	N10-N23:A_C	-	A	wrong	wrong	ok	Low	-9.40
TGME49_211010-t26_1	7185	7216	16	N09-N24:C_A	-	A	wrong	wrong	ok	Low	-2.50
TGME49_211010-t26_1	7156	7187	17	N13-N20:A_C	-	T	wrong	wrong	ok	Low	-8.50
TGME49_211010-t26_1	6818	6850	1	-	N21b:T	A	good	wrong	ok	Medium	-8.40
TGME49_211080-t26_1	583	615	2	-	N21b:G	C	wrong	wrong	ok	Medium	-11.80
TGME49_211220-t26_1	3651	3682	8	N10-N23:G_G	-	T	good	wrong	ok	Low	-4.70
TGME49_211220-t26_1	3651	3683	8	-	N22b:G	T	good	wrong	ok	Medium	-4.70
TGME49_211230-t26_1	2390	2421	1	N10-N23:T_C	-	T	wrong	wrong	ok	Low	-7.30
TGME49_211270-t26_1	5632	5663	1	N07-N25:G_A	-	A	wrong	wrong	ok	Low	-6.30
TGME49_211310-t26_1	8076	8107	13	N12-N21:C_C	-	G	wrong	good	ok	Low	-4.30
TGME49_211310-t26_1	3327	3358	16	N10-N23:T_T	-	G	wrong	wrong	ok	Low	-7.30
TGME49_chrX:4938194-4939194	872	903	2	N09-N24:A_C	-	T	good	wrong	ok	Medium	-4.40
TGME49_211330-t26_1	2746	2778	14	-	N21b:A	G	wrong	good	ok	Low	-6.30
TGME49_211350-t26_1	3095	3126	16	N10-N23:G_G	-	T	wrong	wrong	ok	Low	-6.60
TGME49_211360-t26_1	807	838	15	-	-	A	wrong	wrong	ok	Low	-14.00
TGME49_211370-t26_1	956	987	8	N10-N23:G_G	-	T	wrong	wrong	ok	Low	-2.90
TGME49_211370-t26_1	2983	3014	2	N11-N22:C_C	-	T	good	wrong	ok	Medium	-2.20
TGME49_211400-t26_1	2480	2511	12	-	-	A	wrong	wrong	ok	Low	-8.30
TGME49_211440-t26_1	1453	1484	11	-	-	G	wrong	good	good	Medium	-15.30
TGME49_211440-t26_1	1453	1485	11	-	N22b:A	A	wrong	good	ok	Medium	-18.50
TGME49_211450-t26_1	4691	4722	14	N13-N20:A_G	-	A	wrong	wrong	ok	Low	-4.70
TGME49_211460-t26_1	1632	1663	3	N12-N21:G_G	-	G	wrong	wrong	ok	Low	-8.20
TGME49_chrX:4987360-4988360	170	201	19	-	-	G	wrong	wrong	ok	Low	-6.10
TGME49_211460-t26_1	2916	2947	13	N09-N24:G_G	-	G	wrong	good	good	Medium	-8.30
TGME49_211600-t26_1	7039	7071	2	-	N21b:C	A	good	wrong	ok	Medium	-12.10
TGME49_211600-t26_1	540	571	2	N10-N23:G_G	-	C	wrong	wrong	ok	Medium	-8.10
TGME49_211610-t26_1	5256	5287	17	-	-	T	wrong	wrong	ok	Low	-5.60
TGME49_211610-t26_1	3606	3637	2	N07-N25:C_C	-	C	good	wrong	ok	Medium	-2.50
TGME49_211650-t26_1	3388	3419	1	N07-N25:G_G	-	G	wrong	wrong	good	Medium	-15.20
TGME49_211670-t26_1	767	798	14	N12-N21:A_A	-	T	wrong	good	ok	Low	-3.60
TGME49_211670-t26_1	767	799	14	-	N20b:A	T	wrong	wrong	ok	Low	-4.60
TGME49_211700-t26_1	2610	2641	3	N10-N23:T_C	-	A	good	wrong	ok	Low	-6.70
TGME49_211720-t26_1	10853	10885	16	-	N22b:A	T	wrong	good	ok	Low	-3.70
TGME49_chrX:5028429-5029429	244	275	2	N12-N21:C_C	-	G	wrong	good	good	Medium	-2.30
TGME49_211730-t26_1	1931	1963	8	-	N20b:T	G	wrong	wrong	ok	Low	-4.70
TGME49_211730-t26_1	3168	3200	1	-	N20b:T	T	wrong	wrong	ok	Low	-9.60
TGME49_211730-t26_1	1452	1484	2	-	N20b:A	A	good	wrong	ok	Medium	-1.70
TGME49_237840-t26_1	1471	1502	5	-	-	G	wrong	good	good	Medium	-3.90
TGME49_237890-t26_1	2379	2410	16	N10-N23:C_C	-	T	wrong	wrong	ok	Low	-7.40
TGME49_301010-t26_1	6015	6046	15	N12-N21:A_G	-	T	wrong	wrong	ok	Low	-8.20
TGME49_301210-t26_1	1278	1310	2	-	N21b:T	G	wrong	good	ok	Low	-5.20
TGME49_301240-t26_1	3598	3629	1	N13-N20:A_A	-	C	good	good	good	High	-4.30
TGME49_301270-t26_1	8171	8202	14	N10-N23:T_C	-	G	wrong	wrong	ok	Low	-11.70
TGME49_301270-t26_1	7281	7312	14	N07-N25:A_C	-	C	good	wrong	ok	Low	-2.60
TGME49_chrX:5110777-5111777	933	964	19	N13-N20:A_A	-	G	wrong	good	good	Low	-7.40
TGME49_301270-t26_1	8171	8203	14	-	N22b:C	G	wrong	wrong	ok	Low	-11.70
TGME49_301270-t26_1	13108	13140	16	-	N20b:C	G	wrong	wrong	ok	Low	-12.10
TGME49_301270-t26_1	7631	7662	8	N07-N25:G_A	-	A	good	wrong	ok	Low	-9.10
TGME49_301350-t26_1	2367	2398	13	N13-N20:T_C	-	A	good	wrong	ok	Medium	-3.10
TGME49_301440-t26_1	4751	4782	19	N13-N20:C_T	-	G	wrong	wrong	ok	Low	-10.90
TGME49_301450-t26_1	7469	7500	2	-	-	G	wrong	good	ok	Medium	-7.40
TGME49_301470-t26_1	2745	2776	13	N12-N21:C_T	-	C	good	good	good	Medium	-4.90
TGME49_301470-t26_1	2358	2389	18	N10-N23:T_T	-	T	good	wrong	ok	Low	-0.60
TGME49_318140-t26_1	900	931	14	-	-	G	wrong	good	good	Medium	-17.40
TGME49_318140-t26_1	900	932	14	-	N23b:A	G	wrong	good	ok	Low	-17.40
TGME49_chrVIIa:2002942-2003942	539	570	4	N13-N20:G_G	-	T	good	wrong	ok	Medium	-6.80
TGME49_chrX:5184609-5185609	143	174	16	N10-N23:A_C	-	G	wrong	wrong	ok	Low	-3.70
TGME49_318150-t26_1	985	1016	18	N12-N21:A_A	-	G	wrong	good	ok	Low	-4.40
TGME49_318160-t26_1	3627	3658	18	N12-N21:A_A	-	G	wrong	good	ok	Low	-4.40
TGME49_318170-t26_1	2752	2783	1	N12-N21:T_C	-	T	good	wrong	good	Medium	-4.40
TGME49_318210-t26_1	1430	1461	15	N13-N20:C_T	-	T	good	wrong	ok	Medium	-2.20
TGME49_318370-t26_1	1630	1661	3	N13-N20:T_T	-	C	good	good	good	Medium	-5.80
TGME49_318380-t26_1	184	215	13	N12-N21:C_T	-	C	good	wrong	ok	Low	-5.00
TGME49_318470-t26_1	1732	1763	1	-	-	A	wrong	good	ok	Medium	-9.90
TGME49_318470-t26_1	1732	1764	1	-	N23b:G	G	wrong	good	ok	Low	-11.40
TGME49_318470-t26_1	2904	2935	2	N10-N23:G_A	-	T	good	wrong	ok	Medium	-3.50
TGME49_318525-t26_1	4881	4912	8	N10-N23:G_A	-	G	wrong	good	ok	Low	-4.10
TGME49_chrX:5779412-5780412	347	378	19	N09-N24:G_G	-	T	wrong	good	ok	Medium	-7.70
TGME49_318560-t26_1	1979	2010	13	-	-	G	wrong	good	ok	Low	-11.10
TGME49_318560-t26_1	460	491	15	N07-N25:A_C	-	C	wrong	wrong	ok	Low	-10.80
TGME49_318560-t26_1	460	492	15	-	N23b:T	T	wrong	wrong	ok	Low	-11.10
TGME49_318570-t26_1	1792	1823	13	N12-N21:A_G	-	T	good	good	ok	Medium	-3.10
TGME49_318610-t26_1	3155	3186	8	N07-N25:A_G	-	G	wrong	wrong	ok	Low	-9.10
TGME49_318610-t26_1	865	896	3	N09-N24:C_C	-	T	good	wrong	ok	Medium	-6.20
TGME49_318690-t26_1	3843	3874	14	N11-N22:T_T	-	A	wrong	wrong	ok	Low	-10.90
TGME49_318700-t26_1	590	621	10	N11-N22:T_C	-	C	wrong	wrong	ok	Low	-3.40
TGME49_318760-t26_1	932	963	8	N09-N24:T_T	-	C	wrong	wrong	ok	Low	-5.20
TGME49_319300-t26_1	2995	3026	2	N07-N25:A_A	-	A	good	good	good	High	-8.10
TGME49_chrX:5779412-5780412	347	379	19	-	N23b:G	C	wrong	good	ok	Medium	-7.70
TGME49_319308-t26_1	2586	2617	1	N07-N25:G_G	-	G	wrong	wrong	good	Low	-15.90
TGME49_319308-t26_1	367	398	1	N09-N24:T_T	-	G	good	wrong	good	Medium	-12.20
TGME49_319320-t26_1	3769	3800	5	N10-N23:C_A	-	G	wrong	good	ok	Low	-6.60
TGME49_319320-t26_1	3769	3801	5	-	N22b:A	G	wrong	good	ok	Low	-6.60
TGME49_319370-t26_1	4644	4676	19	-	N23b:G	G	wrong	wrong	ok	Low	-7.40
TGME49_319500-t26_1	1797	1829	3	-	N22b:T	C	wrong	wrong	ok	Low	-5.60
TGME49_319500-t26_1	1194	1225	2	-	-	A	wrong	good	ok	High	-6.80
TGME49_319500-t26_1	1194	1226	2	-	N23b:A	G	wrong	good	ok	Medium	-6.80
TGME49_319510-t26_1	1313	1344	15	N10-N23:C_T	-	T	good	wrong	ok	Low	-10.40
TGME49_319520-t26_1	5302	5333	18	N12-N21:C_A	-	T	wrong	good	ok	Low	-7.60
TGME49_chrX:5841905-5842905	817	848	3	N12-N21:T_C	-	C	wrong	wrong	ok	Low	-5.60
TGME49_319530-t26_1	1593	1625	2	-	N20b:G	G	wrong	wrong	ok	Low	-13.00
TGME49_319580-t26_1	1964	1995	19	N09-N24:C_C	-	G	wrong	good	ok	Low	-7.50
TGME49_319580-t26_1	1964	1996	19	-	N23b:C	G	wrong	good	good	Medium	-10.30
TGME49_319610-t26_1	4018	4049	1	N12-N21:G_A	-	G	wrong	wrong	ok	Low	-9.30
TGME49_319620-t26_1	3357	3388	16	-	-	G	wrong	wrong	ok	Low	-12.30
TGME49_319620-t26_1	3781	3812	14	N07-N25:T_T	-	T	good	good	good	High	-4.50
TGME49_319670-t26_1	1027	1059	15	-	N22b:T	G	wrong	good	good	Medium	-9.50
TGME49_319710-t26_1	3937	3968	15	N11-N22:C_A	-	A	good	wrong	ok	Medium	-2.40
TGME49_319720-t26_1	2325	2356	1	N10-N23:A_A	-	C	wrong	wrong	ok	Low	-8.00
TGME49_319860-t26_1	7953	7984	14	N11-N22:A_C	-	T	good	wrong	ok	Medium	-5.50
TGME49_chrX:5975116-5976116	295	326	13	N12-N21:C_A	-	A	good	wrong	good	Medium	-2.10
TGME49_319880-t26_1	5721	5752	16	N13-N20:A_G	-	G	wrong	wrong	ok	Low	-11.80
TGME49_319900-t26_1	7663	7694	19	N09-N24:A_C	-	T	wrong	wrong	ok	Low	-7.70
TGME49_319900-t26_1	7663	7695	19	-	N23b:C	T	wrong	wrong	ok	Low	-7.70
TGME49_319930-t26_1	3913	3944	13	N12-N21:T_C	-	A	wrong	wrong	ok	Low	-6.00
TGME49_320000-t26_1	3582	3613	17	N13-N20:C_T	-	G	wrong	good	ok	Low	-8.90
TGME49_320010-t26_1	3665	3696	4	N09-N24:A_C	-	T	good	wrong	ok	Medium	-8.30
TGME49_320010-t26_1	4041	4072	15	N07-N25:G_A	-	A	wrong	good	ok	Medium	-10.60
TGME49_320015-t26_1	237	268	19	N11-N22:A_G	-	A	wrong	wrong	ok	Low	-1.60
TGME49_320080-t26_1	6006	6037	16	N12-N21:A_G	-	C	wrong	good	ok	Medium	-8.60
TGME49_320080-t26_1	11718	11749	4	N13-N20:T_C	-	T	good	wrong	ok	Low	-3.90
TGME49_chrVI:66039-67039	884	915	5	N07-N25:A_A	-	A	good	good	good	High	-5.60
TGME49_320090-t26_1	1355	1386	3	N11-N22:T_T	-	C	wrong	good	ok	Medium	-9.20
TGME49_320090-t26_1	4615	4647	4	-	N21b:G	T	wrong	wrong	ok	Low	-7.70
TGME49_320090-t26_1	2052	2083	2	N07-N25:G_G	-	G	wrong	good	good	Medium	-10.80
TGME49_320090-t26_1	2052	2084	2	-	N23b:A	C	wrong	good	ok	Medium	-11.30
TGME49_320090-t26_1	1872	1903	16	N12-N21:C_T	-	C	good	wrong	ok	Low	-3.40
TGME49_320160-t26_1	967	998	2	N07-N25:T_C	-	C	good	wrong	ok	Low	-6.90
TGME49_320170-t26_1	1324	1355	1	N10-N23:A_C	-	G	good	wrong	ok	Low	-6.80
TGME49_320220-t26_1	130	161	3	N09-N24:A_C	-	C	wrong	wrong	ok	Low	-6.30
TGME49_320260-t26_1	1170	1201	1	N07-N25:G_G	-	G	wrong	wrong	ok	Low	-11.70
TGME49_320300-t26_1	4425	4456	3	N10-N23:T_C	-	A	wrong	good	ok	Medium	-3.40
TGME49_chrVI:393527-394527	75	106	1	N07-N25:A_G	-	G	wrong	wrong	good	Medium	-11.30
TGME49_320450-t26_1	912	943	2	N07-N25:G_G	-	G	wrong	good	ok	Medium	-12.50
TGME49_320490-t26_1	5285	5316	16	-	-	T	good	wrong	ok	Medium	-11.50
TGME49_320490-t26_1	3080	3112	16	-	N20b:G	T	good	wrong	ok	Low	-11.80
TGME49_320550-t26_1	5989	6021	14	-	N20b:C	G	wrong	wrong	ok	Low	-13.70
TGME49_320550-t26_1	2055	2086	1	N12-N21:C_C	-	G	wrong	wrong	ok	Low	-6.90
TGME49_320550-t26_1	2055	2087	1	-	N20b:C	A	wrong	wrong	ok	Medium	-6.90
TGME49_320640-t26_1	73	104	16	N13-N20:A_A	-	T	good	good	ok	Medium	-6.90
TGME49_320670-t26_1	5190	5221	10	N07-N25:A_G	-	G	wrong	good	ok	Low	-6.30
TGME49_320680-t26_1	1658	1689	4	N09-N24:G_A	-	A	good	good	ok	Medium	-10.50
TGME49_320680-t26_1	1593	1624	15	N07-N25:T_C	-	C	wrong	wrong	ok	Low	-10.80
TGME49_chrVI:393527-394527	336	367	1	N07-N25:A_G	-	G	wrong	wrong	good	Medium	-11.30
TGME49_320690-t26_1	1085	1116	17	N13-N20:A_G	-	C	wrong	wrong	ok	Low	-8.90
TGME49_320690-t26_1	1083	1114	2	N13-N20:G_G	-	G	wrong	good	ok	Medium	-8.90
TGME49_320715-t26_1	3298	3329	16	-	-	G	good	wrong	ok	Low	-9.50
TGME49_320715-t26_1	2013	2044	16	N07-N25:A_C	-	C	good	wrong	ok	Low	-8.20
TGME49_320715-t26_1	102	133	2	N12-N21:G_G	-	A	wrong	wrong	ok	Low	-5.20
TGME49_320750-t26_1	2570	2602	12	-	N21b:T	T	wrong	good	ok	Medium	-11.30
TGME49_212740-t26_1	250	281	16	-	-	T	good	wrong	ok	Medium	-6.90
TGME49_212740-t26_1	250	282	16	-	N23b:C	C	wrong	wrong	ok	Low	-7.50
TGME49_212810-t26_1	5066	5098	12	-	N22b:A	T	wrong	wrong	ok	Low	-10.40
TGME49_212810-t26_1	5546	5578	3	-	N20b:G	C	good	wrong	ok	Medium	-9.20
TGME49_chrVI:1021208-1022208	741	772	14	N11-N22:T_T	-	G	good	wrong	ok	Low	-9.70
TGME49_212850-t26_1	419	450	4	N13-N20:T_T	-	T	wrong	wrong	ok	Low	-5.30
TGME49_212880-t26_1	17781	17812	1	N11-N22:C_C	-	C	wrong	wrong	ok	Low	-6.40
TGME49_212880-t26_1	8430	8462	15	-	N21b:C	A	good	wrong	ok	Low	-9.90
TGME49_212880-t26_1	13080	13111	2	N09-N24:G_G	-	G	wrong	good	ok	Medium	-5.70
TGME49_212960-t26_1	475	507	19	-	N22b:G	T	wrong	wrong	ok	Low	-3.60
TGME49_212960-t26_1	1393	1424	2	N07-N25:G_A	-	A	wrong	good	good	High	-7.90
TGME49_212970-t26_1	4374	4405	19	N12-N21:T_C	-	G	wrong	good	ok	Low	-5.30
TGME49_212970-t26_1	4904	4936	15	-	N20b:G	T	wrong	wrong	ok	Low	-7.20
TGME49_212970-t26_1	1275	1306	2	N10-N23:C_C	-	G	wrong	wrong	ok	Low	-7.70
TGME49_213020-t26_1	5698	5729	5	N12-N21:G_G	-	G	wrong	wrong	ok	Low	-15.10
TGME49_chrVI:1053447-1054447	812	843	4	N09-N24:C_C	-	A	good	wrong	ok	Medium	-4.10
TGME49_213050-t26_1	1706	1737	19	N11-N22:A_C	-	T	wrong	wrong	ok	Low	-5.90
TGME49_213280-t26_1	120	151	8	N10-N23:C_C	-	T	good	wrong	ok	Low	-8.00
TGME49_213300-t26_1	13517	13548	16	N11-N22:C_A	-	C	good	good	ok	Medium	-1.10
TGME49_213300-t26_1	8845	8876	2	N12-N21:C_C	-	G	good	wrong	ok	Low	-4.80
TGME49_213380-t26_1	915	947	15	-	N21b:A	A	wrong	wrong	ok	Low	-10.10
TGME49_213388-t26_1	3739	3770	8	N09-N24:C_C	-	G	wrong	wrong	good	Low	-12.10
TGME49_213392-t26_1	8569	8600	8	N12-N21:G_G	-	G	wrong	wrong	ok	Low	-9.30
TGME49_213445-t26_1	1930	1961	17	N09-N24:A_G	-	C	wrong	wrong	ok	Low	-8.10
TGME49_213550-t26_1	5756	5788	15	-	N21b:G	T	wrong	wrong	ok	Low	-7.70
TGME49_213590-t26_1	1568	1599	3	-	-	C	wrong	wrong	ok	Low	-6.80
TGME49_chrVIIa:1865635-1866635	428	459	2	N13-N20:G_G	-	A	wrong	wrong	ok	Medium	-8.50
TGME49_chrVI:1153626-1154626	504	535	2	N13-N20:G_A	-	C	good	wrong	ok	Medium	-3.50
TGME49_213590-t26_1	1568	1600	3	-	N23b:T	T	good	wrong	ok	Low	-8.40
TGME49_213610-t26_1	4020	4051	17	N07-N25:A_A	-	A	good	good	good	Medium	-2.00
TGME49_213620-t26_1	6300	6331	15	N07-N25:G_G	-	G	wrong	good	good	Medium	-6.50
TGME49_213635-t26_1	1527	1559	16	-	N20b:C	C	wrong	wrong	ok	Medium	-7.30
TGME49_213635-t26_1	969	1001	8	-	N23b:G	G	good	wrong	ok	Low	-7.40
TGME49_213650-t26_1	854	885	16	N09-N24:C_A	-	G	wrong	wrong	ok	Low	-11.90
TGME49_213650-t26_1	854	886	16	-	N23b:A	A	wrong	wrong	ok	Low	-11.90
TGME49_213752-t26_1	206	238	15	-	N20b:G	G	wrong	good	ok	Low	-6.80
TGME49_213790-t26_1	4647	4678	4	N12-N21:T_C	-	G	wrong	wrong	ok	Low	-2.90
TGME49_213790-t26_1	5707	5738	7	N12-N21:C_A	-	A	wrong	wrong	ok	Low	-4.20
TGME49_chrVI:1293655-1294655	266	298	16	-	N22b:C	C	good	wrong	ok	Low	-8.10
TGME49_213890-t26_1	2584	2615	8	N13-N20:C_C	-	C	good	wrong	ok	Low	-11.20
TGME49_213930-t26_1	1936	1967	16	N07-N25:T_T	-	T	wrong	wrong	ok	Low	-7.30
TGME49_213950-t26_1	5810	5841	4	N09-N24:T_C	-	A	wrong	wrong	ok	Low	-3.50
TGME49_213950-t26_1	5810	5842	4	-	N23b:C	A	wrong	wrong	ok	Low	-3.50
TGME49_213970-t26_1	2215	2246	11	N07-N25:A_A	-	A	good	wrong	ok	Medium	-1.80
TGME49_220080-t26_1	678	709	14	N12-N21:A_C	-	G	good	wrong	ok	Low	-4.30
TGME49_220145-t26_1	330	361	16	N10-N23:T_C	-	T	wrong	wrong	ok	Low	-4.10
TGME49_220208-t26_1	1511	1542	4	N13-N20:G_G	-	T	good	wrong	ok	Medium	-8.40
TGME49_220230-t26_1	1379	1410	3	N12-N21:C_A	-	G	wrong	wrong	ok	Low	-9.20
TGME49_220240-t26_1	4230	4262	8	-	N20b:T	T	good	wrong	ok	Medium	-4.10
TGME49_chrVI:1484409-1485409	972	1000	16	N13-N20:G_A	-	C	good	wrong	ok	Low	-4.40
TGME49_220250-t26_1	1609	1640	13	N07-N25:G_A	-	A	good	good	ok	Medium	-9.30
TGME49_220250-t26_1	157	189	4	-	N22b:C	C	wrong	wrong	ok	Low	-7.20
TGME49_220320-t26_1	2425	2456	2	N11-N22:C_C	-	G	wrong	wrong	ok	Low	-9.90
TGME49_220330-t26_1	655	686	19	N12-N21:G_G	-	T	wrong	wrong	ok	Low	-6.40
TGME49_220340-t26_1	5200	5231	19	N12-N21:G_A	-	T	good	good	good	Medium	-5.70
TGME49_220350-t26_1	2685	2716	8	-	-	T	wrong	wrong	ok	Low	-13.10
TGME49_220360-t26_1	5979	6010	1	N09-N24:A_C	-	G	good	wrong	ok	Low	-1.70
TGME49_220380-t26_1	1256	1287	17	N13-N20:T_T	-	C	good	good	good	High	-4.10
TGME49_220390-t26_1	267	298	19	N11-N22:G_G	-	T	wrong	wrong	ok	Low	-10.80
TGME49_220470-t26_1	26	57	18	N12-N21:T_C	-	C	wrong	good	good	Medium	-10.70
TGME49_chrVI:2214644-2215644	662	693	16	N13-N20:T_C	-	G	good	wrong	ok	Low	-4.30
TGME49_220480-t26_1	1384	1416	5	-	N20b:G	C	wrong	wrong	ok	Low	-5.70
TGME49_220510-t26_1	1828	1859	8	N13-N20:C_C	-	G	wrong	wrong	ok	Low	-10.20
TGME49_220540-t26_1	1039	1070	8	N12-N21:C_T	-	T	wrong	wrong	ok	Low	-4.10
TGME49_220570-t26_1	3168	3199	3	N11-N22:T_C	-	C	good	wrong	ok	Low	-3.30
TGME49_220630-t26_1	1200	1232	16	-	N21b:C	G	wrong	wrong	ok	Low	-10.50
TGME49_283520-t26_1	6918	6949	16	N11-N22:G_G	-	G	wrong	wrong	good	Low	-4.60
TGME49_283530-t26_1	3	34	15	-	-	C	wrong	wrong	ok	Medium	-5.40
TGME49_283550-t26_1	5842	5873	8	N12-N21:T_C	-	G	good	wrong	ok	Low	-4.80
TGME49_283550-t26_1	10464	10495	13	N09-N24:G_A	-	G	wrong	good	good	Medium	-6.70
TGME49_283550-t26_1	8637	8668	16	N07-N25:C_C	-	C	good	wrong	ok	Medium	-4.60
TGME49_chrVI:2566213-2567213	552	583	8	N09-N24:C_A	-	A	wrong	wrong	ok	Low	-6.80
TGME49_283702-t26_1	14916	14947	14	N07-N25:T_C	-	C	wrong	good	ok	Low	-5.90
TGME49_283702-t26_1	13146	13177	15	N12-N21:T_T	-	C	good	wrong	ok	Medium	-4.80
TGME49_283702-t26_1	9238	9270	12	-	N20b:C	T	good	wrong	ok	Low	-0.70
TGME49_283710-t26_1	40	71	4	N09-N24:C_T	-	T	good	good	ok	Medium	-2.50
TGME49_283810-t26_1	3008	3039	7	N13-N20:A_C	-	A	good	good	good	High	-5.30
TGME49_283820-t26_1	2930	2961	3	N07-N25:C_T	-	T	wrong	wrong	ok	Low	-13.10
TGME49_283820-t26_1	2930	2962	3	-	N23b:C	G	wrong	good	ok	Low	-14.90
TGME49_283820-t26_1	2430	2462	15	-	N21b:C	C	wrong	wrong	ok	Low	-6.10
TGME49_284010-t26_1	528	560	2	-	N21b:A	G	wrong	wrong	ok	Low	-15.10
TGME49_284040-t26_1	8042	8073	4	N10-N23:T_C	-	T	good	wrong	good	Low	-3.60
TGME49_chrVI:2692523-2693523	385	417	19	-	N20b:C	A	good	wrong	ok	Low	-4.70
TGME49_284040-t26_1	4420	4451	19	-	-	C	wrong	good	ok	Medium	-6.50
TGME49_284040-t26_1	1319	1350	15	N11-N22:G_G	-	G	wrong	wrong	good	Low	-6.90
TGME49_284050-t26_1	1272	1303	1	N13-N20:G_G	-	T	good	wrong	ok	Medium	-7.00
TGME49_284170-t26_1	520	551	1	N07-N25:A_G	-	G	wrong	good	ok	Medium	-15.80
TGME49_284190-t26_1	740	771	4	N09-N24:C_T	-	T	good	wrong	ok	Low	-0.70
TGME49_284420-t26_1	557	588	16	-	-	G	wrong	wrong	good	Low	-15.70
TGME49_284530-t26_1	4599	4630	19	N10-N23:T_C	-	C	wrong	wrong	ok	Low	-1.80
TGME49_284540-t26_1	37	68	16	N10-N23:A_C	-	C	wrong	wrong	ok	Low	-6.10
TGME49_284560-t26_1	243	274	13	N12-N21:G_G	-	G	wrong	wrong	ok	Low	-9.10
TGME49_284645-t26_1	3537	3569	15	-	N20b:A	G	wrong	good	good	Medium	-9.60
TGME49_chrVI:2725518-2726518	848	880	4	-	N21b:T	C	good	wrong	ok	Medium	-13.20
TGME49_285230-t26_1	1055	1086	16	-	-	T	wrong	wrong	ok	Low	-16.10
TGME49_285250-t26_1	2641	2672	17	N11-N22:C_A	-	G	wrong	wrong	ok	Low	-10.50
TGME49_285250-t26_1	2641	2673	17	-	N21b:A	G	wrong	wrong	ok	Low	-10.50
TGME49_285272-t26_1	188	220	2	-	N21b:G	T	wrong	wrong	ok	Medium	-6.60
TGME49_285290-t26_1	2137	2168	8	N10-N23:A_A	-	T	wrong	wrong	ok	Low	-8.50
TGME49_285350-t26_1	545	576	2	-	-	G	wrong	wrong	ok	Low	-6.90
TGME49_285470-t26_1	4808	4839	16	N09-N24:A_A	-	G	wrong	wrong	ok	Low	-9.10
TGME49_285470-t26_1	1763	1794	13	N07-N25:C_A	-	A	wrong	good	ok	Medium	-5.90
TGME49_285480-t26_1	5092	5123	3	N09-N24:G_A	-	C	wrong	wrong	ok	Low	-5.80
TGME49_285480-t26_1	6060	6091	10	N07-N25:T_C	-	C	good	good	ok	Medium	-5.30
TGME49_chrVI:3016085-3017085	865	896	13	N12-N21:C_A	-	A	good	wrong	ok	Low	-2.80
TGME49_285500-t26_1	2142	2173	14	N11-N22:G_G	-	T	good	wrong	ok	Low	-5.90
TGME49_285510-t26_1	945	976	3	N07-N25:C_A	-	A	wrong	wrong	good	Low	-8.30
TGME49_285510-t26_1	945	977	3	-	N21b:A	G	wrong	wrong	ok	Low	-8.30
TGME49_285520-t26_1	2371	2402	14	N09-N24:C_C	-	G	good	good	ok	Medium	-6.90
TGME49_285680-t26_1	710	741	8	N13-N20:A_G	-	G	wrong	good	ok	Low	-12.80
TGME49_285730-t26_1	260	291	2	N07-N25:T_T	-	T	good	good	ok	High	-4.90
TGME49_285730-t26_1	260	292	2	-	N23b:T	G	wrong	good	ok	Low	-5.30
TGME49_285750-t26_1	2422	2453	16	N10-N23:C_A	-	A	wrong	wrong	ok	Low	-10.80
TGME49_285800-t26_1	1088	1119	12	N07-N25:C_C	-	C	good	wrong	ok	Low	-3.70
TGME49_285870-t26_1	1828	1859	15	N09-N24:A_A	-	C	good	good	ok	Medium	-1.80
TGME49_chrXII:2394184-2395184	874	905	17	N10-N23:T_T	-	C	wrong	wrong	ok	Low	-9.60
TGME49_285895-t26_1	5455	5486	4	-	-	G	wrong	good	ok	Low	-11.00
TGME49_285895-t26_1	8297	8329	1	-	N20b:G	T	wrong	wrong	ok	Low	-5.60
TGME49_285930-t26_1	1213	1244	4	N10-N23:C_C	-	G	good	wrong	ok	Low	-6.20
TGME49_286000-t26_1	1427	1458	17	N13-N20:C_C	-	A	good	wrong	ok	Medium	-6.20
TGME49_286080-t26_1	3923	3954	18	N09-N24:G_G	-	T	good	good	ok	Medium	-5.50
TGME49_286120-t26_1	580	611	19	-	-	A	good	good	good	High	-3.80
TGME49_286130-t26_1	643	674	1	N12-N21:A_A	-	T	good	wrong	ok	Medium	-8.60
TGME49_286160-t26_1	16	47	1	N12-N21:T_T	-	G	good	wrong	ok	Low	-7.50
TGME49_286190-t26_1	5583	5614	15	N07-N25:T_T	-	T	wrong	wrong	ok	Low	-8.60
TGME49_286260-t26_1	1729	1760	19	N13-N20:C_T	-	T	good	wrong	ok	Low	-3.40
TGME49_chrXII:3066748-3067748	408	439	11	N09-N24:A_A	-	C	wrong	good	ok	Low	-7.30
TGME49_286270-t26_1	7794	7825	19	N09-N24:G_A	-	A	good	wrong	good	Medium	-7.60
TGME49_286270-t26_1	4429	4460	2	N13-N20:C_C	-	G	wrong	good	good	Medium	-6.80
TGME49_286410-t26_1	1103	1134	5	N12-N21:G_G	-	C	wrong	good	ok	Medium	-16.90
TGME49_286530-t26_1	296	327	3	N07-N25:T_T	-	T	wrong	wrong	ok	Low	-12.50
TGME49_286630-t26_1	1254	1286	2	-	N22b:T	G	wrong	good	ok	Low	-7.90
TGME49_286770-t26_1	469	500	1	N09-N24:T_C	-	G	wrong	wrong	ok	Low	-9.30
TGME49_286770-t26_1	469	501	1	-	N23b:C	G	wrong	wrong	ok	Low	-9.30
TGME49_286790-t26_1	1698	1729	19	N09-N24:A_C	-	G	wrong	good	good	Medium	-7.80
TGME49_286910-t26_1	4204	4235	6	N11-N22:T_C	-	C	good	wrong	ok	Low	-3.10
TGME49_286920-t26_1	2698	2729	8	-	-	C	wrong	wrong	ok	Low	-21.60
TGME49_chrVIIa:1741698-1742698	808	840	13	-	N21b:T	C	wrong	wrong	ok	Low	-3.50
TGME49_chrXII:3223736-3224736	526	557	3	N09-N24:C_C	-	T	good	good	good	High	-6.00
TGME49_286932-t26_1	2592	2623	19	N10-N23:C_C	-	T	good	wrong	ok	Low	-4.20
TGME49_286932-t26_1	10009	10040	4	-	-	C	good	good	ok	High	-10.80
TGME49_287170-t26_1	1565	1596	2	-	-	C	good	good	ok	High	-10.30
TGME49_287210-t26_1	3524	3555	1	N07-N25:C_T	-	T	good	wrong	ok	Medium	-1.00
TGME49_287220-t26_1	763	794	16	N11-N22:C_T	-	C	wrong	wrong	ok	Low	-7.00
TGME49_287240-t26_1	1227	1258	1	N07-N25:A_G	-	G	wrong	wrong	good	Medium	-10.60
TGME49_287260-t26_1	1237	1268	2	N07-N25:A_C	-	C	good	good	good	High	-4.00
TGME49_287480-t26_1	7282	7313	8	N13-N20:T_C	-	G	wrong	wrong	ok	Low	-12.30
TGME49_287480-t26_1	8983	9014	8	N12-N21:A_C	-	T	wrong	wrong	ok	Low	-6.30
TGME49_238130-t26_1	1	29	19	N09-N24:T_C	-	G	good	wrong	ok	Low	-4.00
TGME49_chrXII:3253420-3254420	238	269	16	N09-N24:T_C	-	T	wrong	wrong	ok	Low	-9.70
TGME49_238130-t26_1	1	30	19	-	N23b:C	A	wrong	wrong	ok	Low	-5.20
TGME49_238130-t26_1	5148	5179	2	N09-N24:C_C	-	C	good	wrong	ok	Medium	-6.80
TGME49_238140-t26_1	3900	3931	19	N09-N24:T_C	-	G	good	wrong	ok	Low	-4.00
TGME49_238140-t26_1	3900	3932	19	-	N23b:C	A	wrong	wrong	ok	Low	-5.20
TGME49_238210-t26_1	1182	1213	3	N09-N24:G_G	-	C	wrong	wrong	ok	Low	-10.60
TGME49_238230-t26_1	2252	2283	2	N11-N22:A_A	-	G	wrong	good	ok	Medium	-6.00
TGME49_238240-t26_1	1167	1198	19	N10-N23:C_A	-	G	wrong	good	ok	Low	-5.40
TGME49_238240-t26_1	2389	2420	2	N07-N25:C_A	-	A	good	good	good	High	-8.00
TGME49_238260-t26_1	201	232	14	N07-N25:A_G	-	G	wrong	good	good	Medium	-11.00
TGME49_238260-t26_1	201	233	14	-	N23b:G	T	wrong	good	ok	Medium	-11.00
TGME49_chrXII:3304810-3305810	262	293	8	N09-N24:A_C	-	T	good	good	good	Medium	-6.10
TGME49_238270-t26_1	1722	1753	1	N11-N22:T_T	-	T	wrong	wrong	ok	Low	-5.80
TGME49_238380-t26_1	668	700	2	-	N21b:G	G	wrong	good	ok	Medium	-11.10
TGME49_238420-t26_1	6549	6580	2	N13-N20:A_C	-	T	wrong	wrong	ok	Medium	-4.90
TGME49_238505-t26_1	126	157	8	N12-N21:C_C	-	G	wrong	wrong	ok	Low	-8.60
TGME49_238510-t26_1	844	875	13	N12-N21:C_A	-	G	wrong	good	good	Medium	-4.10
TGME49_238510-t26_1	3146	3177	18	N07-N25:G_A	-	A	good	wrong	ok	Medium	-1.50
TGME49_238880-t26_1	2214	2245	2	-	-	C	wrong	good	good	High	-4.40
TGME49_238915-t26_1	2047	2078	15	N13-N20:A_A	-	T	wrong	good	good	Medium	-4.70
TGME49_238995-t26_1	2592	2623	8	N09-N24:C_A	-	G	wrong	wrong	ok	Low	-7.90
TGME49_238995-t26_1	2592	2624	8	-	N23b:A	G	wrong	wrong	ok	Low	-7.90
TGME49_chrXII:3304810-3305810	262	294	8	-	N23b:C	C	good	wrong	ok	Medium	-6.50
TGME49_238995-t26_1	938	970	5	-	N20b:A	C	good	good	good	High	-5.50
TGME49_239020-t26_1	3294	3325	2	N11-N22:T_T	-	T	wrong	wrong	ok	Medium	-6.30
TGME49_239070-t26_1	2733	2765	15	-	N21b:C	C	wrong	wrong	ok	Low	-12.90
TGME49_239070-t26_1	2320	2352	2	-	N22b:G	G	wrong	wrong	ok	Low	-13.60
TGME49_239130-t26_1	4770	4801	8	N13-N20:C_T	-	T	good	wrong	ok	Low	-7.70
TGME49_239270-t26_1	5789	5820	8	N13-N20:A_A	-	G	wrong	wrong	ok	Low	-6.60
TGME49_239300-t26_1	3568	3599	8	N09-N24:A_C	-	T	good	wrong	ok	Medium	-6.60
TGME49_239410-t26_1	6600	6631	14	N07-N25:G_G	-	G	wrong	wrong	ok	Low	-5.10
TGME49_239440-t26_1	663	695	5	-	N20b:G	C	wrong	wrong	ok	Low	-14.40
TGME49_239475-t26_1	5383	5415	1	-	N21b:C	A	good	wrong	good	High	-7.20
TGME49_chrXII:3407490-3408490	542	573	11	N07-N25:T_C	-	C	good	wrong	ok	Low	-3.90
TGME49_239530-t26_1	220	252	19	-	N21b:C	G	wrong	good	ok	Low	-21.80
TGME49_239540-t26_1	2115	2146	2	N09-N24:C_A	-	A	good	wrong	ok	Medium	-3.10
TGME49_239570-t26_1	1537	1568	16	-	-	G	wrong	wrong	ok	Low	-8.90
TGME49_239590-t26_1	4323	4354	16	N10-N23:A_A	-	A	good	good	ok	Medium	-2.40
TGME49_239600-t26_1	317	348	19	N11-N22:G_G	-	G	wrong	good	ok	Low	-7.70
TGME49_239620-t26_1	5671	5702	5	N07-N25:C_T	-	T	wrong	wrong	ok	Low	-9.70
TGME49_239620-t26_1	5856	5887	18	N12-N21:C_T	-	C	wrong	good	ok	Medium	-9.80
TGME49_239620-t26_1	3462	3493	16	N09-N24:A_A	-	T	wrong	wrong	ok	Low	-7.50
TGME49_239620-t26_1	3462	3494	16	-	N23b:A	T	wrong	wrong	ok	Low	-7.80
TGME49_239630-t26_1	2485	2516	8	N09-N24:C_A	-	G	good	wrong	ok	Low	-9.60
TGME49_chrXII:3445840-3446840	419	450	17	N12-N21:C_A	-	T	good	wrong	ok	Medium	-4.10
TGME49_239640-t26_1	275	307	17	-	N21b:A	G	wrong	wrong	ok	Low	-9.00
TGME49_239670-t26_1	1369	1400	8	N12-N21:T_C	-	T	wrong	wrong	ok	Low	-4.90
TGME49_239830-t26_1	3775	3806	14	N12-N21:T_T	-	C	good	wrong	ok	Medium	-6.60
TGME49_239830-t26_1	3808	3839	16	N10-N23:C_A	-	C	wrong	wrong	ok	Low	-5.70
TGME49_239885-t26_1	1	29	15	N12-N21:A_C	-	C	wrong	wrong	ok	Low	-9.90
TGME49_239930-t26_1	2379	2410	19	N10-N23:A_A	-	T	wrong	wrong	ok	Low	-4.50
TGME49_239930-t26_1	1844	1875	19	-	-	A	good	good	ok	High	-4.10
TGME49_240060-t26_1	3095	3127	2	-	N21b:C	C	wrong	wrong	ok	Medium	-9.80
TGME49_240210-t26_1	1268	1299	5	N07-N25:C_A	-	A	good	good	ok	Medium	-6.50
TGME49_240220-t26_1	1819	1850	16	N07-N25:G_G	-	G	wrong	good	good	Medium	-20.40
TGME49_chrXII:3882961-3883961	870	902	19	-	N21b:C	T	wrong	wrong	ok	Low	-7.70
TGME49_240220-t26_1	4015	4046	2	N11-N22:C_C	-	G	wrong	wrong	ok	Low	-10.20
TGME49_240230-t26_1	396	427	1	N07-N25:G_A	-	A	good	good	good	High	-7.30
TGME49_240230-t26_1	396	428	1	-	N23b:A	C	good	good	ok	High	-7.30
TGME49_240300-t26_1	4763	4794	4	N12-N21:C_C	-	C	wrong	wrong	ok	Low	-7.40
TGME49_240300-t26_1	2104	2135	2	N07-N25:C_A	-	A	wrong	good	ok	Medium	-9.20
TGME49_240310-t26_1	2438	2469	1	N07-N25:G_G	-	G	wrong	good	ok	Medium	-9.20
TGME49_240310-t26_1	2438	2470	1	-	N22b:A	C	wrong	good	ok	Medium	-9.20
TGME49_240325-t26_1	1976	2007	1	N07-N25:G_G	-	G	wrong	good	ok	Medium	-9.20
TGME49_240325-t26_1	1976	2008	1	-	N22b:A	C	wrong	good	ok	Medium	-9.20
TGME49_240340-t26_1	2555	2586	1	N07-N25:G_G	-	G	wrong	good	ok	Medium	-9.80
TGME49_chrXII:4032548-4033548	866	897	1	N07-N25:C_C	-	C	good	good	ok	Medium	-5.10
TGME49_240340-t26_1	2555	2587	1	-	N22b:A	C	wrong	good	ok	Medium	-9.80
TGME49_240350-t26_1	2252	2283	1	N07-N25:G_G	-	G	wrong	good	ok	Medium	-9.80
TGME49_240350-t26_1	2252	2284	1	-	N22b:A	C	wrong	good	ok	Medium	-9.80
TGME49_240350-t26_1	1033	1064	11	N12-N21:A_C	-	T	wrong	wrong	ok	Low	-6.30
TGME49_240360-t26_1	972	1003	1	N07-N25:G_G	-	G	wrong	good	ok	Medium	-9.80
TGME49_240360-t26_1	972	1004	1	-	N22b:A	C	wrong	good	ok	Medium	-9.80
TGME49_240365-t26_1	402	433	2	N10-N23:A_A	-	G	good	wrong	ok	Low	-1.90
TGME49_240370-t26_1	2680	2711	1	N07-N25:G_G	-	G	wrong	good	ok	Medium	-9.80
TGME49_240370-t26_1	2680	2712	1	-	N22b:A	C	wrong	good	ok	Medium	-9.80
TGME49_240380-t26_1	2452	2483	19	N12-N21:A_C	-	C	good	good	good	High	-3.50
TGME49_chrXII:5353719-5354719	509	540	1	N10-N23:T_C	-	A	wrong	wrong	ok	Medium	-6.80
TGME49_240480-t26_1	549	580	1	-	-	A	good	wrong	ok	High	-9.40
TGME49_240510-t26_1	71	102	1	N10-N23:C_C	-	A	wrong	wrong	ok	Low	-6.30
TGME49_240510-t26_1	3415	3446	14	N12-N21:C_A	-	C	wrong	good	ok	Medium	-7.50
TGME49_240580-t26_1	563	595	3	-	N20b:G	T	good	good	good	High	-5.10
TGME49_240610-t26_1	841	872	17	N11-N22:G_G	-	A	wrong	wrong	ok	Low	-9.20
TGME49_240650-t26_1	3872	3904	8	-	N20b:A	T	wrong	good	ok	Low	-7.90
TGME49_240650-t26_1	5310	5341	19	N11-N22:A_A	-	C	good	wrong	ok	Medium	-4.50
TGME49_240690-t26_1	1246	1277	14	N07-N25:A_A	-	A	good	good	ok	Medium	-6.70
TGME49_240690-t26_1	1246	1278	14	-	N23b:G	T	good	good	ok	Medium	-6.70
TGME49_240810-t26_1	2403	2434	8	-	-	T	good	wrong	ok	Medium	-2.00
TGME49_chrXII:5353719-5354719	509	541	1	-	N22b:C	G	wrong	wrong	ok	Low	-6.80
TGME49_240810-t26_1	2403	2435	8	-	N23b:T	T	good	wrong	ok	Medium	-2.00
TGME49_240840-t26_1	794	825	1	N07-N25:C_C	-	C	wrong	wrong	ok	Medium	-8.50
TGME49_240900-t26_1	1924	1955	1	N13-N20:A_G	-	T	wrong	wrong	ok	Low	-4.40
TGME49_240900-t26_1	5599	5630	15	N10-N23:C_A	-	C	wrong	good	ok	Low	-8.20
TGME49_240930-t26_1	242	273	15	N07-N25:C_T	-	T	good	good	good	High	-10.60
TGME49_240960-t26_1	2626	2657	15	N10-N23:A_C	-	C	good	wrong	ok	Low	-4.30
TGME49_240970-t26_1	633	664	4	N12-N21:T_T	-	C	wrong	wrong	ok	Low	-4.60
TGME49_241000-t26_1	2084	2115	8	N09-N24:C_A	-	T	wrong	wrong	ok	Low	-1.80
TGME49_241150-t26_1	1380	1411	15	N13-N20:C_C	-	G	wrong	wrong	ok	Low	-7.90
TGME49_241170-t26_1	857	888	5	N13-N20:C_C	-	A	wrong	good	ok	Medium	-4.70
TGME49_chrVIIa:1664004-1665004	556	587	19	N10-N23:A_C	-	G	wrong	good	ok	Low	-5.50
TGME49_chrXII:5353719-5354719	178	210	19	-	N22b:T	T	good	good	good	High	-4.00
TGME49_241240-t26_1	2054	2086	13	-	N22b:A	G	wrong	good	ok	Low	-11.50
TGME49_241305-t26_1	491	522	19	N11-N22:G_G	-	C	good	good	ok	Medium	-4.60
TGME49_241820-t26_1	6810	6841	16	N10-N23:T_T	-	T	wrong	wrong	ok	Low	-4.70
TGME49_241840-t26_1	182	213	15	N12-N21:G_A	-	G	wrong	good	good	Low	-8.70
TGME49_241850-t26_1	5969	6000	16	N11-N22:C_T	-	C	wrong	wrong	ok	Low	-9.00
TGME49_241870-t26_1	2171	2202	19	N13-N20:C_T	-	C	wrong	good	ok	Medium	-8.70
TGME49_241870-t26_1	3033	3065	3	-	N21b:T	T	wrong	wrong	ok	Low	-10.00
TGME49_242000-t26_1	61	92	14	N09-N24:C_A	-	G	good	wrong	good	Low	-2.30
TGME49_242010-t26_1	3480	3511	13	N13-N20:T_C	-	A	wrong	wrong	ok	Low	-4.10
TGME49_242055-t26_1	5014	5045	8	N12-N21:T_T	-	G	wrong	wrong	ok	Low	-4.40
TGME49_chrXII:5422515-5423515	663	694	18	N13-N20:G_A	-	G	good	good	good	Medium	-8.50
TGME49_242070-t26_1	2196	2227	19	N10-N23:C_C	-	T	wrong	wrong	ok	Low	-9.60
TGME49_242100-t26_1	2666	2698	1	-	N21b:A	A	wrong	wrong	ok	Medium	-6.30
TGME49_242100-t26_1	264	295	5	N12-N21:A_A	-	T	good	wrong	ok	Medium	-3.70
TGME49_242110-t26_1	1151	1183	1	-	N21b:A	A	wrong	wrong	ok	Low	-6.30
TGME49_242118-t26_1	1715	1746	1	-	-	G	wrong	good	ok	Medium	-8.20
TGME49_242118-t26_1	1715	1747	1	-	N22b:A	A	wrong	good	ok	Medium	-8.20
TGME49_242230-t26_1	1016	1047	1	-	-	G	wrong	good	ok	Medium	-8.20
TGME49_242230-t26_1	1016	1048	1	-	N22b:A	A	wrong	good	ok	Medium	-8.20
TGME49_242240-t26_1	1826	1857	1	-	-	G	wrong	good	ok	Medium	-5.60
TGME49_242240-t26_1	1826	1858	1	-	N23b:G	G	wrong	good	ok	Low	-6.80
TGME49_chrXII:5587904-5588904	334	365	2	N10-N23:A_G	-	T	wrong	wrong	ok	Low	-4.70
TGME49_242250-t26_1	950	982	14	-	N20b:C	A	wrong	wrong	ok	Low	-4.90
TGME49_242250-t26_1	1067	1098	1	N13-N20:C_A	-	G	wrong	wrong	ok	Low	-8.20
TGME49_242260-t26_1	8552	8583	4	N11-N22:C_A	-	G	good	wrong	ok	Low	-9.90
TGME49_242260-t26_1	4354	4385	2	N07-N25:G_G	-	G	wrong	wrong	ok	Low	-12.20
TGME49_242260-t26_1	2747	2778	18	N13-N20:G_A	-	G	good	good	good	Medium	-8.90
TGME49_242360-t26_1	603	635	8	-	N21b:T	A	wrong	wrong	ok	Low	-5.10
TGME49_242380-t26_1	729	761	3	-	N23b:A	C	wrong	wrong	ok	Low	-5.00
TGME49_242390-t26_1	193	224	3	N12-N21:C_C	-	T	wrong	wrong	ok	Low	-7.00
TGME49_242400-t26_1	650	682	1	-	N21b:T	C	wrong	wrong	ok	Low	-5.50
TGME49_242415-t26_1	5217	5249	5	-	N22b:A	G	good	wrong	ok	Low	-3.90
TGME49_chrXII:5587904-5588904	334	366	2	-	N22b:G	T	wrong	wrong	ok	Medium	-4.70
TGME49_242435-t26_1	7640	7672	13	-	N20b:T	C	wrong	wrong	ok	Medium	-7.20
TGME49_242435-t26_1	6466	6497	2	N11-N22:G_G	-	T	good	wrong	ok	Medium	-4.00
TGME49_242435-t26_1	1911	1942	2	N12-N21:C_T	-	C	wrong	wrong	ok	Medium	-12.60
TGME49_242570-t26_1	2244	2275	2	-	-	G	wrong	good	good	Medium	-11.90
TGME49_242580-t26_1	3544	3575	10	N10-N23:T_C	-	G	wrong	wrong	ok	Low	-4.30
TGME49_242600-t26_1	640	671	16	N12-N21:G_G	-	G	wrong	good	ok	Low	-8.40
TGME49_242625-t26_1	19585	19616	16	N13-N20:G_A	-	G	wrong	wrong	ok	Low	-6.90
TGME49_242625-t26_1	19286	19318	4	-	N20b:T	C	wrong	good	ok	Medium	-2.10
TGME49_242625-t26_1	5282	5313	19	N12-N21:G_G	-	C	good	wrong	ok	Medium	-14.00
TGME49_242625-t26_1	25834	25865	2	N12-N21:T_T	-	G	wrong	good	ok	Medium	-5.60
TGME49_chrXII:5669964-5670964	191	223	16	-	N21b:C	T	wrong	good	ok	Medium	-5.20
TGME49_242700-t26_1	10152	10183	15	N10-N23:C_C	-	C	wrong	good	ok	Low	-5.70
TGME49_242720-t26_1	1270	1301	4	N09-N24:T_T	-	C	good	good	good	High	-3.90
TGME49_242730-t26_1	1897	1929	2	-	N21b:G	A	wrong	good	ok	Medium	-4.10
TGME49_242740-t26_1	856	887	1	N07-N25:T_T	-	T	good	wrong	good	High	-6.60
TGME49_242740-t26_1	856	888	1	-	N23b:T	A	good	wrong	ok	Medium	-6.60
TGME49_242750-t26_1	11360	11391	2	N13-N20:A_A	-	A	wrong	good	ok	Medium	-4.80
TGME49_242780-t26_1	2886	2917	16	-	-	G	wrong	good	good	Medium	-8.40
TGME49_242810-t26_1	3199	3230	1	N10-N23:C_C	-	A	wrong	wrong	ok	Medium	-8.30
TGME49_242820-t26_1	696	727	3	N07-N25:A_C	-	C	wrong	wrong	ok	Low	-4.80
TGME49_242830-t26_1	6209	6241	19	-	N21b:C	C	wrong	good	ok	Low	-13.90
TGME49_chrIII:495863-496863	365	396	5	N07-N25:G_G	-	G	wrong	good	good	Medium	-6.50
TGME49_242830-t26_1	5642	5673	13	N12-N21:G_G	-	G	wrong	good	ok	Low	-10.30
TGME49_242870-t26_1	1044	1075	18	N11-N22:G_A	-	T	wrong	good	ok	Medium	-4.90
TGME49_242870-t26_1	1044	1076	18	-	N21b:A	C	wrong	good	ok	Low	-4.90
TGME49_242890-t26_1	856	887	4	N11-N22:C_T	-	T	wrong	wrong	ok	Low	-6.10
TGME49_243240-t26_1	138	169	15	-	-	G	wrong	wrong	ok	Low	-6.90
TGME49_243265-t26_1	11730	11761	16	N12-N21:C_A	-	G	wrong	wrong	ok	Low	-11.30
TGME49_243298-t26_1	4308	4339	16	N07-N25:C_A	-	A	wrong	wrong	ok	Low	-6.00
TGME49_243298-t26_1	1383	1414	13	-	-	C	good	wrong	ok	Medium	-10.40
TGME49_243330-t26_1	5725	5756	16	N11-N22:G_G	-	T	good	wrong	good	Medium	-7.10
TGME49_243330-t26_1	2200	2232	1	-	N21b:C	C	wrong	wrong	ok	Medium	-10.00
TGME49_chrIII:588041-589041	540	571	13	N13-N20:A_A	-	C	wrong	good	good	Medium	-15.30
TGME49_243340-t26_1	2144	2175	3	N13-N20:C_C	-	A	good	wrong	ok	Medium	-4.80
TGME49_243410-t26_1	1112	1143	16	N13-N20:C_C	-	A	good	wrong	ok	Medium	-11.40
TGME49_243450-t26_1	456	487	3	N11-N22:G_A	-	T	wrong	wrong	ok	Low	-5.50
TGME49_243490-t26_1	844	875	18	N07-N25:G_A	-	A	good	good	ok	Medium	-2.90
TGME49_243570-t26_1	982	1013	15	N11-N22:C_A	-	T	wrong	wrong	ok	Low	-9.40
TGME49_243655-t26_1	702	734	16	-	N23b:A	T	wrong	wrong	ok	Low	-6.40
TGME49_243690-t26_1	1	27	19	N09-N24:A_C	-	T	wrong	wrong	ok	Low	-4.20
TGME49_243690-t26_1	1	28	19	-	N23b:C	C	wrong	wrong	ok	Low	-4.20
TGME49_243780-t26_1	1056	1087	2	N13-N20:A_G	-	A	wrong	wrong	ok	Medium	-5.30
TGME49_243800-t26_1	650	681	2	N11-N22:T_C	-	G	wrong	good	ok	Medium	-6.00
TGME49_chrIII:593710-594710	660	691	3	N07-N25:C_C	-	C	good	wrong	ok	Low	-3.80
TGME49_243980-t26_1	992	1023	8	N09-N24:A_C	-	T	wrong	wrong	ok	Low	-3.90
TGME49_243990-t26_1	4634	4665	3	-	-	C	good	good	ok	High	-9.50
TGME49_244010-t26_1	653	684	13	N10-N23:G_G	-	A	good	wrong	ok	Low	-4.60
TGME49_244060-t26_1	7210	7241	14	N09-N24:T_C	-	A	good	wrong	ok	Low	-4.20
TGME49_244060-t26_1	7065	7096	2	N07-N25:G_A	-	A	good	good	ok	High	-3.50
TGME49_244070-t26_1	1113	1144	16	N11-N22:G_G	-	T	wrong	wrong	ok	Low	-8.30
TGME49_244090-t26_1	3890	3922	11	-	N20b:C	C	wrong	good	ok	Medium	-8.80
TGME49_244140-t26_1	3142	3173	4	N12-N21:A_C	-	C	wrong	wrong	ok	Low	-6.70
TGME49_244140-t26_1	2260	2291	14	N13-N20:T_C	-	A	wrong	wrong	ok	Low	-8.40
TGME49_244180-t26_1	178	209	3	-	-	A	good	wrong	ok	Medium	-5.70
TGME49_chrIII:593710-594710	660	692	3	-	N23b:C	G	wrong	wrong	ok	Low	-3.90
TGME49_244190-t26_1	3017	3049	16	-	N21b:T	A	wrong	wrong	ok	Medium	-6.90
TGME49_244260-t26_1	354	385	2	N07-N25:C_C	-	C	good	good	good	High	-6.10
TGME49_244270-t26_1	187	218	8	N12-N21:A_A	-	G	wrong	wrong	ok	Low	-6.50
TGME49_244290-t26_1	1651	1682	6	N07-N25:T_C	-	C	wrong	wrong	ok	Low	-1.70
TGME49_244290-t26_1	4995	5026	4	N12-N21:C_A	-	A	good	wrong	ok	Medium	-2.00
TGME49_244370-t26_1	239	271	1	-	N22b:A	G	wrong	wrong	ok	Low	-11.30
TGME49_244370-t26_1	768	799	12	N09-N24:A_A	-	T	wrong	wrong	ok	Low	-15.80
TGME49_244370-t26_1	768	800	12	-	N23b:A	C	wrong	wrong	ok	Medium	-15.80
TGME49_244370-t26_1	2675	2707	16	-	N20b:C	A	wrong	wrong	ok	Low	-9.50
TGME49_244406-t26_1	622	653	2	N10-N23:A_C	-	G	wrong	wrong	ok	Low	-3.90
TGME49_chrIII:777446-778446	311	342	8	N09-N24:T_T	-	C	wrong	wrong	ok	Low	-6.10
TGME49_244420-t26_1	550	581	3	N10-N23:C_T	-	C	wrong	wrong	ok	Low	-8.00
TGME49_244460-t26_1	7720	7751	11	N07-N25:A_C	-	C	good	good	good	High	-4.60
TGME49_244550-t26_1	1801	1832	5	-	-	C	wrong	good	ok	Medium	-10.90
TGME49_244610-t26_1	683	714	15	N11-N22:A_A	-	G	wrong	good	ok	Low	-5.80
TGME49_244620-t26_1	2476	2507	7	N09-N24:C_T	-	T	good	wrong	ok	Medium	-2.30
TGME49_244630-t26_1	1834	1865	15	N07-N25:G_A	-	A	good	good	good	High	-8.10
TGME49_244650-t26_1	572	603	19	N10-N23:T_C	-	G	good	wrong	ok	Low	-1.30
TGME49_244650-t26_1	572	604	19	-	N21b:T	A	good	wrong	ok	Low	-1.30
TGME49_244660-t26_1	957	988	19	N07-N25:G_G	-	G	wrong	wrong	good	Low	-18.10
TGME49_244720-t26_1	5342	5374	16	-	N20b:A	T	wrong	good	ok	Medium	-12.20
TGME49_chrVIIa:1364629-1365629	133	164	13	N07-N25:A_G	-	G	wrong	good	good	Medium	-9.70
TGME49_chrIII:1192602-1193602	789	820	13	-	-	G	wrong	good	good	Medium	-6.90
TGME49_244720-t26_1	8041	8073	8	-	N21b:A	A	wrong	wrong	ok	Low	-9.10
TGME49_244728-t26_1	1197	1228	13	N13-N20:C_C	-	G	wrong	wrong	ok	Low	-9.90
TGME49_244850-t26_1	3971	4001	5	N12-N21:T_C	-	T	good	good	good	High	-1.30
TGME49_244880-t26_1	2638	2670	3	-	N21b:G	C	good	wrong	ok	Medium	-7.60
TGME49_201120-t26_1	2952	2984	8	-	N22b:C	G	wrong	good	ok	Low	-13.70
TGME49_201180-t26_1	4974	5005	1	N09-N24:A_C	-	G	good	good	good	High	-3.70
TGME49_201200-t26_1	100	131	3	N10-N23:C_C	-	C	wrong	wrong	ok	Low	-7.90
TGME49_201200-t26_1	1156	1187	8	N12-N21:T_T	-	T	good	wrong	ok	Low	-4.70
TGME49_201230-t26_1	3675	3706	19	N11-N22:T_T	-	G	wrong	good	ok	Low	-7.70
TGME49_201250-t26_1	3149	3180	15	N11-N22:A_G	-	G	wrong	wrong	ok	Low	-8.80
TGME49_chrIII:1618160-1619160	316	347	15	N10-N23:C_C	-	C	wrong	wrong	ok	Low	-5.70
TGME49_201250-t26_1	6409	6440	13	N11-N22:T_C	-	A	wrong	wrong	ok	Low	-5.90
TGME49_201390-t26_1	1728	1759	16	-	-	T	good	wrong	good	High	-12.00
TGME49_201640-t26_1	3347	3378	11	N13-N20:C_T	-	T	good	wrong	ok	Medium	-2.40
TGME49_201700-t26_1	1879	1910	2	N11-N22:C_C	-	T	good	wrong	ok	Medium	-4.70
TGME49_201820-t26_1	5808	5839	16	N07-N25:C_C	-	C	wrong	wrong	ok	Low	-15.10
TGME49_201820-t26_1	2534	2565	2	N10-N23:T_T	-	T	wrong	wrong	ok	Medium	-7.40
TGME49_201840-t26_1	2591	2622	10	N10-N23:A_A	-	G	wrong	good	ok	Low	-5.50
TGME49_201900-t26_1	270	301	12	N10-N23:T_T	-	C	wrong	wrong	ok	Low	-11.40
TGME49_201900-t26_1	2208	2239	13	N07-N25:A_G	-	G	wrong	good	good	Medium	-13.40
TGME49_202030-t26_1	1534	1565	1	N09-N24:A_A	-	G	wrong	wrong	good	Medium	-12.20
TGME49_chrIII:1737924-1738924	562	593	15	N07-N25:C_T	-	T	good	wrong	good	Medium	-5.20
TGME49_202070-t26_1	20074	20105	16	N09-N24:A_A	-	G	wrong	wrong	ok	Low	-5.00
TGME49_202070-t26_1	7697	7728	1	N12-N21:C_C	-	C	good	wrong	ok	Medium	-7.90
TGME49_202070-t26_1	8282	8313	6	N10-N23:C_C	-	T	good	wrong	ok	Low	-2.00
TGME49_202070-t26_1	555	586	5	N09-N24:C_T	-	G	good	good	good	Medium	-8.80
TGME49_202070-t26_1	14050	14081	2	N11-N22:A_C	-	C	wrong	wrong	ok	Low	-10.30
TGME49_202160-t26_1	308	339	2	-	-	T	wrong	good	good	High	-3.50
TGME49_202160-t26_1	308	340	2	-	N23b:T	T	good	wrong	ok	Medium	-4.40
TGME49_202200-t26_1	3333	3364	15	N13-N20:A_A	-	G	wrong	good	good	Medium	-11.70
TGME49_202210-t26_1	1186	1217	8	N12-N21:C_T	-	C	good	wrong	ok	Low	-6.70
TGME49_202230-t26_1	5030	5061	4	N10-N23:G_A	-	C	good	good	ok	Medium	-4.50
TGME49_chrIII:1800430-1801430	459	490	7	N10-N23:T_T	-	G	good	wrong	ok	Low	-7.40
TGME49_202285-t26_1	850	882	8	-	N20b:C	G	wrong	wrong	ok	Low	-7.40
TGME49_202360-t26_1	2542	2573	4	N12-N21:C_A	-	C	good	wrong	ok	Low	-5.90
TGME49_202410-t26_1	426	457	5	N07-N25:A_G	-	G	wrong	good	good	Low	-5.70
TGME49_202420-t26_1	1217	1248	8	N07-N25:G_A	-	A	wrong	wrong	ok	Low	-10.30
TGME49_202460-t26_1	2551	2582	19	N11-N22:C_T	-	T	wrong	wrong	ok	Low	-8.30
TGME49_202470-t26_1	3851	3883	1	-	N20b:C	G	good	wrong	ok	Low	-8.70
TGME49_202490-t26_1	7591	7622	4	N07-N25:G_A	-	A	good	wrong	ok	Medium	-5.30
TGME49_202510-t26_1	171	202	15	N12-N21:C_C	-	G	good	wrong	ok	Low	-3.50
TGME49_202630-t26_1	1358	1390	2	-	N20b:G	C	wrong	wrong	ok	Low	-8.80
TGME49_202640-t26_1	3343	3375	16	-	N20b:C	T	wrong	wrong	ok	Low	-9.80
TGME49_chrIII:1849139-1850139	858	889	15	N07-N25:T_C	-	C	good	good	good	High	-9.70
TGME49_202650-t26_1	3584	3616	16	-	N20b:G	T	wrong	wrong	ok	Medium	-8.60
TGME49_202650-t26_1	2948	2979	19	N07-N25:G_G	-	G	wrong	good	good	Low	-10.50
TGME49_202690-t26_1	730	761	17	N09-N24:T_C	-	G	wrong	good	ok	Low	-3.20
TGME49_202690-t26_1	730	762	17	-	N23b:C	G	wrong	good	ok	Low	-3.20
TGME49_202720-t26_1	5944	5976	1	-	N23b:C	T	wrong	wrong	ok	Low	-8.20
TGME49_202730-t26_1	2701	2732	1	N12-N21:C_T	-	T	good	wrong	ok	Medium	-2.00
TGME49_202740-t26_1	561	593	5	-	N20b:C	A	wrong	wrong	ok	Low	-9.60
TGME49_202770-t26_1	4649	4681	1	-	N23b:C	C	wrong	wrong	ok	Low	-6.20
TGME49_202770-t26_1	5472	5503	5	N12-N21:G_G	-	A	wrong	wrong	ok	Low	-6.70
TGME49_202830-t26_1	3559	3590	3	N09-N24:C_C	-	G	wrong	good	ok	Low	-3.80
TGME49_chrIII:1871463-1872463	512	543	19	-	-	G	wrong	wrong	good	Medium	-8.70
TGME49_202830-t26_1	3559	3591	3	-	N23b:C	A	wrong	good	ok	Low	-3.80
TGME49_202830-t26_1	2724	2756	11	-	N21b:C	A	wrong	wrong	ok	Low	-6.40
TGME49_202840-t26_1	2882	2913	13	N10-N23:C_C	-	G	wrong	good	ok	Low	-13.60
TGME49_202840-t26_1	1028	1059	8	N11-N22:T_C	-	T	wrong	wrong	ok	Low	-6.60
TGME49_202890-t26_1	1480	1511	16	-	-	T	good	wrong	good	Medium	-5.40
TGME49_202900-t26_1	3068	3099	8	N12-N21:T_T	-	G	wrong	wrong	ok	Low	-10.70
TGME49_202940-t26_1	2982	3013	16	-	-	C	wrong	good	ok	Medium	-9.60
TGME49_202975-t26_1	893	924	16	N13-N20:T_C	-	T	wrong	wrong	ok	Low	-3.90
TGME49_202975-t26_1	2924	2955	4	N09-N24:C_C	-	A	good	wrong	good	Medium	-0.70
TGME49_203010-t26_1	10133	10164	11	N12-N21:C_T	-	C	good	good	ok	Medium	-1.70
TGME49_chrVIIb:4845656-4846656	826	857	1	N13-N20:G_A	-	G	wrong	good	good	Medium	-7.40
TGME49_203040-t26_1	2069	2100	1	N13-N20:A_A	-	T	wrong	good	ok	Medium	-3.60
TGME49_203050-t26_1	2254	2285	15	N12-N21:G_G	-	C	wrong	wrong	ok	Low	-2.90
TGME49_203090-t26_1	523	554	7	N12-N21:A_A	-	C	wrong	wrong	ok	Low	-3.10
TGME49_203135-t26_1	6682	6713	1	N09-N24:A_G	-	C	wrong	wrong	ok	Medium	-6.30
TGME49_203160-t26_1	956	987	19	N07-N25:A_C	-	C	good	good	good	High	-2.80
TGME49_203160-t26_1	3195	3226	2	N10-N23:A_C	-	T	wrong	good	good	Medium	-4.10
TGME49_203180-t26_1	5191	5222	13	N09-N24:G_G	-	G	wrong	good	ok	Low	-10.40
TGME49_203200-t26_1	60	92	4	-	N21b:G	T	good	wrong	ok	Low	-2.40
TGME49_203220-t26_1	4099	4130	3	N07-N25:G_A	-	A	good	good	ok	Medium	-4.10
TGME49_203220-t26_1	2315	2346	1	N09-N24:A_C	-	T	wrong	wrong	ok	Low	-4.50
TGME49_chrVIIb:4218923-4219923	260	291	13	N09-N24:A_A	-	G	wrong	good	good	Medium	-5.70
TGME49_203220-t26_1	2315	2347	1	-	N23b:C	T	wrong	wrong	ok	Low	-4.50
TGME49_203260-t26_1	3351	3382	1	N09-N24:T_C	-	A	wrong	wrong	ok	Medium	-6.90
TGME49_203270-t26_1	3019	3050	19	N07-N25:T_T	-	T	good	good	ok	Medium	-8.40
TGME49_203300-t26_1	1042	1073	2	N10-N23:G_A	-	C	wrong	good	ok	Low	-3.00
TGME49_203320-t26_1	5092	5123	13	N11-N22:C_A	-	T	wrong	wrong	ok	Low	-3.90
TGME49_203320-t26_1	17779	17810	19	N13-N20:A_G	-	T	wrong	wrong	ok	Low	-3.50
TGME49_203320-t26_1	10055	10087	1	-	N22b:A	C	wrong	wrong	ok	Low	-12.20
TGME49_203358-t26_1	257	288	16	N10-N23:C_A	-	G	good	wrong	ok	Low	-10.80
TGME49_203370-t26_1	1432	1463	16	N07-N25:A_G	-	G	wrong	wrong	good	Low	-7.40
TGME49_203390-t26_1	46	77	15	N09-N24:C_C	-	A	wrong	wrong	ok	Low	-5.70
TGME49_chrVIIb:3590504-3591504	550	581	16	N07-N25:A_G	-	G	wrong	good	ok	Low	-4.40
TGME49_203480-t26_1	2145	2176	4	-	-	T	wrong	wrong	ok	Low	-8.70
TGME49_203480-t26_1	2145	2177	4	-	N23b:C	T	good	good	ok	Medium	-10.70
TGME49_203480-t26_1	4153	4184	16	N13-N20:A_C	-	C	wrong	wrong	ok	Low	-5.70
TGME49_203510-t26_1	2496	2527	8	N12-N21:A_G	-	T	wrong	wrong	ok	Low	-5.70
TGME49_203510-t26_1	511	542	2	N07-N25:G_A	-	A	wrong	wrong	ok	Low	-10.60
TGME49_203510-t26_1	511	543	2	-	N22b:A	C	wrong	wrong	ok	Low	-10.60
TGME49_203665-t26_1	12292	12323	9	N07-N25:A_C	-	C	good	good	good	Medium	-4.30
TGME49_203665-t26_1	27351	27382	1	N10-N23:G_A	-	A	good	wrong	ok	Medium	-2.00
TGME49_203665-t26_1	204	235	2	N10-N23:A_C	-	A	wrong	wrong	ok	Low	-4.20
TGME49_203690-t26_1	6979	7011	17	-	N23b:C	T	wrong	wrong	ok	Low	-5.60
TGME49_chrVIIb:3553215-3554215	127	159	19	-	N23b:G	A	wrong	wrong	ok	Low	-6.40
TGME49_203690-t26_1	3910	3941	8	N10-N23:G_G	-	G	wrong	wrong	ok	Low	-11.70
TGME49_203730-t26_1	3764	3795	1	N10-N23:A_C	-	C	good	wrong	ok	Medium	-3.20
TGME49_203735-t26_1	801	833	3	-	N23b:T	T	good	wrong	ok	Medium	-9.90
TGME49_203780-t26_1	1572	1603	1	N11-N22:C_T	-	G	good	wrong	ok	Low	-7.80
TGME49_203810-t26_1	114	145	4	N10-N23:C_T	-	T	wrong	wrong	ok	Low	-6.50
TGME49_203830-t26_1	2345	2376	8	N09-N24:C_A	-	G	good	wrong	ok	Low	-5.50
TGME49_203830-t26_1	4030	4061	14	N13-N20:A_C	-	C	good	good	ok	Medium	-4.10
TGME49_203910-t26_1	7270	7301	4	N12-N21:C_A	-	C	wrong	wrong	ok	Low	-6.90
TGME49_203940-t26_1	3022	3053	8	N13-N20:C_A	-	C	wrong	wrong	ok	Low	-10.60
TGME49_203950-t26_1	2943	2974	1	N07-N25:A_A	-	A	wrong	wrong	ok	Low	-2.10
TGME49_chrVIIa:1238875-1239875	603	634	13	N12-N21:C_A	-	A	wrong	wrong	ok	Low	-4.50
TGME49_chrVIIb:3457303-3458303	848	879	4	N13-N20:C_C	-	C	wrong	wrong	ok	Low	-7.00
TGME49_203980-t26_1	6072	6103	13	N09-N24:C_C	-	G	good	wrong	ok	Low	-4.40
TGME49_204080-t26_1	4999	5030	13	N09-N24:C_C	-	G	wrong	good	ok	Low	-4.20
TGME49_204080-t26_1	4999	5031	13	-	N23b:C	A	wrong	good	ok	Low	-5.90
TGME49_204100-t26_1	1091	1122	13	N13-N20:T_C	-	G	wrong	good	good	Medium	-6.20
TGME49_204100-t26_1	7546	7577	2	-	-	T	good	wrong	ok	Medium	-4.30
TGME49_204130-t26_1	6454	6485	2	N12-N21:T_T	-	G	wrong	good	ok	Low	-4.70
TGME49_204140-t26_1	2138	2169	18	N11-N22:A_G	-	T	good	good	ok	Medium	-6.40
TGME49_204160-t26_1	2765	2796	2	N11-N22:C_A	-	G	wrong	good	ok	Medium	-6.70
TGME49_204270-t26_1	88	119	8	N11-N22:G_G	-	G	wrong	wrong	ok	Low	-9.20
TGME49_204280-t26_1	5216	5248	8	-	N23b:T	T	wrong	wrong	ok	Low	-5.10
TGME49_chrVIIb:3309568-3310568	894	925	19	N09-N24:A_G	-	C	wrong	wrong	ok	Low	-8.10
TGME49_204300-t26_1	903	934	14	N12-N21:C_A	-	C	wrong	wrong	ok	Low	-8.90
TGME49_204310-t26_1	6589	6620	17	N07-N25:C_A	-	A	good	wrong	good	Medium	-6.60
TGME49_204350-t26_1	3591	3622	19	N09-N24:C_A	-	T	good	good	good	High	-4.20
TGME49_204360-t26_1	4096	4127	8	-	-	G	wrong	wrong	good	Low	-12.60
TGME49_204370-t26_1	22	53	16	N11-N22:C_A	-	G	wrong	wrong	ok	Low	-8.00
TGME49_204380-t26_1	1216	1247	2	N10-N23:A_C	-	G	good	wrong	ok	Low	-7.80
TGME49_204410-t26_1	768	799	11	N13-N20:C_T	-	C	wrong	good	ok	Low	-1.90
TGME49_204410-t26_1	6613	6644	4	N07-N25:A_C	-	C	good	wrong	ok	Low	-7.00
TGME49_204420-t26_1	4753	4784	1	N07-N25:A_A	-	A	wrong	wrong	ok	Low	-5.10
TGME49_204468-t26_1	797	828	5	N12-N21:G_A	-	T	wrong	wrong	ok	Low	-7.50
TGME49_chrVIIb:3238725-3239725	769	800	19	N11-N22:C_A	-	G	wrong	wrong	ok	Low	-2.40
TGME49_204520-t26_1	244	275	3	N10-N23:G_G	-	T	good	wrong	ok	Low	-2.30
TGME49_205010-t26_1	2070	2101	16	N13-N20:G_A	-	C	wrong	wrong	ok	Low	-9.60
TGME49_205100-t26_1	1229	1260	2	N13-N20:C_T	-	G	good	wrong	ok	Medium	-11.50
TGME49_205100-t26_1	2413	2444	2	N10-N23:T_C	-	G	good	wrong	ok	Medium	-7.90
TGME49_205130-t26_1	1860	1891	16	N13-N20:C_T	-	G	wrong	wrong	ok	Low	-8.90
TGME49_205150-t26_1	1308	1339	4	N11-N22:C_T	-	G	wrong	wrong	ok	Low	-13.20
TGME49_205150-t26_1	4116	4148	8	-	N20b:T	T	good	wrong	ok	Low	-4.60
TGME49_205160-t26_1	2351	2382	4	N11-N22:C_T	-	T	wrong	wrong	ok	Low	-3.40
TGME49_205160-t26_1	6179	6210	2	N11-N22:T_C	-	T	wrong	wrong	ok	Low	-3.70
TGME49_205240-t26_1	3632	3663	13	N07-N25:C_A	-	A	good	wrong	ok	Medium	-8.40
TGME49_chrVIIb:3191489-3192489	524	555	1	N13-N20:C_C	-	G	good	wrong	ok	Low	-8.80
TGME49_205240-t26_1	2621	2653	4	-	N20b:C	T	wrong	wrong	ok	Low	-1.80
TGME49_205290-t26_1	2833	2864	3	-	-	T	good	good	ok	High	-10.00
TGME49_205290-t26_1	1686	1717	13	N12-N21:C_A	-	G	wrong	good	ok	Low	-4.30
TGME49_205490-t26_1	1822	1854	13	-	N23b:C	T	wrong	good	ok	Low	-5.40
TGME49_205500-t26_1	1880	1911	19	N12-N21:T_T	-	C	good	wrong	good	Medium	-5.90
TGME49_205562-t26_1	18547	18579	3	-	N21b:G	A	wrong	wrong	ok	Low	-4.70
TGME49_205562-t26_1	2778	2810	16	-	N23b:G	G	wrong	wrong	ok	Low	-13.40
TGME49_205562-t26_1	18459	18490	15	N13-N20:C_T	-	C	good	wrong	ok	Medium	-13.90
TGME49_205562-t26_1	12624	12656	5	-	N23b:A	A	wrong	wrong	ok	Low	-6.70
TGME49_205562-t26_1	6477	6508	19	N07-N25:C_C	-	C	good	wrong	ok	Medium	-5.70
TGME49_chrVIIb:2834080-2835080	76	107	1	N10-N23:G_G	-	T	wrong	wrong	ok	Low	-8.50
TGME49_205580-t26_1	897	928	8	N09-N24:G_G	-	T	wrong	wrong	ok	Low	-9.00
TGME49_205650-t26_1	4443	4474	9	N12-N21:G_A	-	G	wrong	good	ok	Low	-4.40
TGME49_205730-t26_1	2329	2360	4	N10-N23:T_C	-	G	good	good	ok	Low	-2.30
TGME49_205760-t26_1	593	624	16	N09-N24:A_A	-	T	good	wrong	ok	Medium	-9.90
TGME49_206300-t26_1	1175	1206	14	N09-N24:G_A	-	T	good	good	ok	Medium	-7.10
TGME49_206350-t26_1	1897	1928	1	N07-N25:A_C	-	C	wrong	good	ok	Medium	-10.70
TGME49_206350-t26_1	1897	1929	1	-	N23b:C	T	wrong	good	ok	Medium	-11.60
TGME49_206380-t26_1	1337	1368	13	N13-N20:A_G	-	G	wrong	wrong	ok	Low	-0.80
TGME49_206380-t26_1	7489	7520	17	-	-	A	wrong	wrong	ok	Low	-8.10
TGME49_206415-t26_1	3838	3869	16	N10-N23:G_A	-	G	wrong	wrong	ok	Low	-7.10
TGME49_chrVIIb:2504353-2505353	404	435	13	N13-N20:G_A	-	A	good	wrong	ok	Medium	-10.00
TGME49_206415-t26_1	4868	4899	1	N11-N22:C_A	-	C	good	good	ok	Medium	-3.80
TGME49_206415-t26_1	2762	2793	13	N13-N20:G_A	-	G	wrong	good	good	Medium	-11.80
TGME49_206510-t26_1	1095	1126	8	N11-N22:G_G	-	C	wrong	wrong	ok	Low	-11.50
TGME49_206510-t26_1	4600	4631	8	N11-N22:C_C	-	G	good	wrong	ok	Low	-14.90
TGME49_206510-t26_1	3161	3192	1	N10-N23:C_T	-	G	wrong	wrong	ok	Low	-10.20
TGME49_206550-t26_1	3464	3495	14	-	-	A	good	wrong	ok	Medium	-5.10
TGME49_206580-t26_1	5742	5774	2	-	N22b:T	G	wrong	wrong	ok	Low	-15.10
TGME49_206590-t26_1	1598	1629	4	N12-N21:T_T	-	G	wrong	good	ok	Low	-6.00
TGME49_206600-t26_1	1613	1645	2	-	N21b:G	C	wrong	wrong	ok	Low	-4.40
TGME49_206610-t26_1	1210	1241	16	N11-N22:A_G	-	C	wrong	wrong	ok	Low	-8.30
TGME49_chrVIIb:2398189-2399189	464	495	13	N13-N20:T_C	-	C	wrong	wrong	ok	Low	-7.00
TGME49_206620-t26_1	43	75	2	-	N20b:G	G	wrong	wrong	ok	Low	-6.00
TGME49_206630-t26_1	5240	5271	15	N12-N21:T_C	-	G	wrong	wrong	ok	Low	-15.00
TGME49_206630-t26_1	4969	5001	8	-	N20b:T	C	wrong	wrong	ok	Low	-5.80
TGME49_206680-t26_1	522	553	17	N13-N20:C_T	-	G	wrong	good	good	Medium	-9.10
TGME49_280390-t26_1	12492	12523	4	N10-N23:G_G	-	A	good	wrong	ok	Low	-6.40
TGME49_280460-t26_1	882	913	1	N13-N20:A_C	-	C	good	wrong	ok	Medium	-7.20
TGME49_280510-t26_1	600	631	5	N12-N21:T_T	-	G	wrong	good	good	Medium	-9.80
TGME49_280522-t26_1	1342	1373	19	N10-N23:C_T	-	T	good	wrong	good	Medium	-0.40
TGME49_280522-t26_1	4888	4919	1	N13-N20:G_G	-	C	wrong	wrong	ok	Low	-11.20
TGME49_280540-t26_1	564	595	4	N07-N25:A_C	-	C	good	wrong	ok	Low	-6.20
TGME49_chrVIIb:1778860-1779860	23	54	15	N10-N23:C_T	-	C	wrong	wrong	ok	Low	-11.50
TGME49_280580-t26_1	2239	2270	3	N10-N23:A_G	-	G	good	wrong	ok	Low	-13.50
TGME49_280590-t26_1	1143	1175	5	-	N20b:C	C	wrong	wrong	ok	Low	-13.30
TGME49_280660-t26_1	31265	31296	19	N07-N25:C_A	-	A	good	wrong	ok	Low	-5.10
TGME49_280660-t26_1	29144	29175	1	N09-N24:G_G	-	A	wrong	wrong	ok	Medium	-5.30
TGME49_280660-t26_1	18809	18840	17	N09-N24:G_G	-	G	wrong	wrong	ok	Low	-10.30
TGME49_280660-t26_1	20063	20094	1	N07-N25:A_G	-	G	wrong	good	ok	Low	-9.50
TGME49_280660-t26_1	44499	44530	15	-	-	A	wrong	wrong	ok	Low	-11.20
TGME49_280660-t26_1	10252	10283	2	N12-N21:C_C	-	T	good	good	ok	High	-2.30
TGME49_280660-t26_1	38836	38867	8	N11-N22:A_G	-	G	wrong	wrong	ok	Low	-6.00
TGME49_280700-t26_1	2504	2535	19	N11-N22:C_C	-	G	good	good	ok	Low	-5.50
TGME49_chrVIIb:1360243-1361243	786	817	19	N10-N23:G_A	-	G	wrong	good	ok	Low	-5.90
TGME49_280730-t26_1	586	617	17	N10-N23:G_A	-	T	good	wrong	ok	Low	-3.00
TGME49_280800-t26_1	7039	7070	14	N10-N23:G_A	-	C	wrong	good	ok	Medium	-11.20
TGME49_280800-t26_1	2765	2796	15	-	-	G	wrong	good	good	Medium	-11.60
TGME49_280800-t26_1	2765	2797	15	-	N23b:A	A	wrong	good	ok	Medium	-11.60
TGME49_280800-t26_1	7550	7582	15	-	N22b:G	G	wrong	wrong	ok	Low	-11.70
TGME49_281430-t26_1	2732	2763	4	N11-N22:T_T	-	G	wrong	wrong	ok	Low	-7.90
TGME49_281430-t26_1	1940	1971	1	N10-N23:T_T	-	T	wrong	wrong	ok	Low	-2.20
TGME49_281440-t26_1	9657	9688	14	N10-N23:C_T	-	T	wrong	wrong	ok	Low	-7.90
TGME49_281500-t26_1	76	107	4	N13-N20:T_T	-	G	wrong	good	good	Low	-10.90
TGME49_281545-t26_1	31	62	2	-	-	A	wrong	wrong	ok	Medium	-2.00
TGME49_chrVIIb:1044069-1045069	862	893	4	N13-N20:T_C	-	T	wrong	wrong	ok	Low	-8.60
TGME49_281570-t26_1	65	96	17	N13-N20:C_C	-	G	good	wrong	ok	Low	-6.50
TGME49_281650-t26_1	1664	1695	19	N07-N25:A_A	-	A	wrong	wrong	good	Low	-11.00
TGME49_281675-t26_1	2820	2851	14	N11-N22:G_G	-	T	wrong	wrong	ok	Low	-8.70
TGME49_282030-t26_1	3114	3145	15	N12-N21:A_A	-	G	wrong	wrong	ok	Low	-5.80
TGME49_282030-t26_1	2503	2534	13	N13-N20:G_G	-	G	wrong	good	good	Low	-7.30
TGME49_282030-t26_1	2332	2363	2	N11-N22:C_T	-	G	wrong	good	ok	Low	-3.10
TGME49_282140-t26_1	5840	5871	13	N11-N22:C_T	-	T	good	good	ok	Medium	-3.90
TGME49_282170-t26_1	4434	4465	1	-	-	G	wrong	wrong	good	Medium	-12.60
TGME49_282230-t26_1	1061	1093	4	-	N20b:A	G	wrong	wrong	ok	Low	-6.50
TGME49_282230-t26_1	1162	1193	17	N13-N20:G_G	-	G	good	wrong	ok	Low	-10.70
TGME49_chrVIIa:931039-932039	160	191	3	N13-N20:T_T	-	C	wrong	wrong	ok	Low	-3.90
TGME49_chrVIIb:738561-739561	810	841	3	N13-N20:A_G	-	G	good	wrong	ok	Low	-5.90
TGME49_304480-t26_1	637	668	18	N09-N24:A_C	-	C	good	wrong	ok	Medium	-3.80
TGME49_304520-t26_1	307	338	14	N13-N20:G_A	-	A	wrong	good	ok	Low	-6.50
TGME49_304520-t26_1	2512	2543	16	N11-N22:A_G	-	G	wrong	wrong	good	Low	-7.10
TGME49_304630-t26_1	1645	1677	8	-	N20b:T	G	wrong	wrong	ok	Low	-14.30
TGME49_304630-t26_1	13433	13464	5	N11-N22:G_G	-	G	wrong	wrong	ok	Low	-13.20
TGME49_304660-t26_1	835	867	15	-	N22b:C	G	good	wrong	ok	Low	-5.00
TGME49_304700-t26_1	1346	1377	2	N09-N24:A_A	-	A	wrong	wrong	ok	Low	-2.90
TGME49_304740-t26_1	915	946	15	N07-N25:G_A	-	A	wrong	wrong	ok	Low	-7.20
TGME49_255180-t26_1	4634	4665	16	N13-N20:A_A	-	G	wrong	good	ok	Low	-9.20
TGME49_255260-t26_1	621	652	19	N09-N24:G_G	-	T	wrong	wrong	ok	Low	-7.50
TGME49_chrVIIb:738561-739561	379	410	2	N12-N21:A_C	-	C	wrong	wrong	ok	Low	-2.50
TGME49_255300-t26_1	4383	4414	8	N13-N20:G_G	-	G	good	wrong	ok	Low	-9.80
TGME49_255300-t26_1	378	410	16	-	N21b:C	C	wrong	wrong	ok	Low	-12.60
TGME49_255460-t26_1	4020	4052	4	-	N22b:T	C	good	wrong	ok	Low	-7.10
TGME49_255470-t26_1	700	731	16	N10-N23:C_A	-	G	wrong	good	ok	Low	-3.30
TGME49_255470-t26_1	700	732	16	-	N22b:A	A	wrong	good	ok	Medium	-3.30
TGME49_255970-t26_1	2154	2185	13	N13-N20:C_C	-	G	wrong	wrong	ok	Low	-7.30
TGME49_256050-t26_1	1064	1095	15	-	-	A	good	good	ok	Medium	-6.60
TGME49_256050-t26_1	1064	1096	15	-	N20b:A	A	good	good	ok	Medium	-6.60
TGME49_256788-t26_1	206	237	10	N11-N22:A_A	-	A	wrong	wrong	ok	Low	-2.10
TGME49_256800-t26_1	2494	2525	8	N09-N24:C_T	-	G	wrong	wrong	ok	Low	-8.60
TGME49_chrVIIb:711476-712476	394	425	17	N11-N22:A_C	-	A	wrong	wrong	ok	Low	-3.10
TGME49_256830-t26_1	6463	6494	8	N12-N21:G_A	-	C	wrong	good	ok	Medium	-6.50
TGME49_256910-t26_1	541	572	8	N07-N25:G_G	-	G	wrong	wrong	ok	Low	-4.90
TGME49_256920-t26_1	9020	9051	15	N12-N21:T_T	-	C	wrong	wrong	ok	Low	-10.10
TGME49_256920-t26_1	12097	12128	8	N10-N23:T_C	-	A	wrong	wrong	ok	Low	-8.50
TGME49_256980-t26_1	527	558	16	-	-	A	good	good	ok	Medium	-7.30
TGME49_257050-t26_1	1494	1525	19	N12-N21:C_A	-	T	wrong	good	ok	Low	-9.60
TGME49_257130-t26_1	25	56	2	N07-N25:A_A	-	A	good	good	ok	Medium	-7.10
TGME49_257170-t26_1	674	705	19	N09-N24:A_C	-	C	good	wrong	ok	Low	-4.10
TGME49_257180-t26_1	2468	2500	3	-	N22b:C	T	good	wrong	ok	Medium	-4.80
TGME49_257180-t26_1	3735	3766	2	N13-N20:C_T	-	C	good	wrong	ok	Medium	-4.10
TGME49_chrVIIb:165524-166524	51	82	16	N10-N23:A_A	-	T	wrong	good	ok	Low	-4.30
TGME49_257340-t26_1	485	516	5	N11-N22:C_C	-	A	good	good	good	Medium	0.00
TGME49_257360-t26_1	1140	1171	3	N13-N20:C_A	-	C	wrong	good	good	Medium	-6.00
TGME49_257430-t26_1	6455	6487	2	-	N23b:A	C	wrong	good	ok	High	-7.80
TGME49_257440-t26_1	906	938	14	-	N22b:G	G	wrong	good	good	Medium	-9.80
TGME49_257500-t26_1	1489	1520	8	N12-N21:G_A	-	C	good	wrong	ok	Medium	-12.60
TGME49_257520-t26_1	1736	1767	1	N07-N25:A_A	-	A	wrong	wrong	ok	Medium	-10.50
TGME49_257580-t26_1	1321	1352	8	N11-N22:C_C	-	G	wrong	wrong	ok	Low	-12.60
TGME49_257640-t26_1	2242	2273	19	N12-N21:G_A	-	A	wrong	good	ok	Medium	-4.50
TGME49_257670-t26_1	1491	1522	15	N11-N22:A_A	-	C	wrong	wrong	ok	Low	-3.60
TGME49_257670-t26_1	1491	1523	15	-	N21b:A	T	wrong	wrong	ok	Low	-5.30
TGME49_chrVIIb:40858-41858	175	206	8	N11-N22:C_T	-	T	good	wrong	good	Medium	-4.30
TGME49_257770-t26_1	1945	1976	15	-	-	C	wrong	wrong	ok	Low	-12.50
TGME49_257790-t26_1	436	467	8	N07-N25:T_T	-	T	wrong	wrong	ok	Low	-8.30
TGME49_258010-t26_1	4168	4199	16	N11-N22:C_A	-	C	good	wrong	ok	Low	-5.10
TGME49_258020-t26_1	987	1018	2	N13-N20:C_C	-	C	wrong	wrong	ok	Low	-4.60
TGME49_258060-t26_1	1186	1217	3	N10-N23:T_T	-	C	wrong	wrong	ok	Low	-3.80
TGME49_258090-t26_1	664	695	4	N10-N23:C_T	-	T	wrong	good	ok	Low	-3.20
TGME49_258090-t26_1	1200	1231	2	-	-	C	wrong	wrong	ok	Medium	-6.80
TGME49_258100-t26_1	543	574	1	N13-N20:G_A	-	A	wrong	wrong	ok	Medium	-4.00
TGME49_258160-t26_1	1	29	4	N13-N20:A_G	-	C	good	wrong	ok	Medium	-6.80
TGME49_258180-t26_1	1282	1313	4	N07-N25:G_G	-	G	wrong	good	good	Medium	-14.20
TGME49_chrIX:1749814-1750814	333	364	19	-	-	G	wrong	good	good	Medium	-9.40
TGME49_258180-t26_1	1282	1314	4	-	N23b:G	T	wrong	good	ok	Medium	-14.20
TGME49_258230-t26_1	382	413	3	N12-N21:C_A	-	T	wrong	wrong	ok	Low	-6.30
TGME49_258230-t26_1	268	299	7	N11-N22:T_C	-	G	wrong	wrong	ok	Low	-4.60
TGME49_258380-t26_1	1699	1730	16	N09-N24:C_A	-	T	wrong	wrong	ok	Low	-9.50
TGME49_258450-t26_1	572	603	16	N11-N22:G_A	-	A	wrong	wrong	ok	Low	-11.80
TGME49_258450-t26_1	2611	2642	8	N13-N20:A_C	-	G	good	wrong	ok	Low	-5.50
TGME49_258490-t26_1	589	620	3	N07-N25:G_G	-	G	wrong	good	good	Medium	-11.60
TGME49_258540-t26_1	3816	3848	14	-	N23b:G	A	wrong	good	ok	Low	-12.70
TGME49_258580-t26_1	796	827	4	N10-N23:A_G	-	G	wrong	wrong	ok	Low	-5.40
TGME49_258690-t26_1	100	131	3	N10-N23:T_C	-	G	good	wrong	ok	Low	-3.80
TGME49_chrIX:1539561-1540561	31	62	13	N11-N22:A_G	-	C	wrong	wrong	ok	Low	-11.10
TGME49_258710-t26_1	2720	2751	1	N13-N20:A_A	-	C	wrong	wrong	ok	Medium	-10.20
TGME49_258832-t26_1	2004	2035	2	N11-N22:C_T	-	T	good	wrong	ok	Medium	-1.30
TGME49_258910-t26_1	699	730	15	N10-N23:C_T	-	C	wrong	wrong	ok	Low	-5.00
TGME49_258920-t26_1	1	28	3	N10-N23:C_T	-	T	good	wrong	ok	Low	-2.70
TGME49_258970-t26_1	8451	8482	19	N11-N22:C_T	-	G	wrong	good	good	Medium	-11.50
TGME49_258970-t26_1	7736	7767	15	N11-N22:T_C	-	C	wrong	wrong	ok	Low	-7.10
TGME49_259000-t26_1	977	1008	9	N10-N23:G_G	-	C	wrong	wrong	ok	Low	-11.10
TGME49_259140-t26_1	1921	1952	14	N09-N24:C_T	-	C	wrong	wrong	ok	Low	-11.30
TGME49_259172-t26_1	2066	2097	3	N11-N22:G_G	-	T	wrong	wrong	ok	Low	-6.20
TGME49_259530-t26_1	1108	1139	1	N13-N20:A_C	-	C	good	good	ok	Medium	-3.60
TGME49_chrVIII:6462334-6463334	550	581	3	N07-N25:G_G	-	G	wrong	good	good	Medium	-8.40
TGME49_259550-t26_1	1480	1512	19	-	N23b:T	C	wrong	good	ok	Low	-8.10
TGME49_259560-t26_1	400	431	12	N07-N25:C_T	-	T	good	wrong	ok	Medium	-5.80
TGME49_259630-t26_1	970	1001	4	N13-N20:A_A	-	T	wrong	wrong	ok	Low	-10.50
TGME49_259640-t26_1	5787	5818	13	N13-N20:G_G	-	C	good	wrong	ok	Low	-7.50
TGME49_259650-t26_1	899	930	16	N09-N24:T_T	-	T	wrong	wrong	ok	Low	-8.00
TGME49_259670-t26_1	3115	3146	8	N07-N25:G_G	-	G	wrong	wrong	ok	Low	-14.90
TGME49_259840-t26_1	3788	3819	16	N10-N23:T_C	-	G	wrong	wrong	ok	Low	-5.90
TGME49_259840-t26_1	3788	3820	16	-	N22b:C	G	wrong	wrong	ok	Low	-5.90
TGME49_260220-t26_1	766	797	13	N10-N23:T_T	-	C	wrong	wrong	ok	Low	-9.10
TGME49_260325-t26_1	242	273	3	N10-N23:C_A	-	A	wrong	good	ok	Low	-6.70
TGME49_chrVIII:6123221-6124221	640	672	6	-	N22b:C	G	wrong	good	ok	Low	-2.30
TGME49_260340-t26_1	688	719	16	N09-N24:C_C	-	T	wrong	wrong	ok	Low	-11.80
TGME49_260380-t26_1	231	262	13	N13-N20:G_G	-	G	wrong	good	good	Medium	-13.70
TGME49_260390-t26_1	3298	3329	5	N10-N23:T_C	-	C	wrong	good	ok	Medium	-5.80
TGME49_260410-t26_1	1303	1334	17	N10-N23:C_T	-	G	good	wrong	ok	Low	-11.20
TGME49_260490-t26_1	1757	1788	16	N07-N25:T_C	-	C	wrong	wrong	ok	Low	-11.70
TGME49_260680-t26_1	687	718	2	N10-N23:A_G	-	T	good	wrong	ok	Medium	-7.90
TGME49_260680-t26_1	1023	1054	16	N09-N24:G_G	-	C	wrong	wrong	ok	Low	-15.10
TGME49_260680-t26_1	1023	1055	16	-	N23b:G	T	wrong	wrong	ok	Low	-15.10
TGME49_260870-t26_1	281	312	19	-	-	T	good	wrong	ok	Medium	-5.60
TGME49_260870-t26_1	281	313	19	-	N23b:C	C	good	wrong	ok	Low	-8.00
TGME49_chrVIII:5981133-5982133	90	121	16	N11-N22:C_C	-	C	wrong	wrong	ok	Low	-9.00
TGME49_261080-t26_1	2150	2181	1	N09-N24:C_A	-	A	wrong	wrong	ok	Medium	-8.00
TGME49_261200-t26_1	569	600	1	N10-N23:T_T	-	T	good	good	ok	High	-6.50
TGME49_261230-t26_1	347	378	1	N11-N22:A_C	-	T	good	wrong	ok	Medium	-7.10
TGME49_261230-t26_1	4488	4519	18	N13-N20:A_C	-	T	wrong	good	ok	Low	-7.90
TGME49_261370-t26_1	416	448	8	-	N22b:C	T	wrong	wrong	ok	Low	-8.80
TGME49_261430-t26_1	2427	2458	15	N11-N22:T_C	-	G	good	wrong	ok	Low	-7.80
TGME49_261450-t26_1	632	663	14	N12-N21:C_T	-	C	wrong	wrong	ok	Low	-12.10
TGME49_261450-t26_1	1413	1444	5	N11-N22:T_C	-	T	good	good	ok	Medium	-7.40
TGME49_261490-t26_1	3934	3965	16	N07-N25:A_G	-	G	wrong	good	good	Low	-7.90
TGME49_261620-t26_1	1316	1347	16	N13-N20:C_C	-	C	good	wrong	ok	Medium	-10.90
TGME49_chrVIIa:740917-741917	199	230	2	N09-N24:C_C	-	T	wrong	wrong	ok	Low	-7.70
TGME49_chrVIII:5800975-5801975	300	331	4	N09-N24:T_C	-	A	good	wrong	ok	Low	-2.30
TGME49_261660-t26_1	6480	6511	3	N11-N22:C_T	-	C	wrong	wrong	ok	Low	-6.80
TGME49_261660-t26_1	67	98	1	-	-	T	good	good	good	High	-7.10
TGME49_261660-t26_1	67	99	1	-	N23b:T	C	good	good	ok	High	-7.10
TGME49_261660-t26_1	2076	2108	2	-	N23b:A	G	good	good	good	High	-3.80
TGME49_261710-t26_1	1339	1370	4	N11-N22:C_A	-	G	wrong	wrong	ok	Low	-8.60
TGME49_261720-t26_1	2364	2395	8	N12-N21:G_G	-	A	good	wrong	ok	Medium	-7.00
TGME49_261730-t26_1	2297	2328	2	N13-N20:C_C	-	C	wrong	wrong	ok	Low	-3.20
TGME49_261790-t26_1	2465	2496	2	N07-N25:G_G	-	G	wrong	wrong	ok	Low	-11.70
TGME49_261850-t26_1	2703	2734	13	N12-N21:A_C	-	G	wrong	good	good	Low	-8.00
TGME49_261940-t26_1	1800	1831	2	N07-N25:A_C	-	C	wrong	wrong	ok	Medium	-10.80
TGME49_chrVIII:5488131-5489131	583	614	16	N11-N22:G_G	-	T	good	wrong	ok	Medium	-4.80
TGME49_261940-t26_1	1800	1832	2	-	N23b:C	T	good	good	ok	High	-11.80
TGME49_262050-t26_1	578	609	16	-	-	C	good	good	ok	Medium	-8.40
TGME49_262050-t26_1	578	610	16	-	N22b:T	T	wrong	wrong	ok	Low	-9.40
TGME49_262050-t26_1	406	437	1	N10-N23:T_C	-	T	good	good	ok	High	-4.00
TGME49_262100-t26_1	1448	1479	4	N09-N24:T_C	-	A	good	good	ok	Medium	-8.10
TGME49_262120-t26_1	301	332	8	N11-N22:C_C	-	A	good	wrong	ok	Low	-8.10
TGME49_262130-t26_1	2017	2048	17	N09-N24:G_G	-	G	wrong	wrong	ok	Low	-8.30
TGME49_262130-t26_1	180	211	8	N11-N22:A_G	-	C	wrong	good	ok	Low	-12.40
TGME49_262400-t26_1	3468	3499	8	N13-N20:G_G	-	T	wrong	wrong	ok	Low	-9.30
TGME49_262400-t26_1	1602	1633	1	N10-N23:G_A	-	G	wrong	wrong	ok	Low	-12.70
TGME49_chrVIII:5488131-5489131	583	615	16	-	N21b:G	C	good	wrong	ok	Medium	-5.50
TGME49_262400-t26_1	2645	2676	16	N07-N25:A_G	-	G	wrong	wrong	good	Low	-15.20
TGME49_262420-t26_1	755	787	15	-	N20b:A	G	good	wrong	ok	Low	-10.50
TGME49_262420-t26_1	7416	7447	2	N13-N20:A_G	-	T	wrong	wrong	ok	Low	-5.10
TGME49_262430-t26_1	2975	3006	15	N07-N25:C_T	-	T	wrong	wrong	ok	Low	-15.10
TGME49_262460-t26_1	5748	5779	2	N09-N24:A_A	-	T	wrong	wrong	ok	Low	-8.40
TGME49_262470-t26_1	135	166	5	N13-N20:G_G	-	T	good	wrong	ok	Low	-1.30
TGME49_262620-t26_1	1344	1375	1	-	-	G	wrong	good	ok	Medium	-3.70
TGME49_262650-t26_1	1544	1575	2	N13-N20:T_C	-	T	good	wrong	ok	Medium	-4.90
TGME49_262690-t26_1	2671	2702	16	N10-N23:A_C	-	T	wrong	wrong	ok	Low	-7.90
TGME49_262750-t26_1	166	198	3	-	N22b:G	A	wrong	good	ok	Low	-5.10
TGME49_chrVIII:5324413-5325413	677	708	4	N12-N21:C_A	-	C	good	good	ok	Medium	-6.60
TGME49_262760-t26_1	3184	3215	15	N10-N23:C_C	-	C	wrong	wrong	ok	Low	-5.30
TGME49_262860-t26_1	1220	1252	16	-	N20b:C	C	good	wrong	ok	Low	-7.90
TGME49_262880-t26_1	6017	6048	1	N07-N25:G_G	-	G	wrong	good	good	Medium	-5.60
TGME49_262880-t26_1	7303	7335	15	-	N23b:G	A	wrong	wrong	ok	Low	-4.30
TGME49_262880-t26_1	4342	4373	2	N12-N21:T_C	-	A	wrong	wrong	ok	Low	-5.60
TGME49_262935-t26_1	908	939	1	N13-N20:T_T	-	G	wrong	good	good	Medium	-7.20
TGME49_262950-t26_1	3841	3872	4	N07-N25:A_C	-	C	wrong	wrong	ok	Low	-6.10
TGME49_262950-t26_1	1513	1544	4	N07-N25:C_A	-	A	good	good	good	High	-13.30
TGME49_262960-t26_1	1361	1392	3	N07-N25:A_C	-	C	wrong	wrong	ok	Low	-5.90
TGME49_262990-t26_1	4013	4044	16	-	-	G	wrong	good	good	Medium	-9.80
TGME49_chrVIII:5063496-5064496	652	683	2	N07-N25:A_A	-	A	good	good	good	High	-6.50
TGME49_262990-t26_1	4013	4045	16	-	N23b:A	A	wrong	good	ok	Medium	-10.40
TGME49_263000-t26_1	3188	3219	16	N09-N24:A_C	-	C	wrong	wrong	ok	Low	-9.90
TGME49_263070-t26_1	2153	2184	14	N07-N25:C_C	-	C	wrong	wrong	ok	Low	-8.00
TGME49_263070-t26_1	1927	1958	5	N09-N24:A_A	-	A	wrong	good	ok	Low	-3.70
TGME49_263090-t26_1	1450	1481	1	N10-N23:C_C	-	G	good	wrong	ok	Low	-10.10
TGME49_263120-t26_1	205	237	2	-	N23b:A	C	wrong	good	ok	Medium	-4.80
TGME49_263130-t26_1	1434	1465	15	N11-N22:C_T	-	G	wrong	good	ok	Low	-6.90
TGME49_263220-t26_1	1390	1421	16	N12-N21:C_C	-	C	wrong	wrong	ok	Low	-6.80
TGME49_263260-t26_1	1455	1486	3	N10-N23:A_G	-	A	wrong	good	ok	Low	-3.20
TGME49_263320-t26_1	1700	1731	16	N11-N22:T_C	-	T	wrong	wrong	ok	Low	-8.50
TGME49_chrVIII:4941915-4942915	844	875	2	N10-N23:G_A	-	A	wrong	good	ok	Medium	-5.60
TGME49_263340-t26_1	947	978	1	N09-N24:C_T	-	G	good	wrong	ok	Medium	-6.20
TGME49_263400-t26_1	1420	1452	15	-	N20b:A	G	wrong	good	good	Medium	-7.80
TGME49_263540-t26_1	2359	2390	16	N12-N21:T_C	-	C	wrong	wrong	ok	Low	-13.00
TGME49_263540-t26_1	2107	2138	17	N09-N24:T_T	-	G	wrong	wrong	ok	Low	-7.70
TGME49_263550-t26_1	1064	1095	1	N09-N24:A_G	-	G	wrong	good	ok	Medium	-6.20
TGME49_263630-t26_1	133	164	18	N09-N24:A_A	-	C	wrong	wrong	ok	Low	-2.90
TGME49_263800-t26_1	31	62	5	N12-N21:A_G	-	G	wrong	good	good	Medium	-7.10
TGME49_263860-t26_1	914	945	2	-	-	G	wrong	wrong	ok	Low	-6.70
TGME49_263870-t26_1	1569	1600	1	N09-N24:A_A	-	G	wrong	wrong	good	Medium	-6.70
TGME49_263980-t26_1	6246	6277	2	-	-	A	wrong	wrong	ok	Medium	-8.00
TGME49_chrVIII:4875533-4876533	98	129	14	N12-N21:G_G	-	G	wrong	wrong	ok	Low	-6.10
TGME49_264090-t26_1	8705	8737	8	-	N21b:G	G	wrong	good	ok	Low	-8.00
TGME49_264130-t26_1	1753	1785	16	-	N22b:C	T	good	wrong	ok	Medium	-3.50
TGME49_264140-t26_1	4115	4147	8	-	N21b:A	T	good	wrong	ok	Medium	-11.10
TGME49_264160-t26_1	2454	2485	8	N07-N25:C_T	-	T	wrong	wrong	ok	Low	-4.60
TGME49_264170-t26_1	2170	2201	8	N11-N22:A_A	-	G	good	wrong	ok	Low	-3.00
TGME49_264178-t26_1	2277	2308	15	N13-N20:C_C	-	G	wrong	wrong	ok	Low	-11.30
TGME49_200280-t26_1	1577	1608	19	N13-N20:G_G	-	T	wrong	good	ok	Medium	-8.20
TGME49_200375-t26_1	158	189	4	N09-N24:G_A	-	T	wrong	wrong	ok	Low	-5.50
TGME49_200375-t26_1	158	190	4	-	N23b:A	C	wrong	wrong	ok	Low	-5.50
TGME49_200410-t26_1	1945	1977	15	-	N23b:T	T	wrong	good	ok	Medium	-8.30
TGME49_chrVIII:4744861-4745861	68	99	4	N10-N23:G_A	-	T	wrong	wrong	ok	Low	-7.60
TGME49_200410-t26_1	2717	2748	2	N12-N21:G_A	-	A	good	wrong	ok	Medium	-8.10
TGME49_200450-t26_1	3049	3080	16	N10-N23:T_C	-	T	wrong	wrong	ok	Low	-10.00
TGME49_229000-t26_1	3726	3757	2	N12-N21:G_A	-	G	wrong	wrong	ok	Low	-6.00
TGME49_229020-t26_1	2326	2358	3	-	N22b:T	C	wrong	good	ok	Low	-4.50
TGME49_229150-t26_1	1443	1474	14	N09-N24:T_C	-	G	wrong	good	ok	Low	-6.70
TGME49_229170-t26_1	1244	1275	1	N13-N20:C_C	-	T	good	wrong	ok	Medium	-7.00
TGME49_229180-t26_1	2418	2449	8	N13-N20:T_C	-	A	good	wrong	ok	Medium	-7.00
TGME49_229220-t26_1	143	174	2	N07-N25:A_C	-	C	good	good	good	High	-3.70
TGME49_229260-t26_1	7274	7305	13	N10-N23:T_C	-	G	wrong	good	ok	Low	-9.00
TGME49_229280-t26_1	1051	1083	12	-	N21b:A	C	wrong	wrong	ok	Low	-8.10
TGME49_chrVIII:3996499-3997499	39	70	2	N13-N20:A_A	-	G	wrong	good	good	Medium	-10.80
TGME49_229280-t26_1	1079	1111	7	-	N21b:C	A	wrong	wrong	ok	Low	-2.30
TGME49_229310-t26_1	3325	3356	8	N07-N25:G_G	-	G	wrong	wrong	ok	Low	-11.90
TGME49_229310-t26_1	1503	1534	2	N11-N22:A_G	-	C	wrong	wrong	ok	Medium	-10.70
TGME49_229320-t26_1	887	918	18	N10-N23:T_T	-	T	wrong	wrong	ok	Low	-6.90
TGME49_229340-t26_1	4789	4820	19	N10-N23:T_C	-	C	good	good	good	High	-5.60
TGME49_229380-t26_1	1085	1116	13	N07-N25:C_C	-	C	good	wrong	ok	Medium	-10.00
TGME49_229420-t26_1	930	961	8	N07-N25:T_C	-	C	good	wrong	ok	Medium	-6.10
TGME49_229460-t26_1	3027	3059	17	-	N21b:G	T	good	wrong	ok	Low	-8.70
TGME49_229460-t26_1	3496	3527	2	N12-N21:A_G	-	A	wrong	good	ok	Medium	-4.90
TGME49_229470-t26_1	1632	1663	2	N09-N24:C_A	-	A	wrong	wrong	ok	Low	-4.60
TGME49_chrVIII:3652834-3653834	367	398	3	N09-N24:A_A	-	T	wrong	wrong	ok	Low	-5.50
TGME49_229630-t26_1	11718	11749	16	N10-N23:T_C	-	G	wrong	wrong	ok	Low	-11.00
TGME49_229630-t26_1	15944	15975	1	N11-N22:A_A	-	C	wrong	wrong	ok	Low	-5.30
TGME49_229630-t26_1	5926	5957	13	N09-N24:C_T	-	T	good	good	ok	Medium	-6.10
TGME49_229630-t26_1	9803	9834	5	N12-N21:C_C	-	C	good	wrong	ok	Low	-10.50
TGME49_229690-t26_1	473	504	16	N13-N20:A_A	-	A	wrong	wrong	ok	Low	-11.30
TGME49_229720-t26_1	4102	4133	4	N13-N20:T_C	-	A	good	wrong	ok	Medium	-5.00
TGME49_229770-t26_1	17	48	5	N11-N22:C_A	-	C	wrong	good	ok	Medium	-9.10
TGME49_229780-t26_1	1060	1091	16	N10-N23:G_A	-	C	wrong	good	ok	Medium	-4.50
TGME49_229790-t26_1	1889	1920	15	N13-N20:T_C	-	G	wrong	wrong	ok	Low	-9.40
TGME49_229915-t26_1	195	226	2	N12-N21:A_C	-	G	wrong	wrong	ok	Low	-4.30
TGME49_chrIb:454024-455024	780	811	15	N07-N25:A_C	-	C	wrong	wrong	ok	Low	-12.40
TGME49_chrVIII:3652834-3653834	507	539	2	-	N23b:C	C	wrong	good	good	High	-6.10
TGME49_229990-t26_1	403	434	19	N07-N25:G_G	-	G	good	wrong	ok	Low	-5.70
TGME49_230000-t26_1	1204	1235	4	N12-N21:C_T	-	G	good	wrong	ok	Low	-6.10
TGME49_230000-t26_1	7491	7522	8	-	-	C	wrong	wrong	ok	Low	-10.40
TGME49_230000-t26_1	17012	17044	19	-	N20b:T	C	wrong	wrong	ok	Low	-10.40
TGME49_230000-t26_1	11745	11776	14	N12-N21:C_C	-	G	wrong	wrong	ok	Low	-8.30
TGME49_230000-t26_1	5727	5758	8	N13-N20:C_A	-	G	wrong	wrong	ok	Low	-18.40
TGME49_230000-t26_1	8058	8089	2	N12-N21:G_A	-	C	good	wrong	ok	Medium	-7.80
TGME49_230000-t26_1	12835	12867	2	-	N22b:A	T	good	wrong	ok	Medium	-7.50
TGME49_230000-t26_1	13576	13608	2	-	N21b:A	A	wrong	good	ok	Medium	-8.90
TGME49_230080-t26_1	4052	4083	15	N07-N25:G_A	-	A	wrong	good	ok	Low	-4.10
TGME49_chrVIII:3498361-3499361	194	225	15	N13-N20:A_A	-	G	wrong	good	good	Medium	-11.50
TGME49_230170-t26_1	4861	4893	2	-	N21b:A	T	wrong	wrong	ok	Medium	-5.60
TGME49_230340-t26_1	1949	1980	5	N11-N22:C_C	-	G	wrong	good	good	Low	-5.30
TGME49_230500-t26_1	1685	1716	12	N11-N22:A_A	-	T	wrong	wrong	ok	Low	-5.90
TGME49_230570-t26_1	2722	2753	16	N09-N24:C_C	-	A	wrong	wrong	ok	Low	-7.40
TGME49_230580-t26_1	1147	1178	19	N11-N22:A_G	-	T	good	wrong	ok	Medium	-4.30
TGME49_230820-t26_1	96	127	2	N07-N25:A_A	-	A	good	wrong	ok	Medium	-5.90
TGME49_230830-t26_1	12582	12614	16	-	N23b:C	G	wrong	wrong	ok	Low	-12.80
TGME49_230830-t26_1	5362	5393	19	N09-N24:C_A	-	G	wrong	good	ok	Low	-3.80
TGME49_230830-t26_1	7621	7652	1	N07-N25:A_C	-	C	good	good	ok	High	-10.40
TGME49_230830-t26_1	7621	7653	1	-	N23b:T	T	good	good	ok	High	-10.40
TGME49_chrVIII:2957111-2958111	93	124	16	N10-N23:G_A	-	T	wrong	wrong	ok	Low	-6.80
TGME49_230830-t26_1	3026	3057	13	N10-N23:C_T	-	A	wrong	good	ok	Low	-6.40
TGME49_230830-t26_1	13748	13779	5	N10-N23:A_G	-	T	wrong	good	ok	Low	-7.90
TGME49_230840-t26_1	1568	1599	15	N12-N21:G_G	-	A	wrong	wrong	ok	Low	-9.40
TGME49_230850-t26_1	554	586	13	-	N20b:C	C	good	wrong	ok	Medium	-5.50
TGME49_230940-t26_1	1882	1913	8	-	-	C	good	good	good	High	-13.40
TGME49_230940-t26_1	2554	2585	8	N07-N25:G_A	-	A	good	good	good	Medium	-7.50
TGME49_230960-t26_1	1894	1925	5	-	-	T	wrong	good	ok	Medium	-12.10
TGME49_230980-t26_1	4490	4521	13	N12-N21:C_A	-	T	wrong	wrong	ok	Low	-8.70
TGME49_231150-t26_1	1179	1210	19	N09-N24:G_A	-	G	wrong	wrong	ok	Low	-7.10
TGME49_231175-t26_1	277	308	11	N13-N20:T_T	-	C	good	good	good	High	-4.90
TGME49_chrX:7211428-7212428	130	161	5	N09-N24:C_C	-	T	good	wrong	ok	Low	-3.40
TGME49_231200-t26_1	1663	1695	1	-	N23b:C	T	good	wrong	ok	Medium	-10.60
TGME49_231390-t26_1	1287	1318	1	N07-N25:T_T	-	T	wrong	wrong	ok	Low	-6.60
TGME49_231410-t26_1	206	238	18	-	N23b:G	C	wrong	wrong	ok	Low	-8.80
TGME49_231440-t26_1	3672	3703	1	N07-N25:G_G	-	G	wrong	wrong	ok	Low	-25.30
TGME49_231480-t26_1	10298	10329	3	N07-N25:C_T	-	T	good	good	good	Medium	-2.50
TGME49_231480-t26_1	3681	3712	8	N07-N25:G_A	-	A	wrong	wrong	ok	Low	-10.10
TGME49_231480-t26_1	8525	8556	15	N13-N20:C_C	-	A	wrong	wrong	ok	Low	-6.70
TGME49_231770-t26_1	2365	2396	18	N11-N22:T_T	-	T	wrong	wrong	ok	Low	-8.30
TGME49_231800-t26_1	758	789	2	-	-	C	wrong	wrong	ok	Medium	-7.70
TGME49_231815-t26_1	9998	10029	3	N09-N24:G_G	-	A	good	good	good	High	-10.80
TGME49_chrXII:6597611-6598611	108	139	15	N12-N21:G_G	-	C	wrong	wrong	ok	Low	-10.50
TGME49_231880-t26_1	570	601	5	-	-	G	wrong	wrong	ok	Low	-16.70
TGME49_231960-t26_1	617	649	10	-	N20b:A	C	wrong	good	ok	Low	-2.30
TGME49_231960-t26_1	5935	5966	19	N10-N23:A_C	-	T	wrong	good	ok	Medium	-5.80
TGME49_231970-t26_1	1014	1045	1	N09-N24:T_C	-	G	good	wrong	ok	Medium	-9.40
TGME49_232020-t26_1	1606	1637	1	N07-N25:C_A	-	A	wrong	wrong	ok	Low	-7.00
TGME49_232040-t26_1	1637	1668	13	N12-N21:A_G	-	A	good	wrong	ok	Low	-2.10
TGME49_232080-t26_1	23019	23050	14	N09-N24:T_C	-	T	wrong	wrong	ok	Low	-5.30
TGME49_232080-t26_1	4889	4920	14	N13-N20:T_T	-	A	wrong	wrong	ok	Low	-4.20
TGME49_232080-t26_1	1766	1797	13	N13-N20:C_A	-	G	wrong	good	good	Low	-6.30
TGME49_232080-t26_1	30820	30852	8	-	N20b:C	A	wrong	wrong	ok	Low	-8.90
TGME49_chrIII:248515-249515	909	940	13	N10-N23:T_C	-	A	good	good	good	High	-5.80
TGME49_232080-t26_1	5547	5578	13	N13-N20:C_A	-	C	wrong	wrong	ok	Low	-12.30
TGME49_232080-t26_1	14796	14828	8	-	N21b:C	G	good	wrong	ok	Low	-11.50
TGME49_232150-t26_1	120	151	1	N13-N20:A_G	-	A	wrong	good	ok	Medium	-2.80
TGME49_232180-t26_1	3690	3721	14	N09-N24:C_T	-	C	wrong	wrong	ok	Low	-9.30
TGME49_232180-t26_1	3908	3939	3	N11-N22:C_C	-	G	wrong	wrong	ok	Low	-15.10
TGME49_232190-t26_1	9432	9463	15	N13-N20:G_G	-	C	wrong	wrong	ok	Low	-9.80
TGME49_232210-t26_1	260	292	13	-	N20b:T	C	wrong	wrong	ok	Low	-8.20
TGME49_232300-t26_1	860	891	3	-	-	G	wrong	good	ok	Low	-9.80
TGME49_232340-t26_1	1192	1223	3	N07-N25:A_C	-	C	good	good	ok	Medium	-6.30
TGME49_232340-t26_1	1192	1224	3	-	N23b:C	T	good	good	ok	Medium	-6.30
TGME49_chrIII:248515-249515	166	197	15	N11-N22:A_G	-	C	wrong	wrong	ok	Low	-10.80
TGME49_232360-t26_1	456	487	15	N09-N24:C_C	-	G	wrong	wrong	ok	Low	-6.70
TGME49_232360-t26_1	5936	5967	5	N10-N23:A_G	-	C	wrong	wrong	ok	Low	-11.00
TGME49_232360-t26_1	5936	5968	5	-	N22b:G	C	wrong	wrong	ok	Low	-11.00
TGME49_232370-t26_1	376	407	5	N13-N20:C_A	-	C	good	wrong	ok	Medium	-4.80
TGME49_232380-t26_1	1067	1098	15	N10-N23:C_C	-	G	wrong	wrong	ok	Low	-17.20
TGME49_232380-t26_1	1067	1099	15	-	N22b:C	G	wrong	wrong	ok	Low	-17.20
TGME49_232390-t26_1	147	178	3	N11-N22:C_A	-	A	good	wrong	ok	Medium	-3.60
TGME49_232600-t26_1	1251	1282	19	N12-N21:C_C	-	G	good	good	ok	Low	-4.10
TGME49_233000-t26_1	3237	3268	3	N11-N22:T_T	-	G	wrong	wrong	ok	Low	-4.90
TGME49_233020-t26_1	1151	1182	16	-	-	C	wrong	wrong	ok	Low	-17.20
TGME49_chrXII:6751383-6752383	12	43	15	N12-N21:C_T	-	G	wrong	wrong	ok	Low	-9.20
TGME49_233020-t26_1	1616	1647	5	N13-N20:A_G	-	T	wrong	good	ok	Medium	-10.10
TGME49_233040-t26_1	3253	3285	1	-	N20b:A	T	good	good	ok	Medium	-6.30
TGME49_233140-t26_1	45	76	1	N10-N23:A_G	-	T	good	wrong	ok	Medium	-3.30
TGME49_233140-t26_1	45	77	1	-	N22b:G	C	good	wrong	ok	Medium	-3.30
TGME49_233160-t26_1	5590	5621	1	N09-N24:C_T	-	C	wrong	wrong	ok	Low	-7.80
TGME49_233190-t26_1	158	190	2	-	N20b:G	C	good	wrong	ok	Medium	-7.00
TGME49_233220-t26_1	5980	6011	8	N11-N22:C_T	-	T	wrong	wrong	ok	Low	-11.20
TGME49_233270-t26_1	194	226	16	-	N20b:T	C	wrong	wrong	ok	Low	-9.00
TGME49_233405-t26_1	596	627	18	-	-	C	wrong	good	good	Medium	-10.40
TGME49_233450-t26_1	1207	1238	4	N07-N25:C_A	-	A	good	wrong	ok	Low	-4.90
TGME49_chrXII:6521068-6522068	301	333	15	-	N22b:T	C	good	wrong	ok	Medium	-5.40
TGME49_233610-t26_1	1429	1460	8	N13-N20:T_T	-	T	good	good	good	High	-1.90
TGME49_233810-t26_1	3599	3630	16	N07-N25:C_C	-	C	wrong	wrong	ok	Low	-11.90
TGME49_233838-t26_1	1336	1367	19	N11-N22:A_G	-	G	wrong	wrong	ok	Low	-5.40
TGME49_233860-t26_1	918	949	13	N10-N23:T_T	-	C	wrong	wrong	ok	Low	-3.10
TGME49_233920-t26_1	838	869	3	N11-N22:C_C	-	A	wrong	wrong	ok	Low	-5.50
TGME49_233960-t26_1	7302	7333	19	N12-N21:C_A	-	G	wrong	wrong	ok	Low	-4.30
TGME49_233960-t26_1	8969	9000	2	N07-N25:T_C	-	C	good	good	good	High	-8.50
TGME49_233960-t26_1	8969	9001	2	-	N23b:C	A	good	good	ok	High	-8.50
TGME49_267970-t26_1	1853	1884	14	N09-N24:G_A	-	C	good	good	ok	Medium	-10.30
TGME49_267970-t26_1	1853	1885	14	-	N23b:A	T	good	good	ok	Medium	-10.30
TGME49_chrXII:6403552-6404552	573	604	16	N10-N23:A_C	-	C	good	wrong	ok	Low	-7.40
TGME49_268010-t26_1	8072	8103	16	N10-N23:G_G	-	C	good	wrong	ok	Low	-8.70
TGME49_268010-t26_1	8072	8104	16	-	N22b:G	C	good	wrong	ok	Medium	-8.70
TGME49_268020-t26_1	2304	2335	16	N13-N20:G_G	-	G	wrong	good	ok	Low	-5.40
TGME49_268035-t26_1	2278	2309	16	N12-N21:A_G	-	G	wrong	wrong	ok	Low	-9.10
TGME49_268035-t26_1	8060	8092	16	-	N20b:C	C	wrong	wrong	ok	Medium	-11.90
TGME49_268290-t26_1	1901	1932	5	N12-N21:A_A	-	C	wrong	good	ok	Low	-5.30
TGME49_268330-t26_1	8507	8538	16	N12-N21:G_A	-	C	good	wrong	ok	Low	-8.40
TGME49_268370-t26_1	17218	17249	3	N11-N22:T_C	-	G	good	wrong	ok	Low	-5.90
TGME49_268380-t26_1	1132	1163	8	N12-N21:T_T	-	G	wrong	wrong	ok	Low	-11.70
TGME49_268430-t26_1	744	775	2	N11-N22:G_A	-	G	wrong	wrong	ok	Low	-7.20
TGME49_chrVIIa:3949683-3950683	132	164	3	-	N22b:A	A	good	wrong	ok	Low	-4.20
TGME49_chrIb:982083-983083	318	349	12	N07-N25:A_A	-	A	good	wrong	good	Medium	-7.20
TGME49_chrXII:6403552-6404552	573	605	16	-	N22b:C	C	good	wrong	ok	Low	-7.40
TGME49_268630-t26_1	468	499	4	N13-N20:A_A	-	T	good	wrong	ok	Medium	-3.90
TGME49_268650-t26_1	76	108	4	-	N21b:C	C	good	wrong	ok	Low	-4.00
TGME49_268730-t26_1	475	506	3	N10-N23:C_T	-	T	wrong	wrong	ok	Low	-8.90
TGME49_268750-t26_1	635	666	7	N11-N22:T_C	-	G	wrong	good	ok	Low	-3.20
TGME49_268750-t26_1	332	364	2	-	N20b:A	G	wrong	wrong	ok	Low	-9.80
TGME49_268750-t26_1	500	531	18	N10-N23:C_T	-	A	good	wrong	ok	Medium	-2.90
TGME49_268820-t26_1	248	280	1	-	N20b:A	G	wrong	wrong	good	Medium	-9.80
TGME49_268830-t26_1	446	477	15	N12-N21:A_C	-	G	good	wrong	ok	Low	-6.50
TGME49_268920-t26_1	174	205	4	N12-N21:T_C	-	A	good	wrong	ok	Medium	-7.20
TGME49_268985-t26_1	347	378	2	N07-N25:T_C	-	C	wrong	good	ok	Medium	-6.90
TGME49_chrXII:5871411-5872411	319	351	2	-	N20b:T	A	good	good	ok	High	-5.00
TGME49_268985-t26_1	347	379	2	-	N23b:T	G	wrong	good	good	Medium	-8.40
TGME49_268990-t26_1	2879	2910	18	N07-N25:T_T	-	T	wrong	wrong	ok	Low	-5.30
TGME49_269050-t26_1	78	109	16	N10-N23:G_A	-	G	good	wrong	ok	Low	-9.80
TGME49_269060-t26_1	6590	6621	19	N10-N23:G_A	-	A	good	wrong	ok	Medium	-3.30
TGME49_269060-t26_1	656	687	2	N11-N22:C_C	-	C	wrong	wrong	ok	Low	-2.50
TGME49_269075-t26_1	13097	13128	16	N12-N21:A_G	-	T	good	wrong	ok	Low	-6.40
TGME49_269075-t26_1	11773	11804	2	N13-N20:T_C	-	A	good	good	good	High	-3.40
TGME49_269075-t26_1	1517	1548	2	N11-N22:T_C	-	T	wrong	wrong	ok	Low	-6.50
TGME49_269100-t26_1	14	45	1	N09-N24:C_C	-	A	good	good	ok	High	-5.10
TGME49_269110-t26_1	931	962	8	N11-N22:A_G	-	T	wrong	wrong	ok	Low	-6.80
TGME49_chrIX:213023-214023	818	850	16	-	N20b:C	C	wrong	wrong	ok	Low	-7.00
TGME49_269160-t26_1	1536	1567	6	N09-N24:G_A	-	C	wrong	good	ok	Medium	-6.70
TGME49_269160-t26_1	802	833	16	N07-N25:A_A	-	A	wrong	wrong	ok	Low	-13.40
TGME49_269210-t26_1	4763	4794	16	N11-N22:G_A	-	G	wrong	wrong	ok	Low	-7.50
TGME49_269210-t26_1	3275	3306	1	N07-N25:A_A	-	A	wrong	wrong	ok	Medium	-7.00
TGME49_269290-t26_1	733	765	16	-	N20b:T	G	wrong	wrong	ok	Low	-5.40
TGME49_269460-t26_1	5297	5328	16	N07-N25:C_C	-	C	good	wrong	ok	Medium	-9.40
TGME49_269600-t26_1	1718	1749	1	N10-N23:T_C	-	C	wrong	wrong	ok	Medium	-4.10
TGME49_269670-t26_1	2219	2250	3	N10-N23:A_G	-	A	good	wrong	ok	Medium	-10.90
TGME49_269690-t26_1	896	927	19	N10-N23:T_C	-	G	good	wrong	ok	Low	-1.90
TGME49_269700-t26_1	5614	5645	13	N11-N22:A_A	-	G	wrong	wrong	ok	Low	-6.40
TGME49_chrVIIa:19486-20486	464	495	5	N12-N21:G_G	-	A	good	wrong	ok	Low	-5.00
TGME49_269720-t26_1	1265	1296	19	N13-N20:C_C	-	C	good	wrong	ok	Medium	-2.80
TGME49_269730-t26_1	2256	2287	2	N13-N20:C_C	-	T	wrong	good	ok	Medium	-14.00
TGME49_269740-t26_1	3303	3334	16	N10-N23:A_G	-	G	wrong	wrong	ok	Low	-12.10
TGME49_269800-t26_1	735	767	2	-	N21b:C	C	good	good	ok	Medium	-7.30
TGME49_269885-t26_1	3628	3659	15	N09-N24:A_A	-	G	good	good	ok	Low	-9.50
TGME49_269940-t26_1	2593	2624	15	N10-N23:C_T	-	T	good	wrong	ok	Medium	-6.80
TGME49_269950-t26_1	3506	3538	8	-	N22b:A	G	wrong	wrong	ok	Low	-8.00
TGME49_270060-t26_1	75	106	8	N09-N24:C_C	-	C	wrong	wrong	ok	Low	-8.40
TGME49_270210-t26_1	2124	2155	6	N12-N21:A_A	-	G	wrong	wrong	ok	Low	-5.70
TGME49_270260-t26_1	2343	2374	13	N09-N24:C_A	-	C	wrong	wrong	ok	Low	-5.30
TGME49_chrVIIa:387603-388603	674	705	8	N11-N22:T_T	-	A	wrong	wrong	ok	Low	-12.40
TGME49_270595-t26_1	10228	10259	15	N13-N20:G_G	-	G	wrong	good	ok	Low	-6.20
TGME49_270595-t26_1	10629	10661	2	-	N20b:G	T	wrong	wrong	ok	Medium	-5.40
TGME49_270610-t26_1	927	958	13	N11-N22:C_A	-	G	wrong	good	good	Medium	-7.70
TGME49_270670-t26_1	2000	2031	1	N10-N23:C_T	-	G	good	wrong	ok	Low	-6.60
TGME49_270670-t26_1	92	123	13	N11-N22:T_T	-	G	wrong	good	good	Medium	-6.50
TGME49_270720-t26_1	12136	12167	16	-	-	G	wrong	good	good	Medium	-11.80
TGME49_270750-t26_1	1598	1629	16	N07-N25:T_T	-	T	good	wrong	ok	Low	-9.10
TGME49_270760-t26_1	4435	4466	14	N13-N20:C_A	-	C	wrong	wrong	ok	Low	-7.30
TGME49_270760-t26_1	1917	1948	8	N12-N21:C_T	-	G	wrong	wrong	ok	Low	-12.10
TGME49_270780-t26_1	496	527	8	-	-	T	wrong	wrong	ok	Low	-10.20
TGME49_chrVIIa:293174-294174	496	527	7	N12-N21:A_G	-	G	good	wrong	ok	Low	-0.80
TGME49_270780-t26_1	496	528	8	-	N23b:T	T	wrong	wrong	ok	Low	-10.20
TGME49_270800-t26_1	382	413	16	N10-N23:C_A	-	G	wrong	wrong	ok	Low	-6.50
TGME49_270800-t26_1	1800	1831	8	N09-N24:C_A	-	A	wrong	wrong	ok	Low	-6.30
TGME49_270865-t26_1	4046	4077	13	N12-N21:C_C	-	G	good	wrong	ok	Low	-9.50
TGME49_270880-t26_1	1282	1313	1	N13-N20:G_G	-	G	wrong	wrong	ok	Low	-11.70
TGME49_270880-t26_1	3063	3094	15	N12-N21:G_G	-	T	wrong	wrong	ok	Low	-6.60
TGME49_270880-t26_1	1517	1548	15	N11-N22:A_C	-	G	wrong	wrong	ok	Low	-9.30
TGME49_270880-t26_1	3063	3095	15	-	N20b:G	C	wrong	wrong	ok	Low	-9.90
TGME49_270900-t26_1	4921	4952	2	N10-N23:C_C	-	G	wrong	wrong	ok	Low	-7.30
TGME49_270940-t26_1	163	195	19	-	N23b:G	A	wrong	wrong	ok	Low	-10.40
TGME49_chrVIIa:119129-120129	326	357	3	N11-N22:C_A	-	C	wrong	wrong	ok	Low	-1.50
TGME49_271080-t26_1	1547	1578	2	N10-N23:C_T	-	A	wrong	wrong	ok	Medium	-7.10
TGME49_271110-t26_1	2986	3017	16	N11-N22:C_C	-	T	good	wrong	ok	Low	-10.40
TGME49_271120-t26_1	2992	3023	8	N10-N23:C_A	-	A	good	good	ok	Medium	-5.20
TGME49_271145-t26_1	12028	12059	3	N13-N20:C_A	-	C	good	wrong	ok	Low	-10.00
TGME49_271145-t26_1	1057	1088	2	N12-N21:G_A	-	G	wrong	wrong	ok	Low	-11.00
TGME49_271145-t26_1	3512	3544	2	-	N21b:G	C	wrong	wrong	ok	Medium	-6.00
TGME49_271240-t26_1	467	498	8	N07-N25:T_T	-	T	wrong	wrong	ok	Low	-10.10
TGME49_271270-t26_1	2175	2207	5	-	N21b:T	C	wrong	wrong	ok	Low	-6.50
TGME49_271290-t26_1	429	460	15	N09-N24:G_A	-	G	wrong	good	good	Medium	-9.40
TGME49_271370-t26_1	8098	8129	3	N09-N24:G_G	-	G	wrong	wrong	ok	Low	-13.40
TGME49_chrVIIa:4146741-4147741	633	665	5	-	N20b:G	T	good	wrong	ok	Medium	-8.90
TGME49_271370-t26_1	9198	9229	8	N12-N21:T_C	-	C	wrong	wrong	ok	Low	-16.90
TGME49_271380-t26_1	2227	2258	14	N07-N25:A_G	-	G	wrong	good	ok	Low	-12.50
TGME49_271430-t26_1	1689	1721	2	-	N22b:G	T	good	wrong	ok	Medium	-7.60
TGME49_271770-t26_1	5939	5970	16	N09-N24:C_T	-	T	wrong	wrong	ok	Low	-4.70
TGME49_271910-t26_1	466	497	2	N11-N22:T_C	-	C	wrong	wrong	ok	Low	-6.50
TGME49_271950-t26_1	1922	1953	16	N12-N21:A_G	-	G	wrong	wrong	ok	Low	-14.40
TGME49_271970-t26_1	354	386	8	-	N23b:C	C	wrong	good	ok	Low	-7.70
TGME49_271990-t26_1	3883	3914	4	-	-	A	good	wrong	ok	Medium	-7.10
TGME49_271990-t26_1	3883	3915	4	-	N23b:G	G	good	wrong	ok	Low	-7.10
TGME49_272000-t26_1	309	340	5	N10-N23:C_T	-	G	wrong	wrong	ok	Low	-4.10
TGME49_chrVIIa:4296060-4297060	1	26	5	N13-N20:A_A	-	C	good	good	ok	Low	-0.70
TGME49_272040-t26_1	4009	4040	8	N12-N21:C_T	-	G	wrong	wrong	ok	Low	-10.80
TGME49_272155-t26_1	12474	12505	3	-	-	T	wrong	wrong	ok	Low	-9.70
TGME49_272155-t26_1	12474	12506	3	-	N23b:C	C	wrong	wrong	ok	Low	-9.70
TGME49_272200-t26_1	1841	1873	2	-	N22b:A	T	wrong	good	ok	Medium	-9.30
TGME49_272410-t26_1	3283	3314	2	N10-N23:T_T	-	T	wrong	wrong	ok	Medium	-3.30
TGME49_272430-t26_1	1186	1217	4	N07-N25:C_T	-	T	wrong	good	ok	Low	-6.50
TGME49_272490-t26_1	1644	1675	1	-	-	G	wrong	wrong	ok	Low	-14.00
TGME49_272490-t26_1	2014	2045	16	N11-N22:A_C	-	C	wrong	wrong	ok	Low	-8.30
TGME49_272490-t26_1	2014	2046	16	-	N21b:C	T	wrong	wrong	ok	Low	-8.30
TGME49_272500-t26_1	641	673	1	-	N22b:C	A	good	wrong	ok	Medium	-5.50
TGME49_chrV:2097799-2098799	667	698	19	N09-N24:T_C	-	T	wrong	wrong	ok	Low	-4.70
TGME49_272550-t26_1	2178	2209	8	N10-N23:A_C	-	G	wrong	wrong	ok	Low	-10.00
TGME49_272550-t26_1	3289	3320	1	N12-N21:T_C	-	G	wrong	good	good	Medium	-8.00
TGME49_272600-t26_1	4928	4959	13	N09-N24:G_A	-	T	good	good	ok	Medium	-3.90
TGME49_272600-t26_1	4928	4960	13	-	N21b:G	T	good	good	ok	Medium	-3.90
TGME49_272600-t26_1	3489	3520	15	N11-N22:A_A	-	C	wrong	wrong	ok	Low	-4.50
TGME49_272600-t26_1	4932	4963	8	N07-N25:T_C	-	C	good	good	ok	Medium	-3.30
TGME49_272640-t26_1	2723	2754	18	N07-N25:A_C	-	C	wrong	good	ok	Medium	-4.90
TGME49_272650-t26_1	212	244	2	-	N20b:G	G	wrong	wrong	ok	Low	-12.50
TGME49_272710-t26_1	3770	3801	14	N07-N25:G_G	-	G	wrong	good	ok	Low	-12.90
TGME49_272710-t26_1	3338	3369	17	-	-	G	wrong	wrong	ok	Low	-10.00
TGME49_chrIb:982083-983083	318	350	12	-	N23b:A	T	good	wrong	ok	Medium	-7.80
TGME49_chrV:1750234-1751234	441	472	4	N10-N23:A_A	-	T	wrong	wrong	ok	Low	-4.50
TGME49_272730-t26_1	279	310	15	N09-N24:T_C	-	T	wrong	wrong	ok	Low	-10.30
TGME49_272910-t26_1	1841	1872	1	N13-N20:G_A	-	G	wrong	good	ok	Medium	-5.60
TGME49_273030-t26_1	953	984	5	N10-N23:C_A	-	G	wrong	wrong	ok	Low	-3.40
TGME49_273050-t26_1	1900	1931	3	-	-	T	wrong	wrong	ok	Low	-7.10
TGME49_273050-t26_1	1900	1932	3	-	N23b:T	T	wrong	wrong	ok	Low	-7.10
TGME49_273150-t26_1	1099	1130	8	N11-N22:C_T	-	C	wrong	wrong	ok	Low	-10.80
TGME49_273290-t26_1	1170	1201	8	N11-N22:C_T	-	T	wrong	wrong	ok	Low	-6.00
TGME49_273360-t26_1	2512	2543	16	N10-N23:C_C	-	G	wrong	wrong	ok	Low	-10.70
TGME49_273370-t26_1	547	578	19	N11-N22:C_C	-	C	wrong	wrong	ok	Low	-14.70
TGME49_273550-t26_1	1368	1399	2	N13-N20:A_G	-	C	wrong	wrong	ok	Medium	-8.60
TGME49_chrV:1500498-1501498	641	672	1	N07-N25:A_G	-	G	wrong	wrong	good	Medium	-10.60
TGME49_273560-t26_1	2275	2306	17	N12-N21:C_T	-	G	good	good	ok	Low	-3.90
TGME49_273560-t26_1	4747	4778	1	N12-N21:T_T	-	A	wrong	wrong	ok	Medium	-4.90
TGME49_273560-t26_1	4747	4779	1	-	N20b:T	A	wrong	wrong	ok	Low	-4.90
TGME49_273595-t26_1	3997	4028	16	N07-N25:A_A	-	A	wrong	wrong	ok	Low	-11.00
TGME49_273660-t26_1	1093	1124	1	N11-N22:G_A	-	G	wrong	good	ok	Medium	-7.00
TGME49_273660-t26_1	194	225	1	N11-N22:C_T	-	C	wrong	wrong	ok	Medium	-8.20
TGME49_273730-t26_1	1141	1172	12	N12-N21:C_C	-	G	wrong	wrong	ok	Low	-12.80
TGME49_273740-t26_1	731	762	8	N07-N25:T_C	-	C	wrong	wrong	ok	Low	-3.20
TGME49_273770-t26_1	2115	2146	17	N13-N20:G_G	-	G	wrong	wrong	ok	Low	-6.20
TGME49_273780-t26_1	10847	10878	1	N11-N22:G_A	-	A	wrong	wrong	ok	Medium	-4.70
TGME49_chrV:570354-571354	157	188	17	N09-N24:C_C	-	T	good	wrong	ok	Low	-5.50
TGME49_273800-t26_1	5104	5135	3	N07-N25:C_A	-	A	good	good	ok	Medium	-7.60
TGME49_273800-t26_1	1306	1337	13	N12-N21:A_C	-	C	wrong	wrong	ok	Low	-6.30
TGME49_273800-t26_1	1786	1817	16	N10-N23:A_A	-	C	wrong	good	ok	Medium	-10.50
TGME49_273850-t26_1	1483	1514	14	N07-N25:C_A	-	A	wrong	good	good	Medium	-10.10
TGME49_273980-t26_1	193	224	16	N12-N21:C_T	-	A	wrong	wrong	ok	Low	-9.30
TGME49_274000-t26_1	4031	4062	2	N12-N21:C_A	-	T	good	wrong	ok	Medium	-4.20
TGME49_274010-t26_1	8127	8158	3	N09-N24:G_A	-	G	wrong	good	good	Medium	-15.40
TGME49_274010-t26_1	9079	9110	5	N12-N21:G_G	-	C	wrong	wrong	ok	Low	-5.70
TGME49_274040-t26_1	2146	2178	8	-	N21b:A	T	good	wrong	ok	Medium	-5.50
TGME49_274060-t26_1	686	717	4	N11-N22:G_G	-	A	good	wrong	ok	Low	-4.90
TGME49_chrIX:2428341-2429341	218	249	1	N11-N22:A_A	-	G	wrong	wrong	ok	Low	-13.00
TGME49_274070-t26_1	857	888	3	N12-N21:G_G	-	A	wrong	wrong	ok	Low	-6.00
TGME49_210245-t26_1	4007	4038	12	N09-N24:A_G	-	G	wrong	good	ok	Low	-9.90
TGME49_210310-t26_1	3850	3881	8	N09-N24:C_A	-	G	wrong	wrong	ok	Low	-10.00
TGME49_210310-t26_1	3850	3882	8	-	N23b:A	G	wrong	wrong	ok	Low	-10.00
TGME49_210345-t26_1	6544	6575	3	N10-N23:G_G	-	G	wrong	wrong	ok	Low	-14.60
TGME49_210380-t26_1	377	408	2	N12-N21:A_C	-	G	good	wrong	ok	Medium	-5.80
TGME49_210400-t26_1	1623	1654	17	N11-N22:A_G	-	C	good	good	ok	Medium	-5.80
TGME49_210400-t26_1	1623	1655	17	-	N21b:G	T	good	good	ok	Medium	-7.50
TGME49_210420-t26_1	1918	1949	1	N11-N22:G_A	-	C	good	wrong	ok	Medium	-2.20
TGME49_210420-t26_1	1918	1950	1	-	N21b:A	C	good	wrong	ok	Medium	-2.30
TGME49_chrIX:2481898-2482898	641	672	16	N09-N24:T_C	-	G	wrong	wrong	ok	Low	-11.40
TGME49_210430-t26_1	6894	6925	17	N10-N23:C_A	-	G	wrong	wrong	ok	Low	-10.70
TGME49_210430-t26_1	3638	3669	15	N12-N21:C_A	-	T	wrong	wrong	ok	Low	-8.40
TGME49_210440-t26_1	465	496	1	N13-N20:G_G	-	G	wrong	wrong	ok	Low	-23.10
TGME49_210482-t26_1	484	515	8	N13-N20:G_G	-	G	wrong	good	good	Low	-9.40
TGME49_264420-t26_1	1837	1868	2	N11-N22:C_A	-	G	wrong	wrong	ok	Low	-6.70
TGME49_264420-t26_1	2503	2534	2	N11-N22:C_A	-	G	wrong	wrong	ok	Low	-6.70
TGME49_264430-t26_1	6645	6676	2	N11-N22:C_A	-	G	wrong	wrong	ok	Low	-6.70
TGME49_264430-t26_1	7539	7570	2	N11-N22:C_A	-	G	wrong	wrong	ok	Low	-6.70
TGME49_264430-t26_1	8664	8695	2	N11-N22:C_A	-	G	wrong	wrong	ok	Low	-6.70
TGME49_264640-t26_1	435	466	2	N10-N23:T_C	-	A	wrong	wrong	ok	Medium	-5.40
TGME49_chrIX:2481898-2482898	641	673	16	-	N23b:C	G	wrong	wrong	ok	Low	-11.40
TGME49_264660-t26_1	4291	4322	3	N10-N23:T_C	-	G	wrong	wrong	ok	Low	-4.80
TGME49_264670-t26_1	3884	3915	16	N12-N21:A_G	-	C	wrong	wrong	ok	Low	-6.30
TGME49_264670-t26_1	7868	7900	16	-	N21b:T	A	wrong	good	ok	Low	-10.40
TGME49_264740-t26_1	1497	1528	16	N13-N20:C_C	-	T	wrong	wrong	ok	Low	-4.40
TGME49_264752-t26_1	8564	8595	16	N13-N20:T_T	-	C	wrong	wrong	ok	Low	-5.00
TGME49_264790-t26_1	13663	13695	15	-	N20b:G	G	wrong	wrong	ok	Low	-12.90
TGME49_264790-t26_1	5379	5410	5	N13-N20:A_A	-	T	wrong	wrong	ok	Low	-11.40
TGME49_264790-t26_1	6206	6238	7	-	N20b:T	C	wrong	wrong	ok	Low	-17.90
TGME49_264870-t26_1	1828	1859	11	N11-N22:T_T	-	A	good	wrong	ok	Low	-3.90
TGME49_264940-t26_1	4009	4040	2	N13-N20:C_C	-	T	wrong	wrong	ok	Low	-6.80
TGME49_chrIX:2481898-2482898	756	787	3	N10-N23:C_C	-	G	wrong	good	ok	Low	-8.70
TGME49_264960-t26_1	1689	1720	12	N13-N20:C_T	-	G	wrong	wrong	ok	Low	-2.90
TGME49_265090-t26_1	4586	4617	14	N13-N20:G_G	-	T	good	wrong	ok	Low	-7.30
TGME49_265090-t26_1	8209	8241	16	-	N21b:G	T	wrong	wrong	ok	Low	-10.20
TGME49_265090-t26_1	286	317	1	N12-N21:G_G	-	T	wrong	wrong	ok	Low	-7.70
TGME49_265120-t26_1	3210	3241	2	N07-N25:C_A	-	A	good	good	ok	High	-3.80
TGME49_265130-t26_1	382	413	2	N07-N25:G_A	-	A	good	good	good	High	-3.40
TGME49_265130-t26_1	382	414	2	-	N20b:A	T	good	good	ok	High	-3.40
TGME49_265175-t26_1	69	100	1	N07-N25:G_G	-	G	wrong	good	ok	Low	-10.00
TGME49_265205-t26_1	1405	1437	15	-	N23b:C	T	wrong	wrong	ok	Low	-2.20
TGME49_265230-t26_1	1598	1629	8	N10-N23:G_G	-	G	good	good	ok	Medium	-6.50
TGME49_chrIX:2584904-2585904	593	624	18	N09-N24:C_C	-	C	wrong	good	good	Medium	-4.60
TGME49_265230-t26_1	454	485	2	N09-N24:A_C	-	G	good	good	ok	Medium	-7.40
TGME49_265250-t26_1	649	680	1	N11-N22:C_C	-	G	wrong	wrong	ok	Low	-13.10
TGME49_265280-t26_1	121	152	19	N11-N22:A_C	-	C	good	wrong	ok	Low	-3.90
TGME49_265400-t26_1	4098	4130	4	-	N21b:G	A	wrong	wrong	ok	Low	-10.50
TGME49_265440-t26_1	1741	1772	16	N13-N20:A_G	-	C	wrong	wrong	ok	Low	-11.20
TGME49_265440-t26_1	1598	1629	14	N10-N23:G_G	-	G	wrong	good	good	Medium	-12.80
TGME49_265440-t26_1	789	820	2	N10-N23:C_A	-	C	wrong	good	ok	Medium	-8.80
TGME49_265455-t26_1	1534	1565	1	N07-N25:A_C	-	C	good	wrong	good	High	-5.60
TGME49_265455-t26_1	1534	1566	1	-	N23b:T	T	good	wrong	ok	High	-5.60
TGME49_265500-t26_1	690	721	5	N13-N20:C_C	-	A	wrong	good	ok	Medium	-5.80
TGME49_chrIX:2597164-2598164	902	933	16	N10-N23:T_C	-	C	wrong	wrong	ok	Low	-9.00
TGME49_265510-t26_1	2222	2253	3	N12-N21:C_C	-	C	wrong	wrong	ok	Low	-16.60
TGME49_265770-t26_1	3481	3512	13	N09-N24:G_G	-	T	wrong	wrong	ok	Low	-7.20
TGME49_265780-t26_1	7570	7601	16	N10-N23:C_C	-	C	wrong	wrong	ok	Low	-7.40
TGME49_265780-t26_1	7387	7418	5	N13-N20:G_G	-	G	wrong	good	ok	Low	-8.50
TGME49_265790-t26_1	3372	3403	16	N07-N25:C_T	-	T	wrong	good	good	Medium	-10.80
TGME49_265790-t26_1	3372	3404	16	-	N23b:C	G	wrong	good	ok	Low	-10.80
TGME49_265820-t26_1	5287	5319	2	-	N21b:C	T	good	wrong	ok	Medium	-12.00
TGME49_265850-t26_1	6296	6327	8	N07-N25:G_A	-	A	good	good	good	High	-11.20
TGME49_265850-t26_1	6162	6193	8	N11-N22:C_A	-	A	wrong	wrong	ok	Low	-5.70
TGME49_266010-t26_1	15771	15802	19	N12-N21:C_C	-	G	wrong	wrong	ok	Low	-2.80
TGME49_chrIX:2613491-2614491	380	411	8	N09-N24:A_A	-	A	wrong	wrong	ok	Low	-7.40
TGME49_266070-t26_1	2393	2425	14	-	N20b:G	G	wrong	wrong	ok	Low	-7.90
TGME49_266070-t26_1	1638	1669	13	N12-N21:G_G	-	A	good	wrong	ok	Medium	-3.50
TGME49_266100-t26_1	2580	2611	5	N07-N25:G_G	-	G	wrong	good	ok	Low	-16.40
TGME49_266100-t26_1	2580	2612	5	-	N23b:G	C	wrong	good	ok	Medium	-16.40
TGME49_266110-t26_1	538	569	3	N11-N22:T_C	-	A	good	wrong	ok	Medium	-6.80
TGME49_266150-t26_1	2301	2332	14	N12-N21:A_A	-	A	good	wrong	ok	Low	-4.50
TGME49_266320-t26_1	1053	1084	14	-	-	T	wrong	wrong	ok	Low	-10.70
TGME49_266320-t26_1	1053	1085	14	-	N23b:C	C	wrong	wrong	ok	Low	-11.50
TGME49_266372-t26_1	687	718	2	N12-N21:A_C	-	T	good	wrong	ok	Low	-2.60
TGME49_266372-t26_1	687	719	2	-	N20b:C	T	good	wrong	ok	Medium	-3.90
TGME49_chrIb:993582-994582	774	805	5	N10-N23:G_A	-	C	wrong	wrong	ok	Low	-3.60
TGME49_chrIX:2749763-2750763	660	691	8	N11-N22:C_A	-	C	good	wrong	ok	Low	-4.60
TGME49_266390-t26_1	976	1007	2	N07-N25:T_C	-	C	good	good	ok	High	-5.80
TGME49_266400-t26_1	2966	2997	8	N12-N21:A_C	-	T	wrong	good	ok	Low	-3.40
TGME49_266400-t26_1	2966	2998	8	-	N20b:C	C	wrong	good	ok	Low	-3.40
TGME49_266500-t26_1	4037	4068	3	N11-N22:G_G	-	A	wrong	wrong	ok	Low	-7.40
TGME49_266610-t26_1	427	458	1	N12-N21:T_C	-	T	wrong	wrong	ok	Low	-3.30
TGME49_266610-t26_1	1524	1555	2	N07-N25:C_C	-	C	good	wrong	ok	Medium	-0.50
TGME49_266690-t26_1	4049	4080	16	N11-N22:C_C	-	C	good	wrong	ok	Low	-8.00
TGME49_266690-t26_1	6081	6112	1	-	-	T	wrong	wrong	ok	Medium	-6.80
TGME49_266690-t26_1	7066	7098	3	-	N21b:G	G	wrong	wrong	ok	Low	-2.40
TGME49_266850-t26_1	1467	1498	1	N11-N22:C_A	-	T	good	wrong	ok	Medium	-2.90
TGME49_chrIX:2815752-2816752	709	740	1	N07-N25:A_C	-	C	good	good	ok	Medium	-5.10
TGME49_267030-t26_1	61	92	2	N09-N24:C_A	-	G	good	wrong	ok	Low	-4.00
TGME49_267030-t26_1	61	93	2	-	N23b:A	G	wrong	wrong	ok	Low	-4.20
TGME49_267070-t26_1	1411	1442	3	N09-N24:G_A	-	C	wrong	good	ok	Medium	-7.30
TGME49_267070-t26_1	714	745	5	N13-N20:T_T	-	G	wrong	good	good	Low	-4.10
TGME49_267290-t26_1	581	612	1	N10-N23:C_C	-	A	wrong	wrong	ok	Low	-7.40
TGME49_267290-t26_1	581	613	1	-	N22b:C	G	wrong	wrong	ok	Low	-7.40
TGME49_267300-t26_1	2431	2463	1	-	N21b:T	A	good	wrong	ok	Medium	-5.70
TGME49_267308-t26_1	2237	2268	16	N07-N25:A_A	-	A	good	good	ok	Medium	-6.30
TGME49_267308-t26_1	228	260	2	-	N22b:T	T	wrong	good	ok	Medium	-6.30
TGME49_267450-t26_1	3752	3784	1	-	N20b:G	C	wrong	wrong	ok	Low	-13.90
TGME49_chrIX:3377062-3378062	73	104	18	N12-N21:T_T	-	T	wrong	wrong	ok	Low	-2.70
TGME49_267500-t26_1	1296	1327	14	-	-	T	wrong	good	ok	Medium	-8.90
TGME49_267530-t26_1	1751	1782	1	N11-N22:C_C	-	C	wrong	wrong	ok	Medium	-11.00
TGME49_267610-t26_1	557	588	16	N12-N21:G_A	-	A	good	wrong	ok	Medium	-7.20
TGME49_267642-t26_1	1361	1392	1	N12-N21:C_A	-	T	wrong	good	ok	Low	-4.50
TGME49_267650-t26_1	5125	5156	14	N12-N21:G_G	-	C	wrong	wrong	ok	Low	-9.50
TGME49_267650-t26_1	6884	6915	16	N13-N20:T_C	-	T	good	wrong	ok	Low	-5.10
TGME49_267660-t26_1	2229	2261	2	-	N20b:T	T	good	good	ok	High	-2.70
TGME49_267660-t26_1	2638	2669	19	N07-N25:T_C	-	C	good	good	good	High	-5.50
TGME49_267710-t26_1	7079	7110	6	-	-	C	good	wrong	ok	Medium	-3.00
TGME49_267720-t26_1	4239	4270	15	N09-N24:C_A	-	C	wrong	wrong	ok	Low	-8.70
TGME49_chrIX:3459379-3460379	569	600	1	N09-N24:A_G	-	T	wrong	good	ok	Medium	-5.30
TGME49_267740-t26_1	2027	2058	12	-	-	G	wrong	wrong	good	Low	-10.80
TGME49_267750-t26_1	2782	2813	8	N12-N21:G_G	-	G	wrong	wrong	ok	Low	-9.90
TGME49_267840-t26_1	995	1026	2	N13-N20:C_C	-	A	wrong	good	ok	Medium	-6.30
TGME49_267855-t26_1	9298	9329	15	N07-N25:G_A	-	A	wrong	good	good	Medium	-9.60
TGME49_267855-t26_1	10180	10211	2	N10-N23:C_C	-	T	wrong	good	ok	Low	-3.00
TGME49_279320-t26_1	7789	7821	3	-	N23b:G	C	wrong	wrong	ok	Low	-10.50
TGME49_279320-t26_1	9253	9284	8	N11-N22:G_G	-	C	wrong	wrong	ok	Low	-16.40
TGME49_279320-t26_1	9253	9285	8	-	N21b:G	C	wrong	wrong	ok	Low	-16.80
TGME49_279320-t26_1	12832	12863	16	N12-N21:G_G	-	A	wrong	good	ok	Medium	-11.40
TGME49_279320-t26_1	12512	12543	16	N07-N25:G_A	-	A	wrong	wrong	ok	Low	-8.00
TGME49_chrIX:3459379-3460379	569	601	1	-	N22b:A	T	good	good	ok	High	-6.10
TGME49_279320-t26_1	15102	15133	16	N11-N22:T_C	-	G	wrong	wrong	ok	Low	-5.70
TGME49_279320-t26_1	12512	12544	16	-	N22b:A	C	wrong	wrong	ok	Low	-8.00
TGME49_279320-t26_1	15102	15134	16	-	N21b:C	A	wrong	wrong	ok	Low	-5.70
TGME49_279320-t26_1	12998	13029	2	N12-N21:G_A	-	G	wrong	wrong	ok	Low	-16.00
TGME49_279350-t26_1	1560	1591	8	N10-N23:A_G	-	A	wrong	wrong	ok	Low	-2.60
TGME49_279360-t26_1	269	300	4	N12-N21:A_C	-	T	wrong	wrong	ok	Low	-10.50
TGME49_279370-t26_1	1577	1608	17	N10-N23:C_C	-	G	wrong	wrong	ok	Low	-8.90
TGME49_279410-t26_1	1413	1444	4	N13-N20:A_G	-	G	good	wrong	ok	Low	-2.90
TGME49_279420-t26_1	893	924	17	N12-N21:G_G	-	G	wrong	wrong	ok	Low	-5.50
TGME49_279460-t26_1	623	655	1	-	N22b:C	G	wrong	wrong	ok	Low	-5.10
TGME49_chrIX:3733117-3734117	1	31	17	N13-N20:C_T	-	T	good	wrong	ok	Low	-5.00
TGME49_287970-t26_1	3284	3315	16	N07-N25:A_A	-	A	wrong	wrong	ok	Low	-7.60
TGME49_288000-t26_1	10226	10257	2	N11-N22:A_C	-	G	wrong	wrong	ok	Low	-10.20
TGME49_288040-t26_1	303	334	15	N09-N24:C_T	-	G	good	wrong	ok	Low	-8.00
TGME49_288040-t26_1	1484	1515	3	N10-N23:C_T	-	G	good	wrong	ok	Low	-5.00
TGME49_288060-t26_1	1111	1142	4	N07-N25:G_A	-	A	wrong	good	ok	Medium	-5.90
TGME49_288190-t26_1	12444	12475	13	N12-N21:C_C	-	G	wrong	wrong	ok	Low	-8.40
TGME49_288190-t26_1	6952	6983	1	N07-N25:G_G	-	G	wrong	wrong	ok	Low	-14.10
TGME49_288190-t26_1	6952	6984	1	-	N22b:A	C	wrong	good	ok	Medium	-14.90
TGME49_288190-t26_1	39	70	14	N09-N24:C_A	-	T	wrong	wrong	ok	Low	-10.60
TGME49_288190-t26_1	2362	2394	8	-	N21b:T	T	good	good	ok	High	-10.10
TGME49_chrIX:3765823-3766823	881	913	4	-	N22b:G	G	wrong	wrong	ok	Low	-15.20
TGME49_288190-t26_1	5193	5224	2	N13-N20:G_G	-	C	wrong	wrong	ok	Medium	-5.50
TGME49_288190-t26_1	7321	7353	2	-	N21b:G	A	wrong	wrong	ok	Low	-7.70
TGME49_288220-t26_1	376	408	3	-	N20b:T	C	wrong	good	ok	Medium	-6.80
TGME49_288230-t26_1	239	271	3	-	N21b:C	C	good	wrong	ok	Low	-7.60
TGME49_288230-t26_1	2412	2443	14	N12-N21:G_G	-	G	wrong	good	good	Medium	-3.50
TGME49_288250-t26_1	2062	2093	1	N12-N21:A_C	-	C	wrong	wrong	ok	Medium	-11.00
TGME49_288250-t26_1	5542	5573	5	-	-	C	good	wrong	ok	Medium	-7.80
TGME49_288260-t26_1	3103	3134	1	N10-N23:C_T	-	T	good	wrong	ok	Low	-4.80
TGME49_288260-t26_1	1189	1221	13	-	N21b:C	C	wrong	wrong	ok	Medium	-15.30
TGME49_288340-t26_1	1754	1785	5	N11-N22:C_T	-	T	wrong	good	ok	Low	-2.70
TGME49_chrIX:4009411-4010411	801	833	16	-	N22b:G	G	good	wrong	ok	Low	-10.30
TGME49_288350-t26_1	2388	2419	16	N11-N22:G_G	-	C	good	wrong	good	Medium	-12.80
TGME49_288350-t26_1	3559	3590	17	N10-N23:C_C	-	G	wrong	wrong	ok	Low	-8.40
TGME49_288350-t26_1	1011	1042	8	N11-N22:C_C	-	G	wrong	wrong	good	Low	-10.20
TGME49_288360-t26_1	270	301	3	N10-N23:C_A	-	C	wrong	wrong	ok	Low	-7.90
TGME49_288380-t26_1	439	470	16	N09-N24:T_C	-	G	wrong	wrong	ok	Low	-11.40
TGME49_288380-t26_1	439	471	16	-	N23b:C	G	wrong	wrong	ok	Low	-11.40
TGME49_288380-t26_1	3009	3040	3	N12-N21:C_T	-	T	wrong	wrong	ok	Low	-5.80
TGME49_288380-t26_1	554	585	3	N10-N23:C_C	-	G	wrong	good	ok	Low	-8.70
TGME49_288420-t26_1	931	962	16	N10-N23:A_A	-	T	good	good	good	High	-9.40
TGME49_288420-t26_1	7093	7124	15	N09-N24:A_C	-	T	good	wrong	ok	Low	-11.80
TGME49_chrIa:49743-50743	135	167	15	-	N22b:G	G	wrong	wrong	ok	Low	-9.40
TGME49_288420-t26_1	7093	7125	15	-	N22b:T	T	good	wrong	ok	Medium	-11.80
TGME49_288420-t26_1	2641	2672	2	N07-N25:G_G	-	G	wrong	good	good	Medium	-9.80
TGME49_288440-t26_1	5015	5046	15	N13-N20:C_T	-	C	good	wrong	ok	Medium	-4.90
TGME49_288440-t26_1	4735	4767	3	-	N21b:C	G	good	wrong	ok	Low	-1.60
TGME49_288460-t26_1	5254	5285	19	N12-N21:C_C	-	G	wrong	wrong	ok	Low	-7.00
TGME49_288540-t26_1	2880	2911	19	-	-	G	wrong	good	ok	Low	-10.60
TGME49_288540-t26_1	2880	2912	19	-	N22b:A	A	wrong	good	ok	Low	-10.60
TGME49_288570-t26_1	2101	2133	11	-	N22b:A	G	wrong	wrong	ok	Low	-7.20
TGME49_288600-t26_1	1200	1231	11	N09-N24:G_A	-	C	good	good	ok	Medium	-5.80
TGME49_288650-t26_1	575	606	19	N07-N25:G_G	-	G	wrong	good	ok	Low	-4.30
TGME49_chrIa:181751-182751	866	897	8	N09-N24:C_C	-	T	wrong	wrong	ok	Low	-8.30
TGME49_288680-t26_1	349	380	1	N12-N21:G_G	-	T	wrong	wrong	ok	Low	-2.70
TGME49_288700-t26_1	4166	4197	15	N11-N22:A_A	-	C	wrong	good	ok	Medium	-3.40
TGME49_288700-t26_1	2559	2590	13	N07-N25:G_G	-	G	wrong	good	ok	Low	-17.30
TGME49_288710-t26_1	949	980	16	N11-N22:A_A	-	A	good	wrong	ok	Medium	-4.60
TGME49_288890-t26_1	2013	2044	16	N12-N21:T_C	-	C	good	wrong	ok	Medium	-10.60
TGME49_288890-t26_1	415	446	5	N09-N24:G_A	-	G	wrong	wrong	ok	Low	-11.30
TGME49_288920-t26_1	3506	3538	1	-	N23b:C	T	wrong	wrong	ok	Low	-6.40
TGME49_288940-t26_1	6673	6705	8	-	N20b:G	C	wrong	wrong	ok	Medium	-9.40
TGME49_288950-t26_1	1843	1874	13	N07-N25:A_G	-	G	wrong	wrong	ok	Low	-9.30
TGME49_288960-t26_1	5319	5350	15	N12-N21:C_C	-	A	good	wrong	ok	Low	-5.30
TGME49_chrIb:1046274-1047274	665	696	1	N10-N23:G_G	-	T	wrong	good	ok	Medium	-12.80
TGME49_chrIa:279361-280361	878	909	19	N10-N23:C_C	-	G	wrong	good	ok	Low	-6.40
TGME49_289000-t26_1	1277	1308	2	N07-N25:T_C	-	C	good	good	good	High	-12.00
TGME49_289000-t26_1	1277	1309	2	-	N23b:T	G	good	good	ok	Medium	-12.00
TGME49_289070-t26_1	1429	1460	8	N09-N24:G_G	-	A	wrong	good	ok	Medium	-6.70
TGME49_289090-t26_1	1070	1102	6	-	N23b:A	C	wrong	wrong	ok	Low	-9.30
TGME49_289110-t26_1	1279	1311	13	-	N23b:G	G	good	wrong	ok	Low	-10.40
TGME49_289140-t26_1	2249	2280	5	N12-N21:C_A	-	G	wrong	good	ok	Low	-5.40
TGME49_289150-t26_1	3790	3821	16	N07-N25:A_A	-	A	good	wrong	good	Medium	-10.40
TGME49_289190-t26_1	4379	4410	15	N13-N20:C_C	-	A	wrong	wrong	ok	Low	-7.90
TGME49_289190-t26_1	3635	3666	15	N13-N20:C_C	-	T	wrong	wrong	ok	Low	-9.00
TGME49_289216-t26_1	314	345	16	N09-N24:C_A	-	C	wrong	wrong	ok	Low	-11.50
TGME49_chrII:1725215-1726215	470	501	19	N11-N22:C_C	-	G	wrong	wrong	ok	Low	-5.60
TGME49_289222-t26_1	2429	2460	11	N10-N23:T_C	-	T	good	wrong	ok	Low	-0.70
TGME49_289320-t26_1	95	126	3	N10-N23:C_C	-	G	good	wrong	ok	Low	-6.90
TGME49_289370-t26_1	478	509	8	N09-N24:C_A	-	A	good	wrong	ok	Medium	-12.80
TGME49_289380-t26_1	1943	1974	2	N12-N21:A_G	-	A	good	wrong	ok	Medium	-8.00
TGME49_289380-t26_1	5291	5322	18	N07-N25:C_C	-	C	good	wrong	ok	Medium	-5.10
TGME49_289490-t26_1	859	890	2	N09-N24:C_C	-	T	good	wrong	ok	Medium	-4.60
TGME49_289520-t26_1	3600	3631	2	N07-N25:T_C	-	C	wrong	wrong	ok	Low	-6.00
TGME49_289540-t26_1	1643	1674	2	N07-N25:C_A	-	A	good	good	good	High	-6.70
TGME49_289540-t26_1	533	565	2	-	N21b:G	T	wrong	good	ok	Medium	-9.10
TGME49_289570-t26_1	6862	6893	13	N09-N24:A_C	-	T	wrong	wrong	ok	Low	-7.30
TGME49_chrII:1727440-1728440	280	311	11	N12-N21:C_C	-	T	wrong	wrong	ok	Low	-2.30
TGME49_289570-t26_1	3786	3818	1	-	N22b:G	C	wrong	wrong	ok	Low	-10.30
TGME49_289580-t26_1	904	935	1	N11-N22:C_C	-	G	wrong	wrong	ok	Low	-13.80
TGME49_289630-t26_1	2201	2232	19	N11-N22:C_C	-	G	wrong	wrong	ok	Low	-11.80
TGME49_289670-t26_1	53	84	1	N09-N24:A_A	-	A	wrong	wrong	ok	Medium	-1.10
TGME49_289710-t26_1	1379	1411	16	-	N22b:G	G	wrong	wrong	ok	Low	-7.20
TGME49_289710-t26_1	1865	1896	2	N13-N20:A_A	-	C	good	wrong	ok	Medium	-9.70
TGME49_289780-t26_1	1653	1684	8	N13-N20:A_A	-	A	good	wrong	ok	Low	-2.20
TGME49_289780-t26_1	1583	1615	8	-	N22b:C	C	good	wrong	ok	Low	-4.60
TGME49_289820-t26_1	5195	5226	17	-	-	T	wrong	good	ok	Medium	-6.60
TGME49_289830-t26_1	658	690	19	-	N22b:G	T	wrong	wrong	ok	Low	-5.20
TGME49_chrIa:318118-319118	690	721	14	N11-N22:G_A	-	G	good	wrong	ok	Low	-6.10
TGME49_289940-t26_1	2184	2215	2	N13-N20:G_G	-	A	wrong	good	ok	Medium	-7.10
TGME49_289980-t26_1	2720	2752	14	-	N20b:A	C	good	wrong	ok	Medium	-8.60
TGME49_290160-t26_1	1021	1052	16	N11-N22:C_A	-	A	good	wrong	ok	Medium	-6.50
TGME49_290160-t26_1	2783	2814	19	N11-N22:A_C	-	T	wrong	wrong	ok	Low	-8.90
TGME49_290160-t26_1	186	217	18	N10-N23:T_C	-	G	wrong	good	ok	Low	-7.20
TGME49_290190-t26_1	3127	3158	15	N09-N24:A_A	-	A	wrong	wrong	ok	Low	-11.10
TGME49_290270-t26_1	1555	1586	15	-	-	G	wrong	good	ok	Low	-5.80
TGME49_290290-t26_1	3357	3388	6	N12-N21:C_C	-	A	good	wrong	ok	Low	-7.40
TGME49_290290-t26_1	1916	1947	16	N13-N20:A_G	-	T	good	good	ok	Medium	-6.40
TGME49_290310-t26_1	3389	3420	13	N10-N23:A_C	-	C	good	good	ok	Medium	-8.10
TGME49_chrIa:720369-721369	309	340	2	N09-N24:T_T	-	G	good	wrong	ok	Low	-7.10
TGME49_290310-t26_1	3389	3421	13	-	N22b:C	T	good	good	good	High	-10.30
TGME49_290620-t26_1	2633	2664	19	N11-N22:C_A	-	T	good	good	ok	Low	-4.70
TGME49_290660-t26_1	4131	4162	16	N11-N22:G_G	-	G	wrong	good	ok	Low	-10.90
TGME49_290840-t26_1	2225	2257	2	-	N21b:T	A	wrong	wrong	ok	Medium	-4.30
TGME49_290920-t26_1	3155	3186	17	N13-N20:A_G	-	G	wrong	wrong	ok	Low	-8.00
TGME49_290920-t26_1	4097	4128	18	N11-N22:C_T	-	C	good	wrong	ok	Low	-8.00
TGME49_290950-t26_1	815	846	17	N07-N25:G_G	-	G	wrong	good	ok	Low	-10.20
TGME49_290970-t26_1	333	364	1	N09-N24:T_C	-	G	wrong	wrong	ok	Low	-10.50
TGME49_290970-t26_1	333	365	1	-	N23b:C	A	wrong	wrong	ok	Low	-11.30
TGME49_290990-t26_1	5650	5681	8	N12-N21:C_T	-	T	good	wrong	ok	Medium	-7.50
TGME49_chrIa:891976-892976	48	79	8	N13-N20:G_A	-	G	wrong	wrong	ok	Low	-12.00
TGME49_291050-t26_1	6674	6705	1	-	-	C	wrong	wrong	ok	Medium	-9.70
TGME49_291080-t26_1	1822	1853	19	-	-	G	wrong	good	ok	Low	-6.60
TGME49_291120-t26_1	1515	1546	2	N07-N25:G_G	-	G	wrong	good	ok	Medium	-16.20
TGME49_291140-t26_1	6323	6354	13	N11-N22:A_C	-	C	wrong	wrong	ok	Low	-6.20
TGME49_291150-t26_1	5242	5274	17	-	N21b:G	C	wrong	good	ok	Medium	-9.60
TGME49_291180-t26_1	4396	4427	8	N10-N23:C_T	-	G	wrong	wrong	ok	Low	-10.80
TGME49_291180-t26_1	1822	1854	16	-	N20b:A	T	good	wrong	ok	Medium	-15.70
TGME49_291180-t26_1	17563	17594	17	N11-N22:T_C	-	T	wrong	wrong	ok	Low	-7.10
TGME49_291180-t26_1	5053	5084	1	N09-N24:A_G	-	C	wrong	wrong	ok	Medium	-13.70
TGME49_291300-t26_1	567	598	3	N10-N23:T_C	-	G	wrong	wrong	ok	Low	-7.90
TGME49_chrIa:1059146-1060146	653	684	2	N09-N24:T_C	-	G	wrong	wrong	ok	Low	-6.50
TGME49_291300-t26_1	567	599	3	-	N22b:C	G	wrong	wrong	ok	Low	-7.90
TGME49_291340-t26_1	2937	2968	3	N09-N24:T_T	-	T	wrong	wrong	ok	Low	-6.90
TGME49_291590-t26_1	1796	1827	3	N13-N20:T_C	-	A	good	wrong	ok	Medium	-4.30
TGME49_291950-t26_1	456	487	8	N10-N23:G_G	-	T	wrong	wrong	ok	Low	-9.00
TGME49_291950-t26_1	3707	3739	16	-	N20b:A	T	wrong	good	ok	Low	-6.00
TGME49_291960-t26_1	2971	3002	15	N09-N24:A_G	-	T	good	wrong	ok	Low	-3.50
TGME49_291980-t26_1	3857	3888	1	N09-N24:A_C	-	C	good	wrong	ok	Medium	-6.90
TGME49_292010-t26_1	2950	2981	1	N11-N22:C_C	-	T	good	wrong	ok	Medium	-10.60
TGME49_292010-t26_1	989	1020	3	N13-N20:T_T	-	T	wrong	wrong	ok	Low	-1.90
TGME49_292020-t26_1	5825	5856	3	N12-N21:T_C	-	G	good	wrong	ok	Low	-3.00
TGME49_chrIa:1079405-1080405	683	714	16	-	-	G	wrong	wrong	ok	Low	-14.30
TGME49_292035-t26_1	4742	4773	3	N12-N21:T_C	-	T	wrong	wrong	ok	Low	-10.80
TGME49_292035-t26_1	4125	4156	8	N10-N23:C_C	-	C	wrong	wrong	ok	Low	-16.40
TGME49_292035-t26_1	7157	7188	1	-	-	T	wrong	wrong	ok	Medium	-7.50
TGME49_292070-t26_1	1091	1123	2	-	N20b:A	T	good	wrong	ok	Medium	-5.20
TGME49_292130-t26_1	246	277	13	N13-N20:T_T	-	A	wrong	wrong	ok	Low	-5.60
TGME49_292190-t26_1	1072	1104	19	-	N20b:C	C	good	wrong	ok	Low	-5.40
TGME49_292200-t26_1	3202	3233	4	N09-N24:G_G	-	C	wrong	wrong	ok	Low	-11.50
TGME49_292200-t26_1	3202	3234	4	-	N23b:G	T	wrong	wrong	ok	Low	-11.50
TGME49_292235-t26_1	3899	3930	16	N07-N25:T_C	-	C	wrong	wrong	good	Low	-12.90
TGME49_292310-t26_1	1171	1202	8	N09-N24:C_T	-	C	good	wrong	ok	Medium	-5.10
TGME49_chrIa:1107231-1108231	724	755	2	N12-N21:C_C	-	G	wrong	good	good	Medium	-5.90
TGME49_292320-t26_1	1677	1708	1	-	-	C	wrong	wrong	ok	Medium	-6.60
TGME49_292330-t26_1	4067	4098	2	N10-N23:T_C	-	C	good	wrong	ok	Medium	-8.10
TGME49_292330-t26_1	968	999	18	N10-N23:G_G	-	T	wrong	wrong	ok	Low	-7.90
TGME49_292340-t26_1	2705	2736	8	N09-N24:A_G	-	G	wrong	wrong	ok	Low	-13.10
TGME49_292390-t26_1	668	699	8	N10-N23:A_C	-	T	good	wrong	ok	Low	-1.20
TGME49_304910-t26_1	29	60	3	N13-N20:A_C	-	G	wrong	good	good	Medium	-3.00
TGME49_304910-t26_1	3737	3768	8	N11-N22:C_A	-	T	good	wrong	ok	Low	-7.00
TGME49_304955-t26_1	2513	2544	15	N13-N20:C_T	-	C	wrong	wrong	ok	Low	-3.70
TGME49_304955-t26_1	4646	4677	3	N09-N24:A_C	-	G	wrong	good	ok	Low	-7.00
TGME49_304955-t26_1	1018	1050	2	-	N23b:A	A	wrong	wrong	ok	Low	-16.00
TGME49_chrIa:1146105-1147105	434	465	19	N09-N24:T_T	-	T	good	good	good	High	-6.80
TGME49_305020-t26_1	773	804	1	N10-N23:C_C	-	G	wrong	wrong	ok	Low	-8.80
TGME49_305030-t26_1	2002	2033	3	N09-N24:A_A	-	G	good	wrong	ok	Low	-3.80
TGME49_305030-t26_1	448	479	3	N11-N22:C_T	-	C	good	wrong	ok	Low	-2.90
TGME49_305110-t26_1	774	805	4	N09-N24:T_C	-	A	wrong	wrong	ok	Low	-4.90
TGME49_305110-t26_1	774	806	4	-	N23b:C	A	wrong	wrong	ok	Low	-4.90
TGME49_305180-t26_1	739	771	17	-	N23b:C	G	wrong	wrong	ok	Low	-7.50
TGME49_305190-t26_1	2710	2741	16	N13-N20:G_G	-	A	wrong	wrong	ok	Low	-5.60
TGME49_305190-t26_1	68	100	3	-	N22b:G	A	wrong	wrong	ok	Low	-10.80
TGME49_305310-t26_1	2027	2058	8	N09-N24:C_A	-	G	good	wrong	ok	Low	-6.20
TGME49_305310-t26_1	243	274	16	-	-	G	wrong	wrong	ok	Low	-6.90
TGME49_chrIb:1306615-1307615	253	284	9	N13-N20:C_A	-	T	wrong	wrong	ok	Low	-4.50
TGME49_chrIa:1245536-1246536	71	102	15	N11-N22:G_A	-	A	wrong	good	ok	Low	-5.20
TGME49_305320-t26_1	2249	2280	5	N10-N23:T_C	-	G	good	wrong	ok	Low	-6.20
TGME49_305460-t26_1	856	888	1	-	N22b:A	T	wrong	wrong	ok	Medium	-6.40
TGME49_305480-t26_1	1516	1547	19	N10-N23:T_T	-	C	wrong	good	ok	Medium	-1.90
TGME49_305510-t26_1	2737	2768	4	N10-N23:C_T	-	T	wrong	wrong	ok	Low	-11.80
TGME49_305560-t26_1	3205	3237	15	-	N20b:G	G	wrong	wrong	ok	Low	-15.70
TGME49_305590-t26_1	5425	5456	4	-	-	A	good	wrong	ok	Medium	-8.90
TGME49_305590-t26_1	5425	5457	4	-	N23b:G	G	wrong	wrong	ok	Low	-9.20
TGME49_305610-t26_1	1906	1937	16	N13-N20:G_G	-	A	wrong	good	good	Medium	-10.10
TGME49_305630-t26_1	6634	6665	4	N10-N23:G_G	-	A	wrong	good	ok	Low	-4.50
TGME49_305770-t26_1	412	443	14	N13-N20:G_A	-	G	wrong	good	ok	Low	-10.40
TGME49_chrIa:1474879-1475879	685	717	7	-	N21b:G	C	wrong	wrong	ok	Low	-13.00
TGME49_305840-t26_1	237	268	3	N09-N24:C_T	-	T	wrong	wrong	ok	Low	-8.20
TGME49_305890-t26_1	5543	5574	16	N07-N25:G_G	-	G	wrong	good	good	Medium	-9.10
TGME49_305890-t26_1	4830	4861	2	N13-N20:A_A	-	A	good	wrong	ok	Medium	-4.30
TGME49_306000-t26_1	564	595	16	N10-N23:C_C	-	C	good	wrong	ok	Low	-7.60
TGME49_306000-t26_1	5296	5327	3	N12-N21:C_A	-	G	good	wrong	ok	Low	-8.00
TGME49_306000-t26_1	1378	1409	5	N07-N25:G_G	-	G	wrong	good	ok	Low	-18.10
TGME49_306020-t26_1	21539	21570	1	N12-N21:G_G	-	C	wrong	wrong	ok	Medium	-11.00
TGME49_306020-t26_1	8454	8486	8	-	N20b:C	G	good	wrong	ok	Low	-12.20
TGME49_306020-t26_1	21894	21926	13	-	N21b:G	T	good	wrong	ok	Medium	-3.20
TGME49_306060-t26_1	4718	4749	19	N10-N23:C_A	-	T	good	wrong	ok	Medium	-6.70
TGME49_chrIa:1468080-1469080	130	162	7	-	N21b:G	C	wrong	wrong	ok	Low	-13.00
TGME49_306060-t26_1	7196	7227	19	N12-N21:C_T	-	T	good	wrong	ok	Medium	-0.90
TGME49_306060-t26_1	4938	4969	19	N09-N24:T_C	-	A	good	wrong	ok	Medium	-4.70
TGME49_306060-t26_1	4938	4970	19	-	N23b:C	A	good	wrong	ok	Low	-4.70
TGME49_306060-t26_1	8943	8974	2	N11-N22:G_G	-	G	wrong	wrong	ok	Low	-4.80
TGME49_306230-t26_1	824	855	15	N07-N25:T_C	-	C	good	good	good	High	-6.90
TGME49_306280-t26_1	1284	1315	18	N07-N25:T_C	-	C	wrong	good	ok	Medium	-11.00
TGME49_306300-t26_1	5646	5677	14	-	-	A	wrong	wrong	ok	Low	-8.90
TGME49_306300-t26_1	5646	5678	14	-	N21b:G	G	wrong	wrong	ok	Low	-10.70
TGME49_306320-t26_1	1401	1432	14	N13-N20:A_G	-	C	wrong	good	ok	Medium	-7.40
TGME49_306320-t26_1	4104	4136	2	-	N23b:G	C	wrong	wrong	ok	Low	-2.90
TGME49_chrII:1576017-1577017	489	520	3	N11-N22:C_C	-	G	good	wrong	ok	Low	-6.50
TGME49_306330-t26_1	2418	2449	14	N09-N24:G_A	-	G	wrong	wrong	ok	Low	-5.60
TGME49_306338-t26_1	11806	11837	1	N10-N23:A_A	-	G	good	wrong	ok	Medium	-2.90
TGME49_306370-t26_1	625	656	13	N12-N21:T_C	-	T	good	wrong	ok	Low	-4.80
TGME49_306410-t26_1	2582	2614	2	-	N22b:T	C	wrong	wrong	ok	Low	-10.40
TGME49_306440-t26_1	492	523	1	N07-N25:A_A	-	A	good	wrong	good	High	-8.20
TGME49_306480-t26_1	837	868	16	N10-N23:C_T	-	A	wrong	good	ok	Medium	-12.20
TGME49_306480-t26_1	837	869	16	-	N22b:T	G	wrong	good	ok	Low	-12.20
TGME49_306480-t26_1	3630	3661	3	N07-N25:C_A	-	A	good	good	good	High	-9.70
TGME49_306480-t26_1	3630	3662	3	-	N23b:A	G	good	good	ok	Medium	-9.70
TGME49_306480-t26_1	839	871	15	-	N22b:A	A	wrong	wrong	ok	Low	-9.60
TGME49_chrII:1585095-1586095	863	894	5	N07-N25:G_G	-	G	wrong	good	good	Medium	-9.20
TGME49_306490-t26_1	1534	1565	16	N07-N25:T_C	-	C	wrong	wrong	ok	Low	-10.00
TGME49_306500-t26_1	4103	4134	16	N12-N21:A_A	-	C	wrong	wrong	ok	Low	-7.30
TGME49_306510-t26_1	4683	4714	4	N13-N20:T_T	-	T	good	good	good	High	-2.80
TGME49_306530-t26_1	1335	1366	15	N12-N21:A_G	-	A	wrong	wrong	ok	Low	-10.50
TGME49_306540-t26_1	3567	3598	15	-	-	T	wrong	wrong	ok	Low	-12.50
TGME49_306540-t26_1	3567	3599	15	-	N23b:T	C	wrong	wrong	ok	Low	-12.50
TGME49_306620-t26_1	7104	7136	16	-	N21b:T	T	good	wrong	ok	Low	-3.40
TGME49_306620-t26_1	1070	1101	18	N07-N25:C_T	-	T	wrong	good	ok	Medium	-9.20
TGME49_306660-t26_1	2761	2792	15	N09-N24:T_T	-	G	wrong	wrong	ok	Low	-10.60
TGME49_306660-t26_1	2761	2793	15	-	N23b:T	G	wrong	wrong	ok	Low	-12.10
TGME49_chrII:1979929-1980929	104	135	3	N07-N25:G_G	-	G	wrong	good	good	Medium	-7.80
TGME49_306660-t26_1	7654	7685	2	N09-N24:G_A	-	C	wrong	wrong	ok	Low	-3.40
TGME49_306660-t26_1	19637	19668	2	N13-N20:A_C	-	G	good	wrong	ok	Medium	-1.60
TGME49_306670-t26_1	1	27	16	N09-N24:A_G	-	A	wrong	good	ok	Medium	-2.20
TGME49_306700-t26_1	9314	9345	14	N13-N20:A_C	-	A	wrong	wrong	ok	Low	-11.00
TGME49_306700-t26_1	3246	3277	2	N12-N21:A_A	-	T	good	wrong	ok	Medium	-3.60
TGME49_307580-t26_1	2228	2259	8	N09-N24:T_T	-	G	wrong	wrong	ok	Low	-3.90
TGME49_307580-t26_1	6354	6385	1	N11-N22:C_A	-	T	good	wrong	ok	Medium	-4.90
TGME49_307610-t26_1	2864	2895	1	N11-N22:C_A	-	A	good	wrong	ok	Medium	-6.00
TGME49_307610-t26_1	1658	1689	8	N12-N21:A_A	-	G	wrong	wrong	ok	Low	-12.10
TGME49_461480-t26_1	2732	2763	4	N13-N20:T_T	-	G	good	wrong	ok	Low	-5.50
TGME49_chrIV:2431204-2432204	648	679	2	N07-N25:A_C	-	C	wrong	wrong	ok	Medium	-3.10
TGME49_207005-t26_1	1084	1115	15	N12-N21:A_G	-	A	wrong	wrong	ok	Low	-6.20
TGME49_207070-t26_1	168	199	13	N13-N20:A_G	-	C	wrong	good	ok	Medium	-3.00
TGME49_207100-t26_1	5609	5641	8	-	N20b:T	G	wrong	wrong	ok	Low	-7.00
TGME49_207200-t26_1	268	299	18	N13-N20:A_C	-	G	wrong	wrong	ok	Low	-6.00
TGME49_207230-t26_1	4617	4648	17	N07-N25:A_C	-	C	good	good	good	Medium	-4.60
TGME49_207230-t26_1	4617	4649	17	-	N23b:T	T	good	good	ok	Medium	-4.60
TGME49_212110-t26_1	184	215	3	N07-N25:T_T	-	T	good	good	ok	Medium	-3.90
TGME49_212140-t26_1	4952	4984	16	-	N20b:G	G	wrong	good	ok	Low	-12.80
TGME49_212220-t26_1	608	639	17	-	-	A	wrong	wrong	ok	Low	-5.00
TGME49_212220-t26_1	608	640	17	-	N23b:A	G	wrong	wrong	ok	Low	-5.00
TGME49_chrVIIa:586499-587499	255	286	16	N13-N20:G_G	-	G	wrong	good	good	Medium	-9.70
TGME49_212240-t26_1	297	328	2	N12-N21:A_C	-	A	good	wrong	ok	Medium	-0.40
TGME49_212270-t26_1	980	1011	8	N12-N21:A_G	-	G	wrong	wrong	ok	Low	-11.10
TGME49_212280-t26_1	2007	2038	4	N10-N23:T_T	-	T	good	wrong	ok	Low	-1.80
TGME49_212280-t26_1	1708	1739	2	N10-N23:C_T	-	C	good	wrong	ok	Medium	-5.90
TGME49_214080-t26_1	451	483	3	-	N23b:T	C	wrong	good	ok	Medium	-4.10
TGME49_214100-t26_1	1536	1567	3	N11-N22:G_G	-	T	wrong	wrong	ok	Low	-15.10
TGME49_214100-t26_1	1480	1511	13	N10-N23:G_A	-	G	good	wrong	ok	Low	-7.40
TGME49_214120-t26_1	2905	2936	8	N13-N20:A_C	-	G	wrong	good	good	Low	-10.50
TGME49_214130-t26_1	3652	3684	16	-	N20b:G	T	wrong	wrong	ok	Low	-11.80
TGME49_214140-t26_1	9740	9771	8	N12-N21:C_C	-	G	wrong	wrong	ok	Low	-12.20
TGME49_chrIX:5423391-5424391	576	607	8	N13-N20:T_C	-	T	wrong	wrong	ok	Low	-7.40
TGME49_214140-t26_1	12183	12215	18	-	N22b:T	A	wrong	wrong	ok	Medium	-10.30
TGME49_214200-t26_1	827	858	2	-	-	G	wrong	good	ok	Medium	-10.50
TGME49_214200-t26_1	827	859	2	-	N23b:A	A	wrong	good	ok	Medium	-10.50
TGME49_214230-t26_1	9316	9347	1	N07-N25:C_C	-	C	wrong	wrong	ok	Low	-10.10
TGME49_214230-t26_1	6668	6699	7	N11-N22:C_A	-	G	good	wrong	ok	Low	-9.50
TGME49_214240-t26_1	5497	5528	19	-	-	A	good	wrong	ok	Medium	-5.80
TGME49_214240-t26_1	8356	8387	1	N12-N21:T_C	-	G	good	wrong	ok	Low	-4.60
TGME49_214250-t26_1	514	545	5	N13-N20:A_G	-	T	wrong	good	ok	Medium	-3.80
TGME49_214300-t26_1	1216	1247	3	N13-N20:T_C	-	G	good	wrong	ok	Low	-4.60
TGME49_214380-t26_1	979	1010	2	N11-N22:T_C	-	G	wrong	wrong	ok	Low	-6.40
TGME49_chrIX:5423391-5424391	342	373	15	N12-N21:T_C	-	T	wrong	wrong	ok	Low	-9.20
TGME49_214380-t26_1	299	330	16	N12-N21:G_G	-	G	good	wrong	ok	Low	-9.40
TGME49_214490-t26_1	3175	3206	16	N09-N24:A_G	-	T	wrong	good	ok	Medium	-12.50
TGME49_214490-t26_1	1599	1630	16	N12-N21:A_G	-	C	wrong	wrong	ok	Low	-9.10
TGME49_214490-t26_1	1503	1534	1	N07-N25:A_C	-	C	good	wrong	ok	Medium	-7.30
TGME49_214560-t26_1	3891	3922	17	N12-N21:T_T	-	G	wrong	wrong	ok	Low	-9.00
TGME49_214740-t26_1	910	941	15	N10-N23:G_A	-	C	good	wrong	ok	Low	-5.30
TGME49_214740-t26_1	2957	2989	1	-	N21b:G	G	wrong	wrong	ok	Low	-9.70
TGME49_214750-t26_1	4470	4501	2	-	-	T	good	wrong	ok	Medium	-5.30
TGME49_214750-t26_1	4470	4502	2	-	N23b:T	T	good	wrong	ok	Medium	-5.90
TGME49_214790-t26_1	672	703	16	-	-	T	good	wrong	ok	Medium	-8.10
TGME49_chrIb:1450677-1451677	895	927	1	-	N22b:G	C	wrong	wrong	ok	Medium	-11.80
TGME49_chrIX:5480529-5481529	248	280	11	-	N23b:C	C	wrong	good	ok	Medium	-3.70
TGME49_214790-t26_1	672	704	16	-	N23b:T	T	good	wrong	ok	Medium	-8.10
TGME49_214800-t26_1	1102	1133	16	N12-N21:T_T	-	T	good	wrong	ok	Low	-4.10
TGME49_214820-t26_1	902	933	13	N13-N20:A_C	-	T	wrong	wrong	ok	Low	-6.60
TGME49_214840-t26_1	4447	4478	2	N13-N20:C_A	-	G	wrong	good	ok	Low	-6.00
TGME49_214880-t26_1	5435	5466	15	N10-N23:T_T	-	G	wrong	wrong	ok	Low	-9.70
TGME49_214920-t26_1	1379	1410	16	N12-N21:A_C	-	C	wrong	wrong	ok	Low	-7.90
TGME49_214960-t26_1	188	219	8	N07-N25:C_C	-	C	wrong	wrong	ok	Low	-7.70
TGME49_214960-t26_1	9002	9033	16	N09-N24:C_A	-	G	wrong	good	ok	Low	-7.10
TGME49_214960-t26_1	9002	9034	16	-	N23b:A	G	wrong	good	ok	Low	-8.00
TGME49_214960-t26_1	672	703	16	N13-N20:T_T	-	G	wrong	good	ok	Low	-11.10
TGME49_chrIX:5666419-5667419	153	184	8	N09-N24:A_G	-	C	good	wrong	ok	Low	-5.40
TGME49_214990-t26_1	2192	2223	13	N12-N21:A_G	-	G	wrong	good	good	Medium	-11.10
TGME49_214990-t26_1	133	165	16	-	N21b:A	T	good	good	ok	Medium	-5.70
TGME49_215010-t26_1	2935	2966	8	N11-N22:C_C	-	C	good	wrong	ok	Medium	-10.70
TGME49_215080-t26_1	6113	6144	3	N11-N22:C_A	-	A	wrong	wrong	ok	Low	-6.50
TGME49_215080-t26_1	21	52	5	N09-N24:T_C	-	G	wrong	wrong	ok	Low	-7.30
TGME49_215080-t26_1	8473	8504	8	N10-N23:G_A	-	G	good	wrong	ok	Low	-8.90
TGME49_215080-t26_1	6339	6370	16	N12-N21:C_T	-	A	wrong	wrong	good	Medium	-10.20
TGME49_215090-t26_1	341	372	17	-	-	G	wrong	good	ok	Low	-12.50
TGME49_215150-t26_1	6154	6185	19	N11-N22:G_G	-	T	wrong	good	ok	Low	-4.90
TGME49_215170-t26_1	1783	1814	1	N12-N21:T_C	-	C	wrong	wrong	ok	Medium	-4.70
TGME49_chrIX:5907097-5908097	198	229	19	N07-N25:T_T	-	T	good	wrong	good	Medium	-5.40
TGME49_215195-t26_1	2572	2603	3	N12-N21:G_G	-	T	wrong	wrong	ok	Low	-10.50
TGME49_215195-t26_1	1468	1499	18	N13-N20:A_C	-	T	wrong	good	ok	Low	-2.40
TGME49_215210-t26_1	6190	6222	1	-	N23b:T	T	wrong	wrong	ok	Medium	-7.40
TGME49_215220-t26_1	2606	2637	4	N12-N21:C_T	-	T	wrong	wrong	ok	Low	-4.90
TGME49_215250-t26_1	429	460	2	N13-N20:T_C	-	G	wrong	good	ok	Low	-16.80
TGME49_215320-t26_1	1399	1430	2	N11-N22:C_C	-	G	wrong	wrong	ok	Low	-3.70
TGME49_215340-t26_1	1651	1682	1	N09-N24:A_G	-	T	wrong	good	ok	Medium	-1.90
TGME49_215343-t26_1	1268	1299	3	N12-N21:A_A	-	C	wrong	wrong	ok	Low	-5.80
TGME49_215460-t26_1	1156	1187	8	N11-N22:T_C	-	A	wrong	wrong	ok	Low	-3.70
TGME49_215480-t26_1	2245	2276	13	N09-N24:C_A	-	T	good	good	ok	Medium	-5.60
TGME49_chrIX:6197477-6198477	511	543	19	-	N20b:G	T	wrong	good	ok	Low	-2.60
TGME49_215550-t26_1	4978	5009	13	N11-N22:A_C	-	C	good	wrong	ok	Low	-5.50
TGME49_215600-t26_1	2535	2566	18	N09-N24:C_T	-	T	wrong	good	ok	Low	-4.10
TGME49_215620-t26_1	241	272	19	N13-N20:C_A	-	A	good	wrong	ok	Medium	-5.10
TGME49_215620-t26_1	5398	5429	16	N09-N24:G_G	-	A	wrong	wrong	ok	Low	-6.70
TGME49_215640-t26_1	455	487	2	-	N20b:G	T	good	good	ok	Medium	-5.70
TGME49_215640-t26_1	4967	4998	2	N10-N23:C_T	-	G	wrong	wrong	ok	Low	-9.90
TGME49_215670-t26_1	5262	5293	16	N10-N23:C_C	-	A	good	wrong	ok	Medium	-6.10
TGME49_215670-t26_1	3436	3467	4	N10-N23:C_C	-	C	wrong	wrong	ok	Low	-6.60
TGME49_215690-t26_1	4062	4093	16	N12-N21:G_A	-	G	wrong	wrong	ok	Low	-5.90
TGME49_215700-t26_1	2752	2783	1	N12-N21:G_G	-	C	good	wrong	ok	Medium	-9.20
TGME49_chrXII:425454-426454	321	352	14	N10-N23:C_A	-	C	wrong	good	ok	Low	-7.70
TGME49_215700-t26_1	7989	8020	5	N11-N22:G_G	-	G	wrong	good	ok	Low	-12.20
TGME49_215700-t26_1	8628	8659	19	N07-N25:G_G	-	G	wrong	good	ok	Low	-10.10
TGME49_215730-t26_1	1971	2002	1	N13-N20:A_C	-	G	wrong	good	good	Medium	-19.60
TGME49_223262-t26_1	251	282	1	-	-	A	good	wrong	ok	Medium	-3.50
TGME49_223390-t26_1	3377	3408	8	N12-N21:G_G	-	G	wrong	wrong	ok	Low	-5.10
TGME49_223430-t26_1	3358	3389	1	N13-N20:A_G	-	T	good	good	good	High	-5.30
TGME49_223430-t26_1	2512	2543	17	N10-N23:A_G	-	C	good	wrong	ok	Medium	-2.90
TGME49_223440-t26_1	4878	4909	2	N13-N20:G_A	-	A	wrong	wrong	ok	Low	-4.20
TGME49_223450-t26_1	2482	2513	13	N12-N21:G_A	-	G	good	wrong	ok	Low	-5.30
TGME49_223450-t26_1	5058	5089	15	N13-N20:C_C	-	G	wrong	good	ok	Low	-13.00
TGME49_chrXII:440406-441406	557	589	11	-	N23b:A	A	wrong	wrong	ok	Low	-2.30
TGME49_223450-t26_1	7267	7298	5	N07-N25:G_G	-	G	wrong	good	ok	Low	-10.50
TGME49_223480-t26_1	5067	5098	14	N13-N20:A_A	-	C	good	good	ok	Medium	-8.70
TGME49_223480-t26_1	12737	12768	16	N11-N22:C_T	-	G	wrong	wrong	ok	Low	-9.50
TGME49_223510-t26_1	2218	2250	1	-	N22b:G	T	good	good	ok	High	-7.80
TGME49_223570-t26_1	1348	1380	16	-	N21b:G	G	wrong	wrong	ok	Low	-3.60
TGME49_223570-t26_1	4371	4402	17	-	-	G	wrong	wrong	ok	Low	-11.70
TGME49_223570-t26_1	4371	4403	17	-	N23b:G	G	wrong	wrong	ok	Low	-11.70
TGME49_223610-t26_1	42	73	16	N11-N22:C_C	-	C	wrong	wrong	ok	Low	-10.80
TGME49_223640-t26_1	4314	4346	1	-	N23b:G	G	good	good	ok	Medium	-10.10
TGME49_223700-t26_1	1154	1186	1	-	N20b:A	C	good	wrong	ok	Medium	-6.80
TGME49_chrXI:526314-527314	523	554	1	N11-N22:C_C	-	C	wrong	wrong	ok	Low	-5.10
TGME49_223790-t26_1	1295	1327	19	-	N22b:G	A	good	wrong	ok	Low	-1.10
TGME49_223810-t26_1	2943	2974	2	N07-N25:G_A	-	A	good	wrong	ok	Medium	-3.80
TGME49_223880-t26_1	8551	8582	2	N09-N24:C_C	-	T	wrong	wrong	ok	Medium	-8.10
TGME49_223930-t26_1	2935	2966	1	-	-	C	wrong	wrong	ok	Medium	-12.80
TGME49_223950-t26_1	1337	1368	4	N13-N20:T_C	-	T	wrong	wrong	ok	Low	-6.60
TGME49_223960-t26_1	2559	2590	11	N10-N23:A_G	-	T	wrong	wrong	ok	Low	-3.40
TGME49_223970-t26_1	1711	1742	18	N11-N22:A_C	-	T	good	wrong	ok	Medium	-2.60
TGME49_223985-t26_1	4274	4305	8	N13-N20:A_G	-	T	good	wrong	ok	Low	-6.10
TGME49_223985-t26_1	9706	9737	19	N09-N24:A_C	-	G	good	wrong	ok	Low	-10.20
TGME49_223985-t26_1	1627	1658	14	N09-N24:A_G	-	G	wrong	good	ok	Low	-8.30
TGME49_chrXI:780625-781625	510	541	3	N07-N25:G_G	-	G	wrong	wrong	ok	Low	-8.70
TGME49_224000-t26_1	495	527	15	-	N22b:C	C	wrong	good	ok	Medium	-7.20
TGME49_224010-t26_1	2308	2339	6	N07-N25:A_A	-	A	good	good	good	High	-5.60
TGME49_224080-t26_1	5556	5587	15	N07-N25:G_G	-	G	wrong	good	ok	Low	-12.00
TGME49_224160-t26_1	6451	6482	12	N11-N22:G_A	-	T	wrong	wrong	ok	Low	-5.30
TGME49_224170-t26_1	1435	1466	3	N09-N24:A_G	-	G	good	wrong	ok	Low	-5.00
TGME49_224205-t26_1	1420	1451	1	N07-N25:G_G	-	G	wrong	good	ok	Medium	-9.70
TGME49_224260-t26_1	15746	15777	16	N12-N21:T_C	-	C	good	wrong	ok	Medium	-6.80
TGME49_224260-t26_1	11223	11254	17	N11-N22:G_G	-	T	good	wrong	ok	Low	-9.60
TGME49_224260-t26_1	613	644	3	N11-N22:C_C	-	A	good	wrong	ok	Low	-5.70
TGME49_224260-t26_1	613	645	3	-	N21b:C	G	good	wrong	ok	Low	-5.70
TGME49_chrXI:780625-781625	140	171	16	N11-N22:C_C	-	G	wrong	wrong	ok	Low	-8.50
TGME49_224270-t26_1	11189	11220	15	N13-N20:G_G	-	C	good	wrong	ok	Medium	-8.50
TGME49_224270-t26_1	8345	8376	2	N12-N21:A_A	-	A	good	wrong	ok	Medium	-5.70
TGME49_224280-t26_1	6003	6034	8	N13-N20:A_A	-	G	wrong	good	ok	Low	-9.60
TGME49_224280-t26_1	6457	6488	16	N09-N24:C_C	-	G	good	good	ok	Medium	-11.70
TGME49_224280-t26_1	6457	6489	16	-	N23b:C	G	good	good	ok	Low	-11.70
TGME49_224310-t26_1	2315	2346	8	N07-N25:A_A	-	A	wrong	wrong	ok	Low	-11.70
TGME49_224320-t26_1	7147	7178	4	N12-N21:G_G	-	C	good	wrong	ok	Medium	-8.00
TGME49_224320-t26_1	3124	3155	4	N12-N21:T_T	-	C	wrong	good	ok	Medium	-10.10
TGME49_224320-t26_1	520	551	15	N10-N23:G_A	-	A	good	wrong	ok	Low	-5.40
TGME49_224350-t26_1	5177	5208	16	N12-N21:A_C	-	T	good	wrong	ok	Medium	-6.60
TGME49_chrXI:1066695-1067695	393	424	14	N07-N25:T_C	-	C	wrong	wrong	ok	Low	-8.00
TGME49_224540-t26_1	647	678	16	N11-N22:T_T	-	G	wrong	wrong	ok	Low	-8.00
TGME49_224590-t26_1	1205	1236	4	N10-N23:G_A	-	C	wrong	wrong	ok	Low	-8.70
TGME49_224630-t26_1	189	220	8	N07-N25:A_G	-	G	wrong	wrong	ok	Low	-11.90
TGME49_224670-t26_1	3883	3914	8	N09-N24:A_C	-	C	good	wrong	ok	Medium	-6.70
TGME49_224680-t26_1	750	781	15	N13-N20:G_G	-	T	good	wrong	ok	Low	-1.80
TGME49_224700-t26_1	6069	6100	13	N10-N23:G_A	-	C	wrong	good	ok	Medium	-7.10
TGME49_224720-t26_1	1323	1354	7	N11-N22:T_T	-	A	good	wrong	ok	Medium	-6.50
TGME49_224730-t26_1	2923	2954	3	N09-N24:A_C	-	A	good	wrong	ok	Low	-6.80
TGME49_224800-t26_1	425	456	11	-	-	T	good	wrong	ok	Medium	-6.80
TGME49_224800-t26_1	425	457	11	-	N23b:T	T	good	wrong	ok	Medium	-6.80
TGME49_chrIb:1450677-1451677	209	240	15	N11-N22:C_A	-	C	wrong	good	ok	Medium	-5.00
TGME49_chrXI:1158279-1159279	331	362	4	N10-N23:G_G	-	A	wrong	wrong	ok	Low	-9.20
TGME49_224810-t26_1	1725	1757	3	-	N20b:C	C	wrong	good	ok	Medium	-7.60
TGME49_224840-t26_1	8791	8822	12	N10-N23:A_G	-	G	wrong	wrong	ok	Low	-6.80
TGME49_224870-t26_1	14693	14724	3	N13-N20:T_C	-	T	good	good	good	Medium	-3.70
TGME49_224870-t26_1	14055	14086	7	N12-N21:G_G	-	T	wrong	wrong	ok	Low	-8.10
TGME49_224890-t26_1	3433	3464	3	N13-N20:G_A	-	C	wrong	good	ok	Medium	-11.70
TGME49_224920-t26_1	5971	6002	8	N12-N21:G_G	-	G	wrong	wrong	ok	Low	-8.90
TGME49_224920-t26_1	2457	2488	13	N13-N20:C_C	-	C	good	wrong	ok	Low	-4.90
TGME49_224928-t26_1	5348	5379	16	N13-N20:A_C	-	G	wrong	good	ok	Low	-10.40
TGME49_224935-t26_1	6211	6242	1	N13-N20:T_C	-	T	wrong	good	good	High	-8.10
TGME49_224980-t26_1	1558	1589	8	N11-N22:C_C	-	T	wrong	wrong	ok	Low	-7.40
TGME49_chrXI:1475238-1476238	286	317	1	N12-N21:A_C	-	G	wrong	wrong	ok	Low	-10.00
TGME49_225010-t26_1	3729	3761	3	-	N23b:T	A	wrong	wrong	ok	Low	-7.50
TGME49_225060-t26_1	924	955	16	N11-N22:A_A	-	C	good	wrong	ok	Low	-7.90
TGME49_225090-t26_1	1948	1979	1	N07-N25:C_C	-	C	wrong	wrong	ok	Low	-9.10
TGME49_225110-t26_1	1381	1412	1	N07-N25:C_C	-	C	good	good	ok	High	-5.60
TGME49_225110-t26_1	5701	5732	8	N13-N20:G_A	-	C	wrong	wrong	ok	Low	-12.20
TGME49_225110-t26_1	6314	6345	16	N07-N25:T_T	-	T	wrong	wrong	ok	Low	-3.50
TGME49_225120-t26_1	1693	1724	3	N09-N24:A_G	-	T	wrong	wrong	ok	Low	-5.40
TGME49_225125-t26_1	6324	6355	16	N10-N23:A_C	-	G	wrong	wrong	ok	Low	-7.80
TGME49_225125-t26_1	1209	1240	16	N09-N24:G_A	-	A	wrong	wrong	ok	Low	-3.90
TGME49_225160-t26_1	493	524	15	N13-N20:C_A	-	C	good	wrong	ok	Medium	-8.10
TGME49_chrXI:1499509-1500509	176	207	3	-	-	T	wrong	good	ok	Medium	-7.60
TGME49_225220-t26_1	89	120	4	N11-N22:T_C	-	C	good	wrong	ok	Low	-2.80
TGME49_225220-t26_1	83	114	18	N10-N23:C_T	-	T	good	wrong	ok	Medium	-5.10
TGME49_225270-t26_1	2132	2163	13	-	-	G	good	good	good	Medium	-7.90
TGME49_225280-t26_1	377	408	1	N10-N23:C_A	-	T	wrong	wrong	ok	Low	-5.10
TGME49_225315-t26_1	832	863	2	N07-N25:G_G	-	G	wrong	good	good	Medium	-5.60
TGME49_225320-t26_1	710	742	14	-	N20b:T	G	wrong	wrong	ok	Low	-8.80
TGME49_225340-t26_1	1539	1571	4	-	N20b:C	C	wrong	wrong	ok	Low	-9.00
TGME49_225340-t26_1	3745	3776	1	N07-N25:A_C	-	C	wrong	wrong	ok	Low	-8.90
TGME49_225370-t26_1	928	959	15	N13-N20:A_C	-	A	wrong	wrong	ok	Low	-6.70
TGME49_225440-t26_1	4149	4180	19	N09-N24:C_A	-	C	good	wrong	good	Medium	-10.20
TGME49_chrXI:1682167-1683167	402	433	3	N07-N25:T_T	-	T	good	good	ok	Medium	-5.10
TGME49_225440-t26_1	2039	2070	13	N12-N21:C_T	-	G	wrong	wrong	ok	Low	-3.90
TGME49_225440-t26_1	7070	7101	18	-	-	C	wrong	good	good	Medium	-7.50
TGME49_225510-t26_1	107	138	15	-	-	C	wrong	wrong	ok	Low	-7.40
TGME49_225530-t26_1	2771	2802	16	N10-N23:C_T	-	G	wrong	wrong	ok	Low	-8.90
TGME49_225530-t26_1	5727	5758	2	N13-N20:A_A	-	G	good	wrong	ok	Low	-6.50
TGME49_225550-t26_1	1517	1548	2	N12-N21:A_C	-	C	wrong	wrong	ok	Medium	-11.70
TGME49_225560-t26_1	894	926	19	-	N20b:G	G	wrong	good	good	Medium	-5.20
TGME49_225690-t26_1	3368	3399	5	N11-N22:T_T	-	A	good	wrong	good	Medium	-5.90
TGME49_225690-t26_1	3368	3400	5	-	N21b:T	A	good	wrong	good	Medium	-5.90
TGME49_225745-t26_1	10598	10629	8	-	-	T	good	wrong	good	Medium	-9.00
TGME49_chrXI:2060215-2061215	957	989	8	-	N20b:C	T	wrong	wrong	ok	Low	-4.20
TGME49_225745-t26_1	16780	16811	8	N10-N23:A_C	-	G	wrong	wrong	ok	Low	-2.50
TGME49_225745-t26_1	35921	35952	7	N10-N23:G_G	-	T	wrong	wrong	ok	Low	-6.20
TGME49_225745-t26_1	25700	25731	18	N07-N25:C_A	-	A	good	wrong	ok	Medium	-5.40
TGME49_225800-t26_1	522	553	17	N10-N23:G_A	-	G	good	wrong	ok	Low	-3.40
TGME49_225830-t26_1	1152	1183	8	N07-N25:G_G	-	G	wrong	wrong	ok	Low	-11.50
TGME49_225840-t26_1	1295	1326	2	N12-N21:T_T	-	T	wrong	wrong	ok	Low	-3.20
TGME49_225850-t26_1	2656	2687	17	N09-N24:G_A	-	C	wrong	good	ok	Medium	-6.80
TGME49_225870-t26_1	4041	4072	17	N12-N21:G_A	-	G	wrong	wrong	ok	Low	-9.30
TGME49_225870-t26_1	4428	4459	3	N13-N20:T_C	-	G	wrong	good	ok	Low	-10.10
TGME49_225880-t26_1	1572	1603	19	N10-N23:A_A	-	G	wrong	good	ok	Low	-13.20
TGME49_chrXI:2320945-2321945	17	48	15	N07-N25:A_G	-	G	wrong	wrong	good	Low	-4.60
TGME49_225890-t26_1	5396	5427	3	N11-N22:C_T	-	C	good	good	good	High	-7.60
TGME49_225890-t26_1	6154	6186	8	-	N22b:T	C	wrong	wrong	ok	Low	-8.20
TGME49_225910-t26_1	47	78	14	N11-N22:C_C	-	G	good	wrong	ok	Low	-13.60
TGME49_225940-t26_1	884	915	16	N07-N25:T_T	-	T	wrong	wrong	ok	Low	-6.20
TGME49_225960-t26_1	10474	10505	17	N12-N21:A_G	-	G	wrong	wrong	ok	Low	-9.60
TGME49_226020-t26_1	2535	2566	1	N07-N25:G_A	-	A	good	good	ok	High	-8.90
TGME49_226040-t26_1	924	955	4	N09-N24:G_G	-	T	wrong	wrong	ok	Low	-9.70
TGME49_226040-t26_1	924	956	4	-	N23b:G	T	wrong	wrong	ok	Low	-9.70
TGME49_226068-t26_1	573	605	3	-	N22b:T	G	good	wrong	ok	Low	-7.90
TGME49_226080-t26_1	1933	1964	17	-	-	C	wrong	wrong	ok	Low	-6.20
TGME49_chrXI:3137289-3138289	744	776	1	-	N21b:T	G	wrong	good	good	Medium	-9.60
TGME49_226080-t26_1	1933	1965	17	-	N23b:T	C	wrong	wrong	ok	Low	-6.20
TGME49_226090-t26_1	4212	4243	1	N13-N20:G_A	-	C	wrong	wrong	ok	Low	-7.60
TGME49_226310-t26_1	2456	2488	13	-	N21b:G	G	wrong	wrong	ok	Low	-9.20
TGME49_226310-t26_1	2245	2276	12	N13-N20:G_A	-	T	wrong	good	ok	Low	-5.60
TGME49_226310-t26_1	3142	3173	2	N10-N23:C_T	-	G	wrong	wrong	ok	Low	-10.40
TGME49_226320-t26_1	2997	3028	8	N10-N23:C_C	-	G	wrong	wrong	ok	Low	-18.80
TGME49_226320-t26_1	2997	3029	8	-	N22b:C	G	wrong	wrong	ok	Low	-19.90
TGME49_226370-t26_1	478	509	14	N10-N23:C_C	-	G	good	wrong	ok	Low	-5.90
TGME49_226440-t26_1	2839	2870	5	N10-N23:G_G	-	C	good	wrong	ok	Medium	-8.10
TGME49_226470-t26_1	1848	1879	13	N13-N20:C_T	-	G	wrong	wrong	ok	Low	-11.30
TGME49_chrXI:3396987-3397987	302	333	13	N07-N25:G_G	-	G	wrong	good	good	Low	-5.00
TGME49_226480-t26_1	2253	2285	8	-	N23b:C	A	good	good	ok	Medium	-7.70
TGME49_226515-t26_1	1570	1601	19	N07-N25:C_T	-	T	good	good	ok	Medium	-5.30
TGME49_226540-t26_1	204	235	14	N10-N23:C_T	-	A	wrong	wrong	ok	Low	-5.80
TGME49_226570-t26_1	2046	2077	2	N11-N22:C_C	-	G	wrong	good	good	Medium	-5.10
TGME49_226620-t26_1	1163	1194	4	N13-N20:C_T	-	G	wrong	good	good	Low	-4.80
TGME49_226620-t26_1	2412	2444	8	-	N22b:A	G	wrong	wrong	ok	Low	-14.70
TGME49_226680-t26_1	1779	1811	4	-	N20b:T	C	wrong	good	ok	Medium	-8.90
TGME49_226690-t26_1	776	808	8	-	N21b:A	C	wrong	good	ok	Medium	-8.50
TGME49_226690-t26_1	4035	4066	2	N10-N23:C_T	-	T	good	wrong	ok	Medium	-2.70
TGME49_226700-t26_1	2572	2603	8	N09-N24:T_T	-	A	wrong	wrong	ok	Low	-5.30
TGME49_chrXI:3635063-3636063	256	288	8	-	N21b:C	T	good	wrong	ok	Medium	-6.50
TGME49_226780-t26_1	694	725	13	N11-N22:C_A	-	C	wrong	good	ok	Medium	-7.30
TGME49_226790-t26_1	2596	2627	12	N13-N20:A_G	-	G	wrong	good	ok	Low	-9.10
TGME49_226800-t26_1	2697	2728	2	N09-N24:G_G	-	T	good	wrong	ok	Medium	-9.60
TGME49_226800-t26_1	2697	2729	2	-	N22b:A	C	good	wrong	ok	Medium	-9.60
TGME49_226810-t26_1	16233	16264	16	N07-N25:C_C	-	C	good	wrong	ok	Medium	-8.30
TGME49_226840-t26_1	2848	2879	14	-	-	G	wrong	wrong	ok	Low	-10.10
TGME49_226850-t26_1	6506	6537	15	N13-N20:A_C	-	A	wrong	good	ok	Low	-4.90
TGME49_226860-t26_1	1843	1875	16	-	N22b:A	A	wrong	wrong	ok	Low	-3.00
TGME49_226880-t26_1	850	881	2	N13-N20:G_G	-	C	good	wrong	ok	Medium	-9.90
TGME49_226890-t26_1	6499	6530	8	N11-N22:C_T	-	G	good	wrong	ok	Low	-6.70
TGME49_chrXI:3894912-3895912	850	881	5	N07-N25:C_C	-	C	good	good	good	High	-2.10
TGME49_226890-t26_1	2381	2413	18	-	N23b:A	G	good	good	good	High	-6.30
TGME49_226900-t26_1	852	883	2	-	-	G	wrong	good	good	Medium	-7.60
TGME49_226900-t26_1	4050	4081	2	N13-N20:C_A	-	C	wrong	wrong	ok	Low	-5.30
TGME49_226900-t26_1	852	884	2	-	N23b:A	A	wrong	good	ok	Medium	-7.60
TGME49_226910-t26_1	1333	1364	3	N09-N24:A_C	-	T	wrong	wrong	ok	Low	-1.60
TGME49_226910-t26_1	1333	1365	3	-	N23b:C	C	wrong	wrong	ok	Low	-1.60
TGME49_226920-t26_1	4019	4050	1	N10-N23:G_G	-	A	wrong	wrong	ok	Low	-9.30
TGME49_226920-t26_1	236	267	2	N09-N24:C_A	-	G	wrong	wrong	ok	Low	-20.70
TGME49_226920-t26_1	236	268	2	-	N23b:A	G	wrong	wrong	ok	Low	-20.70
TGME49_226940-t26_1	3613	3644	19	N09-N24:A_C	-	T	good	good	ok	Medium	-8.00
TGME49_chrIX:4781259-4782259	597	629	19	-	N20b:C	A	good	wrong	ok	Low	-0.20
TGME49_chrXI:4602942-4603942	880	911	15	N09-N24:G_G	-	A	wrong	wrong	ok	Low	-1.40
TGME49_226940-t26_1	3613	3645	19	-	N23b:C	C	good	good	ok	Medium	-8.00
TGME49_226950-t26_1	1447	1479	8	-	N20b:T	C	wrong	wrong	ok	Low	-18.30
TGME49_226980-t26_1	713	744	16	N09-N24:G_G	-	G	wrong	wrong	ok	Low	-7.60
TGME49_227000-t26_1	5489	5520	14	-	-	T	good	good	good	High	-8.50
TGME49_227010-t26_1	1698	1729	8	N07-N25:A_C	-	C	good	good	ok	Medium	-6.10
TGME49_227020-t26_1	665	696	3	-	-	G	wrong	good	ok	Low	-9.50
TGME49_227050-t26_1	5829	5860	16	-	-	A	good	wrong	ok	Medium	-9.40
TGME49_227060-t26_1	2069	2100	16	N13-N20:A_G	-	C	good	wrong	ok	Medium	-4.80
TGME49_227080-t26_1	232	263	19	N10-N23:C_A	-	T	wrong	wrong	ok	Low	-6.50
TGME49_227260-t26_1	3960	3991	2	N13-N20:G_A	-	T	wrong	wrong	ok	Low	-4.20
TGME49_chrXI:4639271-4640271	873	904	2	N10-N23:G_A	-	A	wrong	wrong	ok	Low	-2.00
TGME49_227280-t26_1	3767	3798	1	N09-N24:C_T	-	G	good	wrong	ok	Medium	-1.50
TGME49_227290-t26_1	997	1029	8	-	N21b:T	T	good	wrong	ok	Low	-8.20
TGME49_227300-t26_1	5328	5359	15	N12-N21:A_G	-	G	wrong	wrong	ok	Low	-11.90
TGME49_227310-t26_1	467	498	9	N11-N22:C_A	-	G	good	wrong	ok	Low	-2.00
TGME49_227320-t26_1	508	539	3	N13-N20:C_A	-	G	wrong	good	ok	Low	-2.20
TGME49_227360-t26_1	1436	1467	19	N13-N20:A_A	-	T	wrong	good	ok	Low	-6.30
TGME49_227380-t26_1	2533	2565	6	-	N20b:T	T	wrong	wrong	ok	Low	-4.80
TGME49_227440-t26_1	1662	1693	16	N09-N24:A_G	-	T	wrong	wrong	ok	Low	-6.10
TGME49_227440-t26_1	1662	1694	16	-	N23b:G	T	wrong	wrong	ok	Low	-7.90
TGME49_227450-t26_1	8630	8661	8	-	-	T	good	good	ok	High	-4.00
TGME49_chrXI:5138435-5139435	912	943	2	-	-	C	wrong	wrong	ok	Medium	-6.70
TGME49_227450-t26_1	2757	2788	16	N07-N25:G_G	-	G	wrong	wrong	ok	Low	-21.40
TGME49_227450-t26_1	2757	2789	16	-	N23b:G	C	wrong	wrong	ok	Low	-21.40
TGME49_227570-t26_1	587	618	16	N09-N24:G_G	-	C	wrong	good	ok	Medium	-9.80
TGME49_227570-t26_1	587	619	16	-	N23b:G	C	wrong	good	ok	Medium	-9.80
TGME49_227600-t26_1	1296	1327	16	N07-N25:C_T	-	T	wrong	wrong	ok	Low	-4.20
TGME49_227610-t26_1	358	390	8	-	N23b:T	T	good	wrong	ok	Medium	-4.60
TGME49_227610-t26_1	1196	1227	16	N09-N24:G_A	-	T	wrong	wrong	ok	Low	-3.70
TGME49_227620-t26_1	2140	2166	4	N13-N20:C_C	-	T	wrong	good	ok	Medium	-4.70
TGME49_227780-t26_1	477	508	2	N07-N25:C_A	-	A	good	good	good	High	-7.20
TGME49_227780-t26_1	477	509	2	-	N23b:A	G	good	good	ok	Medium	-7.20
TGME49_chrXI:5154955-5155955	466	497	14	-	-	A	good	good	good	High	-9.00
TGME49_227790-t26_1	3118	3149	16	N13-N20:A_A	-	A	good	wrong	ok	Medium	-1.70
TGME49_227820-t26_1	2478	2509	13	N13-N20:T_C	-	T	wrong	wrong	ok	Low	-7.20
TGME49_227850-t26_1	521	553	13	-	N22b:T	T	wrong	good	ok	Low	-7.50
TGME49_227860-t26_1	1309	1340	15	N13-N20:C_C	-	C	wrong	wrong	ok	Low	-8.20
TGME49_227890-t26_1	1232	1263	5	N11-N22:C_C	-	G	good	wrong	ok	Low	-11.30
TGME49_227900-t26_1	4876	4907	5	N10-N23:G_A	-	A	good	wrong	ok	Medium	-7.80
TGME49_227900-t26_1	5082	5113	16	N10-N23:G_G	-	G	wrong	wrong	ok	Low	-10.00
TGME49_227930-t26_1	4679	4710	5	N10-N23:C_A	-	A	wrong	wrong	ok	Low	-4.70
TGME49_227930-t26_1	4781	4812	2	N11-N22:A_C	-	T	good	wrong	ok	Low	-8.10
TGME49_227948-t26_1	4472	4503	8	N07-N25:C_C	-	C	wrong	wrong	ok	Low	-9.10
TGME49_chrXI:5245503-5246503	766	797	1	N07-N25:C_C	-	C	wrong	good	ok	Medium	-5.70
TGME49_227980-t26_1	880	911	2	N10-N23:A_G	-	C	wrong	wrong	ok	Medium	-14.00
TGME49_228020-t26_1	1370	1401	19	N09-N24:T_C	-	G	wrong	good	good	Medium	-3.80
TGME49_228040-t26_1	2335	2366	16	N13-N20:G_A	-	G	wrong	good	ok	Low	-13.40
TGME49_228060-t26_1	986	1017	7	N07-N25:C_C	-	C	wrong	wrong	ok	Low	-3.70
TGME49_228100-t26_1	3083	3114	16	N09-N24:C_C	-	C	wrong	wrong	ok	Low	-10.40
TGME49_228100-t26_1	3835	3866	19	-	-	T	good	wrong	good	Medium	-5.00
TGME49_228150-t26_1	7457	7488	16	N12-N21:G_A	-	G	wrong	wrong	ok	Low	-6.00
TGME49_228160-t26_1	3103	3134	3	N11-N22:G_G	-	A	wrong	wrong	ok	Low	-8.20
TGME49_228175-t26_1	2323	2354	17	N11-N22:A_C	-	G	wrong	wrong	ok	Low	-5.50
TGME49_228175-t26_1	2038	2069	1	N13-N20:T_C	-	T	good	good	good	High	-3.80
TGME49_chrIV:1417415-1418415	802	833	15	N11-N22:G_A	-	A	wrong	wrong	ok	Low	-12.40
TGME49_228230-t26_1	6494	6526	17	-	N22b:G	G	wrong	wrong	ok	Low	-9.70
TGME49_228230-t26_1	1124	1155	5	N12-N21:T_T	-	G	wrong	wrong	ok	Low	-5.50
TGME49_228240-t26_1	4015	4046	8	-	-	T	good	good	good	High	-5.80
TGME49_228330-t26_1	2357	2388	8	N13-N20:G_A	-	A	wrong	wrong	ok	Low	-7.10
TGME49_228330-t26_1	5575	5606	15	N12-N21:C_A	-	G	wrong	wrong	ok	Low	-9.70
TGME49_228390-t26_1	4813	4844	16	N12-N21:C_A	-	A	wrong	wrong	ok	Low	-2.40
TGME49_228390-t26_1	1835	1866	14	N10-N23:G_A	-	G	good	wrong	ok	Low	-4.70
TGME49_228400-t26_1	489	520	14	-	-	G	wrong	good	ok	Low	-12.00
TGME49_228470-t26_1	905	936	6	N13-N20:T_C	-	A	good	wrong	ok	Medium	-6.00
TGME49_228510-t26_1	598	629	8	N11-N22:C_C	-	G	wrong	good	ok	Low	-5.50
TGME49_chrIV:1371142-1372142	186	217	17	N13-N20:G_G	-	C	good	wrong	ok	Medium	-3.90
TGME49_228670-t26_1	389	420	13	-	-	G	wrong	good	ok	Low	-15.10
TGME49_228680-t26_1	1293	1324	16	N12-N21:C_C	-	G	wrong	wrong	ok	Low	-15.40
TGME49_228690-t26_1	4826	4858	14	-	N21b:G	G	wrong	good	ok	Low	-7.50
TGME49_228690-t26_1	7588	7619	14	N10-N23:A_G	-	C	good	wrong	ok	Medium	-9.70
TGME49_228690-t26_1	2688	2720	16	-	N20b:G	T	wrong	wrong	ok	Low	-5.80
TGME49_228750-t26_1	6007	6039	13	-	N22b:C	C	good	wrong	ok	Low	-9.00
TGME49_234180-t26_1	2023	2054	2	N07-N25:G_G	-	G	wrong	wrong	ok	Low	-3.70
TGME49_234200-t26_1	1905	1936	8	N07-N25:C_A	-	A	good	good	good	High	-11.60
TGME49_234230-t26_1	13568	13599	16	N13-N20:A_A	-	G	wrong	good	good	Medium	-12.20
TGME49_234230-t26_1	5609	5640	2	N12-N21:G_G	-	C	wrong	good	good	High	-3.00
TGME49_chrIV:1239505-1240505	175	206	1	N11-N22:G_A	-	G	good	wrong	ok	Low	-3.60
TGME49_234250-t26_1	2857	2888	16	N09-N24:T_T	-	C	wrong	wrong	ok	Low	-7.30
TGME49_234280-t26_1	770	801	3	-	-	C	wrong	wrong	ok	Low	-8.20
TGME49_234280-t26_1	770	802	3	-	N23b:T	C	wrong	wrong	ok	Low	-8.20
TGME49_234280-t26_1	4740	4771	8	N10-N23:G_A	-	G	wrong	good	ok	Low	-5.80
TGME49_234300-t26_1	6796	6827	1	N07-N25:A_G	-	G	wrong	good	good	Medium	-11.00
TGME49_234300-t26_1	8424	8455	15	N07-N25:T_C	-	C	wrong	wrong	ok	Low	-12.50
TGME49_234300-t26_1	9115	9146	18	N07-N25:G_G	-	G	good	good	good	Medium	-6.10
TGME49_234380-t26_1	1964	1996	13	-	N20b:C	T	good	wrong	ok	Medium	-5.60
TGME49_234390-t26_1	921	952	3	N11-N22:C_T	-	T	wrong	wrong	ok	Low	-2.70
TGME49_234420-t26_1	2637	2668	8	N07-N25:A_G	-	G	wrong	good	ok	Low	-10.20
TGME49_chrIV:863307-864307	349	380	2	-	-	T	good	wrong	ok	Medium	-8.60
TGME49_234430-t26_1	7335	7366	1	N07-N25:T_T	-	T	wrong	wrong	ok	Low	-7.70
TGME49_234430-t26_1	7993	8024	16	N12-N21:C_C	-	T	good	wrong	ok	Medium	-6.10
TGME49_234460-t26_1	1335	1366	16	N09-N24:A_A	-	C	good	wrong	good	Medium	-7.50
TGME49_234560-t26_1	3956	3987	16	N07-N25:A_A	-	A	good	wrong	good	Medium	-9.40
TGME49_234570-t26_1	1633	1664	19	N11-N22:T_T	-	G	wrong	wrong	ok	Low	-4.30
TGME49_234900-t26_1	9036	9067	8	N07-N25:T_C	-	C	wrong	good	ok	Medium	-10.90
TGME49_234970-t26_1	1816	1847	5	N10-N23:G_G	-	T	wrong	wrong	ok	Low	-7.60
TGME49_234980-t26_1	6472	6503	3	N10-N23:T_T	-	T	wrong	wrong	ok	Low	-7.80
TGME49_235130-t26_1	2315	2346	15	N12-N21:A_A	-	A	wrong	wrong	ok	Low	-4.50
TGME49_235183-t26_1	2119	2150	4	N10-N23:A_G	-	C	wrong	wrong	ok	Low	-7.70
TGME49_chrIV:758524-759524	924	955	16	N13-N20:T_C	-	T	wrong	wrong	ok	Low	-2.40
TGME49_235183-t26_1	3975	4007	8	-	N20b:A	G	good	wrong	ok	Low	-9.60
TGME49_235200-t26_1	1953	1985	14	-	N21b:G	C	wrong	good	ok	Medium	-7.60
TGME49_235315-t26_1	3195	3227	14	-	N21b:G	C	wrong	good	ok	Medium	-7.60
TGME49_235315-t26_1	184	215	3	N13-N20:A_A	-	T	good	good	ok	Medium	-2.50
TGME49_235340-t26_1	1317	1348	17	N12-N21:C_C	-	C	wrong	wrong	ok	Low	-5.10
TGME49_235350-t26_1	1412	1443	4	N10-N23:T_T	-	G	wrong	good	ok	Low	-4.20
TGME49_235390-t26_1	3913	3944	3	N11-N22:A_G	-	C	wrong	wrong	ok	Low	-3.50
TGME49_235402-t26_1	2682	2713	19	N10-N23:A_G	-	C	wrong	wrong	ok	Low	-7.60
[truncated: 1,640 more rows]
