# Supplementary material for: Iron-mediated post-transcriptional regulation in Toxoplasma gondii
Source: PLoS Pathog. 2025 Feb 3;21(2):e1012857. doi: 10.1371/journal.ppat.1012857 (PMC11801735; doi:10.1371/journal.ppat.1012857)
Supplement: S7 Table — (XLSX) [file ppat.1012857.s012.xlsx]

## Sheet: Table S6
Table S7 - List of gene containing predicted IREs (high and medium quality only)
Gene ID
TGME49_203420
TGME49_203910
TGME49_204010
TGME49_204090
TGME49_204350
TGME49_205510
TGME49_209005
TGME49_209100
TGME49_209770
TGME49_210783
TGME49_211090
TGME49_214200
TGME49_214490
TGME49_215050
TGME49_216730
TGME49_216970
TGME49_218250
TGME49_218362
TGME49_218770
TGME49_219860
TGME49_220070
TGME49_220110
TGME49_224205
TGME49_224580
TGME49_224620
TGME49_225050
TGME49_225170
TGME49_226640
TGME49_227280
TGME49_227940
TGME49_228200
TGME49_228660
TGME49_230890
TGME49_231215
TGME49_232140
TGME49_232340
TGME49_232940
TGME49_235420
TGME49_235460
TGME49_235540
TGME49_235660
TGME49_237200
TGME49_237550
TGME49_238100
TGME49_239010
TGME49_240080
TGME49_240295
TGME49_243570
TGME49_247280
TGME49_247380
TGME49_247610
TGME49_248620
TGME49_251390
TGME49_251480
TGME49_251780
TGME49_251920
TGME49_252330
TGME49_252465
TGME49_253780
TGME49_254430
TGME49_254580
TGME49_254630
TGME49_255410
TGME49_257110
TGME49_260150
TGME49_264240
TGME49_265140
TGME49_268400
TGME49_269980
TGME49_270230
TGME49_270710
TGME49_270865
TGME49_272410
TGME49_273110
TGME49_273460
TGME49_275755
TGME49_277780
TGME49_278800
TGME49_281480
TGME49_287250
TGME49_288500
TGME49_288920
TGME49_289790
TGME49_294730
TGME49_294790
TGME49_297160
TGME49_297745
TGME49_301380
TGME49_304640
TGME49_305580
TGME49_306280
TGME49_310640
TGME49_310940
TGME49_313140
TGME49_313710
TGME49_314030
TGME49_316110
TGME49_316140
TGME49_316330
TGME49_318400
TGME49_319600
TGME49_319860
TGME49_320660
TGME49_321290
TGME49_321490
TGME49_200350
TGME49_202160
TGME49_202470
TGME49_202690
TGME49_203400
TGME49_203730
TGME49_204472
TGME49_205170
TGME49_206580
TGME49_207407
TGME49_208360
TGME49_209200
TGME49_209280
TGME49_209700
TGME49_210760
TGME49_211080
TGME49_211360
TGME49_211600
TGME49_213650
TGME49_213690
TGME49_215090
TGME49_215250
TGME49_215910
TGME49_216170
TGME49_216720
TGME49_217340
TGME49_220520
TGME49_221210
TGME49_221260
TGME49_221410
TGME49_222040
TGME49_225110
TGME49_226690
TGME49_226780
TGME49_227010
TGME49_227410
TGME49_227610
TGME49_227780
TGME49_228640
TGME49_229170
TGME49_229200
TGME49_229380
TGME49_229770
TGME49_230080
TGME49_230820
TGME49_231220
TGME49_233490
TGME49_235970
TGME49_236210
TGME49_237130
TGME49_238380
TGME49_238915
TGME49_239530
TGME49_240840
TGME49_241170
TGME49_241610
TGME49_242310
TGME49_242740
TGME49_243500
TGME49_244260
TGME49_244370
TGME49_244580
TGME49_246170
TGME49_247020
TGME49_247620
TGME49_252480
TGME49_253550
TGME49_254070
TGME49_257340
TGME49_257360
TGME49_257610
TGME49_258380
TGME49_258530
TGME49_259160
TGME49_259680
TGME49_259990
TGME49_261080
TGME49_262050
TGME49_262120
TGME49_262530
TGME49_263380
TGME49_263760
TGME49_265000
TGME49_266110
TGME49_266372
TGME49_267030
TGME49_267585
TGME49_268630
TGME49_268650
TGME49_268750
TGME49_268870
TGME49_268920
TGME49_269100
TGME49_270920
TGME49_271970
TGME49_272500
TGME49_273310
TGME49_277685
TGME49_277950
TGME49_278780
TGME49_280460
TGME49_283510
TGME49_285680
TGME49_285920
TGME49_286630
TGME49_287040
TGME49_288330
TGME49_289370
TGME49_294060
TGME49_295640
TGME49_297530
TGME49_297660
TGME49_298080
TGME49_299030
TGME49_300110
TGME49_301350
TGME49_304630
TGME49_305050
TGME49_305770
TGME49_306440
TGME49_306480
TGME49_310160
TGME49_310740
TGME49_311280
TGME49_313273
TGME49_313810
TGME49_314920
TGME49_315720
TGME49_315820
TGME49_316120
TGME49_318700
TGME49_320640
TGME49_292975
TGME49_293280
TGME49_293360
TGME49_293480
TGME49_293630
TGME49_293840
TGME49_294050
TGME49_294280
TGME49_294420
TGME49_294880
TGME49_294940
TGME49_295320
TGME49_295440
TGME49_295610
TGME49_295658
TGME49_295850
TGME49_295920
TGME49_295960
TGME49_207600
TGME49_208070
TGME49_208310
TGME49_208350
TGME49_208718
TGME49_208730
TGME49_209000
TGME49_209450
TGME49_209520
TGME49_209650
TGME49_209850
TGME49_321360
TGME49_321410
TGME49_221200
TGME49_221360
TGME49_221400
TGME49_221540
TGME49_221630
TGME49_221675
TGME49_221690
TGME49_221710
TGME49_222350
TGME49_222430
TGME49_222900
TGME49_223080
TGME49_297390
TGME49_297420
TGME49_297690
TGME49_297810
TGME49_297940
TGME49_252250
TGME49_252300
TGME49_252880
TGME49_253140
TGME49_253560
TGME49_253615
TGME49_253750
TGME49_253870
TGME49_254135
TGME49_254220
TGME49_254760
TGME49_254810
TGME49_276100
TGME49_276120
TGME49_299020
TGME49_211220
TGME49_211610
TGME49_211650
TGME49_301240
TGME49_318170
TGME49_318210
TGME49_318370
TGME49_318570
TGME49_319300
TGME49_319670
TGME49_320010
TGME49_320300
TGME49_320450
TGME49_320490
TGME49_320690
TGME49_212740
TGME49_212880
TGME49_213610
TGME49_213635
TGME49_220208
TGME49_220240
TGME49_220250
TGME49_220380
TGME49_220470
TGME49_283702
TGME49_283710
TGME49_284040
TGME49_284170
TGME49_285272
TGME49_285470
TGME49_285870
TGME49_286120
TGME49_286130
TGME49_286270
TGME49_286410
TGME49_286932
TGME49_287170
TGME49_287210
TGME49_287260
TGME49_238130
TGME49_238240
TGME49_238260
TGME49_239020
TGME49_239475
TGME49_239540
TGME49_239590
TGME49_239620
TGME49_239930
TGME49_240210
TGME49_240310
TGME49_240325
TGME49_240340
TGME49_240350
TGME49_240360
TGME49_240370
TGME49_240480
TGME49_240510
TGME49_240580
TGME49_240650
TGME49_240690
TGME49_240930
TGME49_242260
TGME49_242435
TGME49_242570
TGME49_242720
TGME49_243298
TGME49_243340
TGME49_243800
TGME49_244060
TGME49_244090
TGME49_244180
TGME49_244290
TGME49_244460
TGME49_244550
TGME49_244620
TGME49_201180
TGME49_201390
TGME49_201640
TGME49_201700
TGME49_201900
TGME49_202030
TGME49_202070
TGME49_202200
TGME49_202490
TGME49_202890
TGME49_202940
TGME49_202975
TGME49_203010
TGME49_203135
TGME49_203160
TGME49_203260
TGME49_203480
TGME49_203665
TGME49_204100
TGME49_204140
TGME49_204160
TGME49_205100
TGME49_205240
TGME49_205290
TGME49_205760
TGME49_206300
TGME49_206680
TGME49_280510
TGME49_280660
TGME49_280800
TGME49_282170
TGME49_256830
TGME49_256980
TGME49_257180
TGME49_257440
TGME49_258090
TGME49_258100
TGME49_258180
TGME49_258710
TGME49_258970
TGME49_260380
TGME49_260390
TGME49_260870
TGME49_261200
TGME49_261230
TGME49_261450
TGME49_261620
TGME49_261660
TGME49_261720
TGME49_262100
TGME49_262880
TGME49_262935
TGME49_262990
TGME49_263120
TGME49_263340
TGME49_263400
TGME49_263800
TGME49_263870
TGME49_264130
TGME49_264140
TGME49_200280
TGME49_200410
TGME49_229180
TGME49_229220
TGME49_229340
TGME49_229420
TGME49_229720
TGME49_230000
TGME49_230170
TGME49_230580
TGME49_230830
TGME49_230960
TGME49_231480
TGME49_231960
TGME49_232370
TGME49_233020
TGME49_233040
TGME49_233140
TGME49_233610
TGME49_268010
TGME49_268985
TGME49_269160
TGME49_269670
TGME49_269720
TGME49_269730
TGME49_271120
TGME49_271990
TGME49_272600
TGME49_273550
TGME49_273560
TGME49_273660
TGME49_273850
TGME49_274010
TGME49_274040
TGME49_210380
TGME49_210400
TGME49_264640
TGME49_265230
TGME49_265500
TGME49_265820
TGME49_266100
TGME49_266390
TGME49_266610
TGME49_266690
TGME49_267070
TGME49_267300
TGME49_267308
TGME49_267530
TGME49_267610
TGME49_267840
TGME49_279320
TGME49_288190
TGME49_288230
TGME49_288350
TGME49_288420
TGME49_288440
TGME49_288600
TGME49_288710
TGME49_288890
TGME49_289000
TGME49_289150
TGME49_289940
TGME49_290160
TGME49_290310
TGME49_290990
TGME49_291180
TGME49_291980
TGME49_292010
TGME49_292035
TGME49_292070
TGME49_292310
TGME49_292320
TGME49_304910
TGME49_305460
TGME49_305610
TGME49_305890
TGME49_306060
TGME49_306338
TGME49_306510
TGME49_306620
TGME49_306660
TGME49_306670
TGME49_207070
TGME49_207230
TGME49_212110
TGME49_212240
TGME49_214750
TGME49_214990
TGME49_215080
TGME49_215170
TGME49_215210
TGME49_215340
TGME49_215480
TGME49_215640
TGME49_215670
TGME49_215700
TGME49_223262
TGME49_223430
TGME49_223510
TGME49_223700
TGME49_223810
TGME49_223880
TGME49_223930
TGME49_224000
TGME49_224260
TGME49_224270
TGME49_224280
TGME49_224350
TGME49_224670
TGME49_224700
TGME49_224720
TGME49_224800
TGME49_224810
TGME49_224890
TGME49_225220
TGME49_225270
TGME49_225315
TGME49_225440
TGME49_225560
TGME49_225890
TGME49_226020
TGME49_226515
TGME49_226570
TGME49_226680
TGME49_226800
TGME49_226900
TGME49_226940
TGME49_227050
TGME49_227570
TGME49_227620
TGME49_227790
TGME49_227900
TGME49_228020
TGME49_228100
TGME49_234200
TGME49_234230
TGME49_234300
TGME49_234430
TGME49_234560
TGME49_235200
TGME49_235890
TGME49_235990
TGME49_236660
TGME49_236930
TGME49_237160
TGME49_237230
TGME49_275440
TGME49_216055
TGME49_216430
TGME49_216700
TGME49_216830
TGME49_308990
TGME49_309100
TGME49_309800
TGME49_309910
TGME49_310150
TGME49_310170
TGME49_310290
TGME49_310410
TGME49_310610
TGME49_310730
TGME49_310770
TGME49_310900
TGME49_311140
TGME49_311400
TGME49_311440
TGME49_311625
TGME49_311660
TGME49_311670
TGME49_311690
TGME49_312065
TGME49_312230
TGME49_312240
TGME49_312270
TGME49_312300
TGME49_312650
TGME49_312875
TGME49_313180
TGME49_313340
TGME49_313540
TGME49_313590
TGME49_313630
TGME49_313860
TGME49_314020
TGME49_314220
TGME49_314418
TGME49_314515
TGME49_314840
TGME49_314850
TGME49_314875
TGME49_314955
TGME49_315190
TGME49_315210
TGME49_315470
TGME49_315802
TGME49_315810
TGME49_315885
TGME49_316250
TGME49_316280
TGME49_316520
TGME49_316635
TGME49_217430
TGME49_217580
TGME49_217790
TGME49_217910
TGME49_218300
TGME49_218570
TGME49_218610
TGME49_219150
TGME49_219540
TGME49_219650
TGME49_219660
TGME49_219810
TGME49_245428
TGME49_245432
TGME49_245510
TGME49_245590
TGME49_246010
TGME49_246120
TGME49_246982
TGME49_247195
TGME49_248120
TGME49_248540
TGME49_248560
TGME49_248900
TGME49_248960
TGME49_249340
TGME49_249350
TGME49_249490
TGME49_249540
TGME49_249820
TGME49_249890
TGME49_250330
TGME49_250670
TGME49_250680
TGME49_250880
TGME49_251170
TGME49_251180
TGME49_251510
TGME49_251570
TGME49_251890
TGME49_277020
TGME49_277060
TGME49_277510
TGME49_277940
TGME49_278020
TGME49_278230
TGME49_278720
TGME49_278920
TGME49_278990
TGME49_300030
TGME49_300052
TGME49_300055
TGME49_300060
TGME49_308010
TGME49_322100
TGME49_323010
TGME49_329200
TGME49_293258
TGME49_293260
TGME49_293320
TGME49_293770
TGME49_294370
TGME49_294585
TGME49_294600
TGME49_294630
TGME49_294640
TGME49_294820
TGME49_294860
TGME49_294920
TGME49_295090
TGME49_295410
TGME49_295990
TGME49_207865
TGME49_208020
TGME49_208050
TGME49_208370
TGME49_209150
TGME49_209440
TGME49_209880
TGME49_321370
TGME49_321430
TGME49_321450
TGME49_321560
TGME49_321600
TGME49_221340
TGME49_221370
TGME49_221430
TGME49_221855
TGME49_221870
TGME49_222192
TGME49_222310
TGME49_222370
TGME49_222410
TGME49_222970
TGME49_297210
TGME49_297310
TGME49_297470
TGME49_298030
TGME49_298090
TGME49_252340
TGME49_252430
TGME49_252870
TGME49_253370
TGME49_253480
TGME49_253490
TGME49_253510
TGME49_253990
TGME49_254110
TGME49_254850
TGME49_254940
TGME49_275740
TGME49_298820
TGME49_298970
TGME49_210700
TGME49_211010
TGME49_211370
TGME49_211440
TGME49_211460
TGME49_211730
TGME49_237840
TGME49_301450
TGME49_301470
TGME49_318140
TGME49_318470
TGME49_318610
TGME49_319308
TGME49_319500
TGME49_319580
TGME49_319620
TGME49_319710
TGME49_320080
TGME49_320090
TGME49_320550
TGME49_320680
TGME49_320750
TGME49_212810
TGME49_212960
TGME49_213300
TGME49_213620
TGME49_213970
TGME49_220340
TGME49_283530
TGME49_283550
TGME49_283810
TGME49_284050
TGME49_284645
TGME49_285480
TGME49_285520
TGME49_285730
TGME49_286000
TGME49_286080
TGME49_286790
TGME49_287240
TGME49_238230
TGME49_238420
TGME49_238510
TGME49_238880
TGME49_238995
TGME49_239300
TGME49_239830
TGME49_240060
TGME49_240220
TGME49_240230
TGME49_240300
TGME49_240380
TGME49_240810
TGME49_241305
TGME49_241870
TGME49_242100
TGME49_242118
TGME49_242230
TGME49_242240
TGME49_242625
TGME49_242730
TGME49_242750
TGME49_242780
TGME49_242810
TGME49_242870
TGME49_243330
TGME49_243410
TGME49_243490
TGME49_243780
TGME49_243990
TGME49_244190
TGME49_244630
TGME49_244720
TGME49_244850
TGME49_244880
TGME49_201820
TGME49_202230
TGME49_202650
TGME49_202730
TGME49_203040
TGME49_203220
TGME49_203270
TGME49_203735
TGME49_203830
TGME49_204310
TGME49_205500
TGME49_205562
TGME49_206350
TGME49_206415
TGME49_206550
TGME49_280522
TGME49_281545
TGME49_282140
TGME49_304480
TGME49_255470
TGME49_256050
TGME49_257130
TGME49_257430
TGME49_257500
TGME49_257520
TGME49_257640
TGME49_258160
TGME49_258490
TGME49_258832
TGME49_259530
TGME49_259560
TGME49_260680
TGME49_261940
TGME49_262620
TGME49_262650
TGME49_262950
TGME49_263550
TGME49_263980
TGME49_229310
TGME49_229460
TGME49_229630
TGME49_229780
TGME49_230850
TGME49_230940
TGME49_231175
TGME49_231200
TGME49_231800
TGME49_231815
TGME49_231970
TGME49_232150
TGME49_232390
TGME49_233190
TGME49_233405
TGME49_233960
TGME49_267970
TGME49_268035
TGME49_268820
TGME49_269060
TGME49_269075
TGME49_269210
TGME49_269460
TGME49_269600
TGME49_269800
TGME49_269940
TGME49_270595
TGME49_270610
TGME49_270670
TGME49_270720
TGME49_271080
TGME49_271145
TGME49_271290
TGME49_271430
TGME49_272200
TGME49_272550
TGME49_272640
TGME49_272910
TGME49_273780
TGME49_273800
TGME49_274000
TGME49_210420
TGME49_265120
TGME49_265130
TGME49_265440
TGME49_265455
TGME49_265790
TGME49_265850
TGME49_266070
TGME49_266850
TGME49_267500
TGME49_267660
TGME49_267710
TGME49_267855
TGME49_288060
TGME49_288220
TGME49_288250
TGME49_288260
TGME49_288700
TGME49_288940
TGME49_289070
TGME49_289380
TGME49_289490
TGME49_289540
TGME49_289670
TGME49_289710
TGME49_289820
TGME49_289980
TGME49_290290
TGME49_290840
TGME49_291050
TGME49_291120
TGME49_291150
TGME49_291590
TGME49_292330
TGME49_305480
TGME49_305590
TGME49_306020
TGME49_306230
TGME49_306320
TGME49_306700
TGME49_307580
TGME49_307610
TGME49_212280
TGME49_214080
TGME49_214140
TGME49_214240
TGME49_214250
TGME49_214790
TGME49_215010
TGME49_215620
TGME49_215730
TGME49_223480
TGME49_223640
TGME49_223970
TGME49_224010
TGME49_224320
TGME49_224870
TGME49_224935
TGME49_225160
TGME49_225550
TGME49_225690
TGME49_225745
TGME49_225850
TGME49_226440
TGME49_226480
TGME49_226810
TGME49_226880
TGME49_226890
TGME49_227000
TGME49_227060
TGME49_227450
TGME49_227980
TGME49_228175
TGME49_228240
TGME49_228470
TGME49_228690
TGME49_234380
TGME49_234460
TGME49_234900
TGME49_235315
TGME49_235430
TGME49_235470
TGME49_235630
TGME49_235720
TGME49_236240
TGME49_236260
TGME49_236970
TGME49_237210
TGME49_237280
TGME49_237530
TGME49_275410
TGME49_275460
TGME49_215950
TGME49_215990
TGME49_216285
TGME49_216380
TGME49_216710
TGME49_216860
TGME49_298630
TGME49_306980
TGME49_307040
TGME49_308870
TGME49_309095
TGME49_309190
TGME49_309240
TGME49_309410
TGME49_309960
TGME49_310300
TGME49_310660
TGME49_310670
TGME49_310710
TGME49_310850
TGME49_311100
TGME49_311250
TGME49_311730
TGME49_311750
TGME49_311810
TGME49_311860
TGME49_311890
TGME49_312190
TGME49_312370
TGME49_312390
TGME49_312700
TGME49_312905
TGME49_313030
TGME49_313100
TGME49_313270
TGME49_313350
TGME49_313410
TGME49_313480
TGME49_313570
TGME49_313640
TGME49_314038
TGME49_314358
TGME49_314362
TGME49_314410
TGME49_314740
TGME49_314860
TGME49_315080
TGME49_315610
TGME49_315780
TGME49_315860
TGME49_315900
TGME49_316150
TGME49_316430
TGME49_316510
TGME49_316660
TGME49_316680
TGME49_316770
TGME49_218220
TGME49_218470
TGME49_218600
TGME49_219260
TGME49_219310
TGME49_219678
TGME49_219720
TGME49_219738
TGME49_245530
TGME49_245560
TGME49_245720
TGME49_246090
TGME49_246460
TGME49_246580
TGME49_246770
TGME49_247030
TGME49_247050
TGME49_247290
TGME49_247450
TGME49_247790
TGME49_248130
TGME49_248340
TGME49_248570
TGME49_248610
TGME49_248890
TGME49_249215
TGME49_249250
TGME49_249400
TGME49_249710
TGME49_250760
TGME49_250900
TGME49_251450
TGME49_276980
TGME49_277050
TGME49_277560
TGME49_277820
TGME49_277895
TGME49_278090
TGME49_278710
TGME49_300000
TGME49_300270
TGME49_308000
TGME49_308070
TGME49_322000
TGME49_322010
TGME49_250950
TGME49_250955
TGME49_323300
TGME49_327100
TGME49_212710
