# Supplementary material for: Iron-mediated post-transcriptional regulation in Toxoplasma gondii
Source: PLoS Pathog. 2025 Feb 3;21(2):e1012857. doi: 10.1371/journal.ppat.1012857 (PMC11801735; doi:10.1371/journal.ppat.1012857)
Supplement: S8 Table — (XLSX) [file ppat.1012857.s013.xlsx]

## Sheet: Table S7
Table S8 - List of gene containing predicted IREs in UTRs
GeneID	Location
TGME49_319860	5'UTR
TGME49_288420	5'UTR
TGME49_254630	5'UTR
TGME49_216730	5'UTR
TGME49_273460	5'UTR
TGME49_254580	5'UTR
TGME49_271970	5'UTR
TGME49_239530	5'UTR
TGME49_223970	5'UTR
TGME49_226690	5'UTR
TGME49_269980	5'UTR
TGME49_257110	5'UTR
TGME49_235970	5'UTR
TGME49_304640	5'UTR
TGME49_215990	5'UTR
TGME49_214490	5'UTR
TGME49_288500	5'UTR
TGME49_221210	5'UTR
TGME49_235890	5'UTR
TGME49_260870	5'UTR
TGME49_224800	5'UTR
TGME49_278230	5'UTR
TGME49_225050	5'UTR
TGME49_247610	5'UTR
TGME49_235430	5'UTR
TGME49_263760	5'UTR
TGME49_247380	5'UTR
TGME49_268630	5'UTR
TGME49_235470	5'UTR
TGME49_268870	5'UTR
TGME49_316140	5'UTR
TGME49_240210	5'UTR
TGME49_313640	5'UTR
TGME49_247050	5'UTR
TGME49_238100	5'UTR
TGME49_237200	5'UTR
TGME49_205170	5'UTR
TGME49_204090	5'UTR
TGME49_205510	5'UTR
TGME49_236210	5'UTR
TGME49_321410	5'UTR
TGME49_259990	5'UTR
TGME49_320640	5'UTR
TGME49_297745	5'UTR
TGME49_215050	5'UTR
TGME49_243570	5'UTR
TGME49_247020	5'UTR
TGME49_306480	5'UTR
TGME49_309800	5'UTR
TGME49_240690	5'UTR
TGME49_219150	5'UTR
TGME49_231220	5'UTR
TGME49_231215	5'UTR
TGME49_244370	5'UTR
TGME49_294060	5'UTR
TGME49_241170	5'UTR
TGME49_207070	5'UTR
TGME49_275755	5'UTR
TGME49_251480	5'UTR
TGME49_258380	5'UTR
TGME49_229380	5'UTR
TGME49_305050	5'UTR
TGME49_262120	5'UTR
TGME49_221690	5'UTR
TGME49_310640	5'UTR
TGME49_306670	5'UTR
TGME49_246170	5'UTR
TGME49_229200	5'UTR
TGME49_228660	5'UTR
TGME49_321290	5'UTR
TGME49_235420	5'UTR
TGME49_212110	5'UTR
TGME49_208360	5'UTR
TGME49_226780	5'UTR
TGME49_252870	5'UTR
TGME49_318210	5'UTR
TGME49_285680	5'UTR
TGME49_244190	5'UTR
TGME49_246460	5'UTR
TGME49_267585	5'UTR
TGME49_206680	5'UTR
TGME49_257340	5'UTR
TGME49_214080	5'UTR
TGME49_202690	5'UTR
TGME49_300270	5'UTR
TGME49_203400	5'UTR
TGME49_213650	5'UTR
TGME49_252465	5'UTR
TGME49_293260	5'UTR
TGME49_265000	5'UTR
TGME49_294880	5'UTR
TGME49_318700	5'UTR
TGME49_262050	5'UTR
TGME49_309910	5'UTR
TGME49_265230	5'UTR
TGME49_260150	5'UTR
TGME49_283510	5'UTR
TGME49_219720	5'UTR
TGME49_270230	5'UTR
TGME49_204350	5'UTR
TGME49_304910	5'UTR
TGME49_230080	5'UTR
TGME49_218300	5'UTR
TGME49_281480	5'UTR
TGME49_229770	5'UTR
TGME49_252480	5'UTR
TGME49_265440	5'UTR
TGME49_202470	5'UTR
TGME49_200350	5'UTR
TGME49_288330	5'UTR
TGME49_203420	5'UTR
TGME49_227610	5'UTR
TGME49_300110	5'UTR
TGME49_251920	5'UTR
TGME49_268750	5'UTR
TGME49_306280	5'UTR
TGME49_230890	5'UTR
TGME49_221675	5'UTR
TGME49_318400	5'UTR
TGME49_236660	5'UTR
TGME49_266110	5'UTR
TGME49_232940	5'UTR
TGME49_247280	5'UTR
TGME49_203160	5'UTR
TGME49_280522	5'UTR
TGME49_294940	5'UTR
TGME49_262530	5'UTR
TGME49_220470	5'UTR
TGME49_294790	5'UTR
TGME49_289370	5'UTR
TGME49_218770	5'UTR
TGME49_304630	5'UTR
TGME49_237550	5'UTR
TGME49_310170	5'UTR
TGME49_215090	5'UTR
TGME49_215620	5'UTR
TGME49_251780	5'UTR
TGME49_249400	5'UTR
TGME49_268920	5'UTR
TGME49_305770	5'UTR
TGME49_225560	5'UTR
TGME49_235460	5'UTR
TGME49_217340	5'UTR
TGME49_240080	5'UTR
TGME49_209700	5'UTR
TGME49_220380	5'UTR
TGME49_313710	5'UTR
TGME49_216720	5'UTR
TGME49_270920	5'UTR
TGME49_232340	5'UTR
TGME49_252250	5'UTR
TGME49_217430	5'UTR
TGME49_249820	5'UTR
TGME49_227940	5'UTR
TGME49_315820	5'UTR
TGME49_208370	5'UTR
TGME49_285920	5'UTR
TGME49_273310	5'UTR
TGME49_234460	5'UTR
TGME49_221400	5'UTR
TGME49_299030	5'UTR
TGME49_254070	5'UTR
TGME49_259680	5'UTR
TGME49_225160	5'UTR
TGME49_277780	5'UTR
TGME49_264240	5'UTR
TGME49_310660	5'UTR
TGME49_224000	5'UTR
TGME49_221630	5'UTR
TGME49_301350	5'UTR
TGME49_268650	5'UTR
TGME49_320680	5'UTR
TGME49_280510	5'UTR
TGME49_268400	5'UTR
TGME49_320660	5'UTR
TGME49_265140	5'UTR
TGME49_276980	5'UTR
TGME49_241610	5'UTR
TGME49_215910	5'UTR
TGME49_310940	5'UTR
TGME49_227010	5'UTR
TGME49_320090	5'UTR
TGME49_277950	5'UTR
TGME49_318610	5'UTR
TGME49_225170	5'UTR
TGME49_254430	5'UTR
TGME49_273110	5'UTR
TGME49_306620	5'UTR
TGME49_247620	5'UTR
TGME49_257360	5'UTR
TGME49_300055	5'UTR
TGME49_267030	5'UTR
TGME49_287040	5'UTR
TGME49_220070	5'UTR
TGME49_228640	5'UTR
TGME49_209005	5'UTR
TGME49_204010	5'UTR
TGME49_295640	5'UTR
TGME49_288220	5'UTR
TGME49_240930	5'UTR
TGME49_238915	5'UTR
TGME49_243500	5'UTR
TGME49_207600	5'UTR
TGME49_258530	5'UTR
TGME49_210783	5'UTR
TGME49_248900	5'UTR
TGME49_321490	5'UTR
TGME49_305580	5'UTR
TGME49_242310	5'UTR
TGME49_253550	5'UTR
TGME49_252330	5'UTR
TGME49_263380	5'UTR
TGME49_267308	5'UTR
TGME49_211360	5'UTR
TGME49_237130	5'UTR
TGME49_244620	3'UTR
TGME49_215670	3'UTR
TGME49_233610	3'UTR
TGME49_321490	3'UTR
TGME49_244850	3'UTR
TGME49_301470	3'UTR
TGME49_306510	3'UTR
TGME49_202975	3'UTR
TGME49_300055	3'UTR
TGME49_300055	3'UTR
TGME49_321360	3'UTR
TGME49_239620	3'UTR
TGME49_277820	3'UTR
TGME49_231960	3'UTR
TGME49_310660	3'UTR
TGME49_310660	3'UTR
TGME49_249350	3'UTR
TGME49_245428	3'UTR
TGME49_237230	3'UTR
TGME49_208370	3'UTR
TGME49_208370	3'UTR
TGME49_245432	3'UTR
TGME49_265790	3'UTR
TGME49_272640	3'UTR
TGME49_275440	3'UTR
TGME49_220240	3'UTR
TGME49_207230	3'UTR
TGME49_207230	3'UTR
TGME49_213610	3'UTR
TGME49_227450	3'UTR
TGME49_227620	3'UTR
TGME49_219678	3'UTR
TGME49_219678	3'UTR
TGME49_221360	3'UTR
TGME49_234380	3'UTR
TGME49_297940	3'UTR
TGME49_203160	3'UTR
TGME49_306280	3'UTR
TGME49_228470	3'UTR
TGME49_320010	3'UTR
TGME49_295410	3'UTR
TGME49_220250	3'UTR
TGME49_226940	3'UTR
TGME49_226940	3'UTR
TGME49_289820	3'UTR
TGME49_308000	3'UTR
TGME49_298970	3'UTR
TGME49_205562	3'UTR
TGME49_236210	3'UTR
TGME49_231480	3'UTR
TGME49_261720	3'UTR
TGME49_205240	3'UTR
TGME49_244290	3'UTR
TGME49_266070	3'UTR
TGME49_248890	3'UTR
TGME49_226690	3'UTR
TGME49_240810	3'UTR
TGME49_240810	3'UTR
TGME49_269060	3'UTR
TGME49_244460	3'UTR
TGME49_291150	3'UTR
TGME49_250670	3'UTR
TGME49_267710	3'UTR
TGME49_201390	3'UTR
TGME49_226515	3'UTR
TGME49_248560	3'UTR
TGME49_246120	3'UTR
TGME49_276120	3'UTR
TGME49_227790	3'UTR
TGME49_215480	3'UTR
TGME49_227000	3'UTR
TGME49_202940	3'UTR
TGME49_282140	3'UTR
TGME49_229420	3'UTR
TGME49_209850	3'UTR
TGME49_214140	3'UTR
TGME49_294280	3'UTR
TGME49_208360	3'UTR
TGME49_243990	3'UTR
TGME49_239590	3'UTR
TGME49_249400	3'UTR
TGME49_285870	3'UTR
TGME49_252340	3'UTR
TGME49_216055	3'UTR
TGME49_293630	3'UTR
TGME49_203010	3'UTR
TGME49_248130	3'UTR
TGME49_308010	3'UTR
TGME49_318570	3'UTR
TGME49_321430	3'UTR
TGME49_244090	3'UTR
TGME49_203735	3'UTR
TGME49_315610	3'UTR
TGME49_235990	3'UTR
TGME49_208050	3'UTR
TGME49_310610	3'UTR
TGME49_233140	5'UTR
TGME49_209770	5'UTR
TGME49_311690	5'UTR
TGME49_272500	5'UTR
TGME49_219860	5'UTR
TGME49_244580	5'UTR
TGME49_278780	5'UTR
TGME49_300060	5'UTR
TGME49_289790	5'UTR
TGME49_253780	5'UTR
TGME49_227280	5'UTR
TGME49_209100	5'UTR
TGME49_288920	5'UTR
TGME49_224580	5'UTR
TGME49_227410	5'UTR
TGME49_255410	5'UTR
TGME49_294630	5'UTR
TGME49_240840	5'UTR
TGME49_224205	5'UTR
TGME49_313140	5'UTR
TGME49_209280	5'UTR
TGME49_316330	5'UTR
TGME49_203730	5'UTR
TGME49_314220	5'UTR
TGME49_225110	5'UTR
TGME49_233490	5'UTR
TGME49_239010	5'UTR
TGME49_232150	5'UTR
TGME49_209200	5'UTR
TGME49_216170	5'UTR
TGME49_316520	5'UTR
TGME49_313030	5'UTR
TGME49_221410	5'UTR
TGME49_251390	5'UTR
TGME49_310740	5'UTR
TGME49_218362	5'UTR
TGME49_306440	5'UTR
TGME49_220110	5'UTR
TGME49_313180	5'UTR
TGME49_313810	5'UTR
TGME49_220520	5'UTR
TGME49_261080	5'UTR
TGME49_251180	5'UTR
TGME49_314030	5'UTR
TGME49_222040	5'UTR
TGME49_280460	5'UTR
TGME49_204472	5'UTR
TGME49_315780	5'UTR
TGME49_289670	5'UTR
TGME49_242740	5'UTR
TGME49_297160	5'UTR
TGME49_286130	5'UTR
TGME49_210760	5'UTR
TGME49_252430	5'UTR
TGME49_277685	5'UTR
TGME49_248620	5'UTR
TGME49_295440	5'UTR
TGME49_224620	5'UTR
TGME49_305460	5'UTR
TGME49_297660	5'UTR
TGME49_254760	5'UTR
TGME49_207407	5'UTR
TGME49_229170	5'UTR
TGME49_208730	5'UTR
TGME49_269100	5'UTR
TGME49_242100	5'UTR
TGME49_232140	5'UTR
TGME49_310160	5'UTR
TGME49_287250	5'UTR
TGME49_287240	5'UTR
TGME49_298080	5'UTR
TGME49_294600	3'UTR
TGME49_294600	3'UTR
TGME49_294585	3'UTR
TGME49_301240	3'UTR
TGME49_228175	3'UTR
TGME49_265455	3'UTR
TGME49_265455	3'UTR
TGME49_223430	3'UTR
TGME49_201180	3'UTR
TGME49_208730	3'UTR
TGME49_215210	3'UTR
TGME49_311440	3'UTR
TGME49_253510	3'UTR
TGME49_253510	3'UTR
TGME49_249540	3'UTR
TGME49_222970	3'UTR
TGME49_251510	3'UTR
TGME49_248610	3'UTR
TGME49_210420	3'UTR
TGME49_210420	3'UTR
TGME49_257520	3'UTR
TGME49_309190	3'UTR
TGME49_310670	3'UTR
TGME49_216860	3'UTR
TGME49_308990	3'UTR
TGME49_248960	3'UTR
TGME49_295320	3'UTR
TGME49_236970	3'UTR
TGME49_227280	3'UTR
TGME49_292010	3'UTR
TGME49_294420	3'UTR
TGME49_267300	3'UTR
TGME49_295990	3'UTR
TGME49_287210	3'UTR
TGME49_246982	3'UTR
TGME49_311660	3'UTR
TGME49_203730	3'UTR
TGME49_250680	3'UTR
TGME49_282170	3'UTR
TGME49_311750	3'UTR
TGME49_242740	3'UTR
TGME49_242740	3'UTR
TGME49_307580	3'UTR
TGME49_206350	3'UTR
TGME49_206350	3'UTR
TGME49_289490	5'UTR
TGME49_311280	5'UTR
TGME49_316120	5'UTR
TGME49_235540	5'UTR
TGME49_316110	5'UTR
TGME49_214200	5'UTR
TGME49_213690	5'UTR
TGME49_215640	5'UTR
TGME49_257610	5'UTR
TGME49_286630	5'UTR
TGME49_272410	5'UTR
TGME49_235660	5'UTR
TGME49_294730	5'UTR
TGME49_300000	5'UTR
TGME49_297530	5'UTR
TGME49_238380	5'UTR
TGME49_285730	5'UTR
TGME49_226900	5'UTR
TGME49_319600	5'UTR
TGME49_313570	5'UTR
TGME49_315720	5'UTR
TGME49_281545	5'UTR
TGME49_266372	5'UTR
TGME49_315885	5'UTR
TGME49_314920	5'UTR
TGME49_221260	5'UTR
TGME49_278800	5'UTR
TGME49_203910	5'UTR
TGME49_259160	5'UTR
TGME49_202160	5'UTR
TGME49_226640	5'UTR
TGME49_227780	5'UTR
TGME49_266390	5'UTR
TGME49_313273	5'UTR
TGME49_228200	5'UTR
TGME49_225550	5'UTR
TGME49_230820	5'UTR
TGME49_216970	5'UTR
TGME49_206580	5'UTR
TGME49_270710	5'UTR
TGME49_301380	5'UTR
TGME49_250330	5'UTR
TGME49_215250	5'UTR
TGME49_316680	5'UTR
TGME49_289540	5'UTR
TGME49_218250	5'UTR
TGME49_211090	5'UTR
TGME49_306700	5'UTR
TGME49_211600	5'UTR
TGME49_270865	5'UTR
TGME49_298820	5'UTR
TGME49_229220	5'UTR
TGME49_244260	5'UTR
TGME49_300052	5'UTR
TGME49_212240	5'UTR
TGME49_211080	5'UTR
TGME49_240295	5'UTR
TGME49_295960	3'UTR
TGME49_295960	3'UTR
TGME49_300052	3'UTR
TGME49_212280	3'UTR
TGME49_225315	3'UTR
TGME49_240060	3'UTR
TGME49_265820	3'UTR
TGME49_313350	3'UTR
TGME49_310150	3'UTR
TGME49_242730	3'UTR
TGME49_244060	3'UTR
TGME49_272410	3'UTR
TGME49_301450	3'UTR
TGME49_219540	3'UTR
TGME49_238240	3'UTR
TGME49_205100	3'UTR
TGME49_209150	3'UTR
TGME49_226570	3'UTR
TGME49_212960	3'UTR
TGME49_294920	3'UTR
TGME49_222410	3'UTR
TGME49_238420	3'UTR
TGME49_306660	3'UTR
TGME49_277020	3'UTR
TGME49_252880	3'UTR
TGME49_208070	3'UTR
TGME49_292330	3'UTR
TGME49_235720	3'UTR
TGME49_238130	3'UTR
TGME49_306980	3'UTR
TGME49_214750	3'UTR
TGME49_214750	3'UTR
TGME49_292070	3'UTR
TGME49_271080	3'UTR
TGME49_289380	3'UTR
