# Supplementary material for: Iron-mediated post-transcriptional regulation in Toxoplasma gondii
Source: PLoS Pathog. 2025 Feb 3;21(2):e1012857. doi: 10.1371/journal.ppat.1012857 (PMC11801735; doi:10.1371/journal.ppat.1012857)
Supplement: S9 Table — (XLSX) [file ppat.1012857.s014.xlsx]

## Sheet: Table S8
Table S9- List of gene with predicted IREs
GeneID	Location	IRE Motif Class	RNAseq log2FoldChange	RNAseq padj
TGME49_287240	5'UTR	I	5.89018	1.86e-78
TGME49_310160	5'UTR	I	5.21215	4.57e-67
TGME49_208730	5'UTR	I	2.84342	8.13e-66
TGME49_208730	3'UTR	I	2.84342	8.13e-66
TGME49_233140	5'UTR	I	-2.67605	3.24e-62
TGME49_201180	3'UTR	I	3.307	2.69e-43
TGME49_301240	3'UTR	I	7.16174	2.93e-43
TGME49_215210	3'UTR	I	2.07347	1.19e-33
TGME49_294600	3'UTR	I	9.50619	1.4e-32
TGME49_294600	3'UTR	I	9.50619	1.4e-32
TGME49_305460	5'UTR	I	1.51281	2.72e-25
TGME49_295990	3'UTR	I	-1.12575	3.29e-23
TGME49_253510	3'UTR	I	1.30266	8.87e-20
TGME49_253510	3'UTR	I	1.30266	8.87e-20
TGME49_287250	5'UTR	I	5.82339	1.2e-19
TGME49_287210	3'UTR	I	-1.23822	1.91e-18
TGME49_311690	5'UTR	I	-1.21535	1.04e-14
TGME49_224620	5'UTR	I	1.29016	1.87e-13
TGME49_209770	5'UTR	I	-1.50291	3.88e-13
TGME49_311440	3'UTR	I	1.40731	1.34e-12
TGME49_294585	3'UTR	I	7.34092	1.36e-12
TGME49_295440	5'UTR	I	1.21524	1.57e-12
TGME49_223430	3'UTR	I	3.38392	3.49e-12
TGME49_252430	5'UTR	I	1.14141	4.14e-12
TGME49_272500	5'UTR	I	-1.02224	6.32e-12
TGME49_209100	5'UTR	I	-0.730253	1.29e-10
TGME49_219860	5'UTR	I	-1.008	1.73e-09
TGME49_222970	3'UTR	I	0.844902	2.23e-09
TGME49_244580	5'UTR	I	-0.975241	2.49e-09
TGME49_242100	5'UTR	I	4.06704	1.01e-08
TGME49_210760	5'UTR	I	1.11766	1.03e-08
TGME49_286130	5'UTR	I	1.00317	2.44e-08
TGME49_257520	3'UTR	I	0.571964	2.96e-08
TGME49_294420	3'UTR	I	-0.795752	9.22e-08
TGME49_289670	5'UTR	I	0.789789	1.98e-07
TGME49_255410	5'UTR	I	-0.562424	2.66e-07
TGME49_292010	3'UTR	I	-0.750653	1.49e-06
TGME49_236970	3'UTR	I	-0.620761	1.99e-06
TGME49_227280	5'UTR	I	-0.735309	2.17e-06
TGME49_227280	3'UTR	I	-0.735309	2.17e-06
TGME49_267300	3'UTR	I	-1.05096	3.66e-06
TGME49_229170	5'UTR	I	2.27811	8.72e-06
TGME49_224580	5'UTR	I	-0.607142	1.73e-05
TGME49_251510	3'UTR	I	0.819533	3.62e-05
TGME49_294630	5'UTR	I	-0.5209	6.95e-05
TGME49_228175	3'UTR	I	6.64452	7.17e-05
TGME49_289790	5'UTR	I	-0.830627	8.54e-05
TGME49_295320	3'UTR	I	-0.60117	0.000184662
TGME49_297660	5'UTR	I	1.54746	0.000245963
TGME49_216860	3'UTR	I	-0.413281	0.000263483
TGME49_232140	5'UTR	I	4.25915	0.000264518
TGME49_261080	5'UTR	I	0.48215	0.000266141
TGME49_300060	5'UTR	I	-0.83782	0.000273521
TGME49_313140	5'UTR	I	-0.425096	0.00032041
TGME49_309190	3'UTR	I	0.491955	0.000442363
TGME49_248960	3'UTR	I	-0.521247	0.000551567
TGME49_265455	3'UTR	I	3.59507	0.000635909
TGME49_265455	3'UTR	I	3.59507	0.000635909
TGME49_249540	3'UTR	I	1.14885	0.000743158
TGME49_297160	5'UTR	I	0.922158	0.000942818
TGME49_240840	5'UTR	I	-0.515064	0.00100504
TGME49_288920	5'UTR	I	-0.612135	0.00117246
TGME49_310670	3'UTR	I	0.466124	0.00125588
TGME49_253780	5'UTR	I	-0.736045	0.00164299
TGME49_224205	5'UTR	I	-0.450666	0.0028602
TGME49_308990	3'UTR	I	-0.48049	0.00401978
TGME49_222040	5'UTR	I	0.592095	0.004969
TGME49_277685	5'UTR	I	1.184	0.00593758
TGME49_248610	3'UTR	I	0.644119	0.00633911
TGME49_280460	5'UTR	I	0.594428	0.00641443
TGME49_227410	5'UTR	I	-0.56449	0.00650337
TGME49_315780	5'UTR	I	0.774192	0.00774233
TGME49_254760	5'UTR	I	1.85899	0.00954232
TGME49_316330	5'UTR	I	-0.296993	0.0174454
TGME49_278780	5'UTR	I	-0.90766	0.0227736
TGME49_314030	5'UTR	I	0.575105	0.0261976
TGME49_210420	3'UTR	I	0.638291	0.0378518
TGME49_210420	3'UTR	I	0.638291	0.0378518
TGME49_246982	3'UTR	I	0.254479	0.0695155
TGME49_311660	3'UTR	I	-0.350756	0.0727251
TGME49_306440	5'UTR	I	0.230129	0.0892556
TGME49_209280	5'UTR	I	-0.314675	0.0929069
TGME49_313180	5'UTR	I	0.278241	0.114349
TGME49_313810	5'UTR	I	0.319629	0.116298
TGME49_203730	5'UTR	I	-0.182867	0.153045
TGME49_203730	3'UTR	I	-0.182867	0.153045
TGME49_250680	3'UTR	I	-0.271348	0.17473
TGME49_282170	3'UTR	I	0.198293	0.190094
TGME49_251180	5'UTR	I	0.495758	0.21121
TGME49_220520	5'UTR	I	0.469805	0.256012
TGME49_207407	5'UTR	I	2.10575	0.287782
TGME49_311750	3'UTR	I	-0.181399	0.303972
TGME49_220110	5'UTR	I	0.234602	0.332631
TGME49_242740	5'UTR	I	0.913699	0.372674
TGME49_242740	3'UTR	I	0.913699	0.372674
TGME49_242740	3'UTR	I	0.913699	0.372674
TGME49_314220	5'UTR	I	-0.120431	0.468137
TGME49_307580	3'UTR	I	0.112298	0.475333
TGME49_221410	5'UTR	I	0.125168	0.490691
TGME49_313030	5'UTR	I	0.119206	0.502242
TGME49_251390	5'UTR	I	0.151021	0.554704
TGME49_248620	5'UTR	I	1.21018	0.558782
TGME49_316520	5'UTR	I	0.0884197	0.626577
TGME49_218362	5'UTR	I	0.179065	0.63753
TGME49_269100	5'UTR	I	2.96929	0.673592
TGME49_225110	5'UTR	I	-0.0903988	0.704211
TGME49_310740	5'UTR	I	0.153232	0.712965
TGME49_216170	5'UTR	I	0.0590682	0.744629
TGME49_206350	3'UTR	I	-0.0555572	0.752038
TGME49_206350	3'UTR	I	-0.0555572	0.752038
TGME49_233490	5'UTR	I	-0.038268	0.930554
TGME49_204472	5'UTR	I	0.755138	0.932474
TGME49_239010	5'UTR	I	-0.0226833	0.93323
TGME49_232150	5'UTR	I	-0.0157821	0.949978
TGME49_209200	5'UTR	I	0.00954039	0.99312
TGME49_298080	5'UTR	I	NA	NA
TGME49_295960	3'UTR	II	3.14296	2.14e-63
TGME49_295960	3'UTR	II	3.14296	2.14e-63
TGME49_244260	5'UTR	II	2.17788	1.44e-41
TGME49_235540	5'UTR	II	-1.34583	3.04e-25
TGME49_209150	3'UTR	II	-1.14279	5.45e-20
TGME49_240060	3'UTR	II	1.56472	3.41e-13
TGME49_270865	5'UTR	II	0.847685	6.9e-12
TGME49_214200	5'UTR	II	-1.11798	1.14e-11
TGME49_226570	3'UTR	II	-1.29128	1.42e-11
TGME49_289490	5'UTR	II	-2.93827	3.73e-11
TGME49_213690	5'UTR	II	-1.08769	4.46e-10
TGME49_311280	5'UTR	II	-1.81107	2.57e-09
TGME49_316110	5'UTR	II	-1.24871	6.96e-09
TGME49_297530	5'UTR	II	-0.544638	8.59e-09
TGME49_229220	5'UTR	II	1.45033	1.57e-08
TGME49_212280	3'UTR	II	2.25711	2.06e-08
TGME49_301450	3'UTR	II	-0.759288	1.32e-07
TGME49_205100	3'UTR	II	-1.08137	1.72e-07
TGME49_215640	5'UTR	II	-1.069	3.19e-06
TGME49_300052	5'UTR	II	2.3322	5.66e-06
TGME49_300052	3'UTR	II	2.3322	5.66e-06
TGME49_235660	5'UTR	II	-0.725343	1.9e-05
TGME49_313350	3'UTR	II	0.579792	5.02e-05
TGME49_300000	5'UTR	II	-0.644083	8.57e-05
TGME49_238240	3'UTR	II	-0.924729	0.000107725
TGME49_286630	5'UTR	II	-0.783107	0.000126112
TGME49_244060	3'UTR	II	0.380562	0.000151169
TGME49_218250	5'UTR	II	0.410744	0.000297994
TGME49_310150	3'UTR	II	0.521673	0.000315834
TGME49_219540	3'UTR	II	-0.766823	0.00032512
TGME49_294730	5'UTR	II	-0.656446	0.00034723
TGME49_272410	5'UTR	II	-0.751054	0.000676884
TGME49_272410	3'UTR	II	-0.751054	0.000676884
TGME49_212240	5'UTR	II	2.47944	0.00240059
TGME49_238380	5'UTR	II	-0.521595	0.00341633
TGME49_211600	5'UTR	II	0.688972	0.00421653
TGME49_265820	3'UTR	II	0.601306	0.004843
TGME49_285730	5'UTR	II	-0.464351	0.00546311
TGME49_203910	5'UTR	II	-0.249672	0.00635033
TGME49_211090	5'UTR	II	0.48113	0.00742298
TGME49_226900	5'UTR	II	-0.424773	0.011518
TGME49_289540	5'UTR	II	0.390697	0.0169069
TGME49_242730	3'UTR	II	0.484276	0.0186675
TGME49_278800	5'UTR	II	-0.252823	0.0195241
TGME49_316120	5'UTR	II	-1.60482	0.0215413
TGME49_240295	5'UTR	II	5.26263	0.0261085
TGME49_225315	3'UTR	II	1.74551	0.0394668
TGME49_221260	5'UTR	II	-0.261062	0.0598181
TGME49_250330	5'UTR	II	0.297057	0.0624582
TGME49_306700	5'UTR	II	0.552183	0.0936947
TGME49_212960	3'UTR	II	-0.320288	0.0965994
TGME49_315720	5'UTR	II	-0.320164	0.0966491
TGME49_294920	3'UTR	II	-0.275126	0.148841
TGME49_316680	5'UTR	II	0.333338	0.16035
TGME49_257610	5'UTR	II	-0.78412	0.161016
TGME49_222410	3'UTR	II	0.320501	0.163713
TGME49_238420	3'UTR	II	0.360025	0.172418
TGME49_281545	5'UTR	II	-0.298607	0.191022
TGME49_211080	5'UTR	II	3.57091	0.20835
TGME49_306660	3'UTR	II	-0.269029	0.226696
TGME49_277020	3'UTR	II	3.39123	0.276562
TGME49_215250	5'UTR	II	0.299256	0.305424
TGME49_313570	5'UTR	II	-0.32813	0.310255
TGME49_314920	5'UTR	II	-0.262644	0.328232
TGME49_298820	5'UTR	II	1.32306	0.329455
TGME49_266372	5'UTR	II	-0.290419	0.332294
TGME49_301380	5'UTR	II	0.145821	0.335518
TGME49_315885	5'UTR	II	-0.277499	0.340441
TGME49_252880	3'UTR	II	0.286056	0.370705
TGME49_270710	5'UTR	II	0.139284	0.420174
TGME49_208070	3'UTR	II	0.261286	0.426392
TGME49_319600	5'UTR	II	-0.330763	0.432876
TGME49_202160	5'UTR	II	-0.154775	0.452719
TGME49_292330	3'UTR	II	-0.0963972	0.510166
TGME49_216970	5'UTR	II	0.0977076	0.516751
TGME49_235720	3'UTR	II	0.212963	0.56925
TGME49_238130	3'UTR	II	-0.133004	0.583257
TGME49_259160	5'UTR	II	-0.205331	0.606165
TGME49_306980	3'UTR	II	-0.121116	0.622115
TGME49_214750	3'UTR	II	-0.0819561	0.656449
TGME49_214750	3'UTR	II	-0.0819561	0.656449
TGME49_206580	5'UTR	II	0.100033	0.663656
TGME49_292070	3'UTR	II	-0.226339	0.745004
TGME49_271080	3'UTR	II	1.48323	0.817567
TGME49_266390	5'UTR	II	-0.0537202	0.839371
TGME49_227780	5'UTR	II	-0.0547016	0.843273
TGME49_226640	5'UTR	II	-0.0733386	0.881707
TGME49_230820	5'UTR	II	0.031183	0.899623
TGME49_313273	5'UTR	II	-0.0460009	0.913921
TGME49_225550	5'UTR	II	0.0151176	0.935528
TGME49_289380	3'UTR	II	-0.0163149	0.957123
TGME49_228200	5'UTR	II	0.0131265	0.962842
TGME49_233610	3'UTR	VIII	4.65604	2.72e-37
TGME49_204010	5'UTR	VIII	3.11657	6.85e-21
TGME49_240810	3'UTR	VIII	-1.36966	1.25e-20
TGME49_240810	3'UTR	VIII	-1.36966	1.25e-20
TGME49_235470	5'UTR	VIII	-0.741624	4.71e-13
TGME49_247380	5'UTR	VIII	-0.771935	1.41e-09
TGME49_227010	5'UTR	VIII	1.94961	6.16e-09
TGME49_271970	5'UTR	VIII	-1.26982	2.97e-06
TGME49_226690	5'UTR	VIII	-1.21848	3.37e-06
TGME49_226690	3'UTR	VIII	-1.21848	3.37e-06
TGME49_295640	5'UTR	VIII	3.16127	4.5e-06
TGME49_261720	3'UTR	VIII	-0.579396	6.63e-06
TGME49_263760	5'UTR	VIII	-0.787649	3.85e-05
TGME49_227450	3'UTR	VIII	0.514306	0.000467535
TGME49_264240	5'UTR	VIII	1.10319	0.00480877
TGME49_220240	3'UTR	VIII	0.633995	0.00777965
TGME49_313710	5'UTR	VIII	0.618263	0.00873841
TGME49_235460	5'UTR	VIII	0.491738	0.0927562
TGME49_232940	5'UTR	VIII	0.293731	0.156199
TGME49_289370	5'UTR	VIII	0.352037	0.184887
TGME49_258380	5'UTR	VIII	-0.285956	0.225398
TGME49_229420	3'UTR	VIII	0.306807	0.243422
TGME49_294280	3'UTR	VIII	0.152432	0.338032
TGME49_285680	5'UTR	VIII	-0.151103	0.443786
TGME49_227610	5'UTR	VIII	0.20709	0.454882
TGME49_265230	5'UTR	VIII	0.0364672	0.895786
