# Supplementary material for: Iron-mediated post-transcriptional regulation in Toxoplasma gondii
Source: PLoS Pathog. 2025 Feb 3;21(2):e1012857. doi: 10.1371/journal.ppat.1012857 (PMC11801735; doi:10.1371/journal.ppat.1012857)
Supplement: S10 Table — (XLSX) [file ppat.1012857.s015.xlsx]

## Sheet: Table S9
Table S10 - Ct values from RIP-qR-TPCR
Line	Sample type	Primer	Ct value
			Biological rep 1			Biological rep 2			Biological rep 3
			Technical rep 1	Technical rep 2	Technical rep 3	Technical rep 1	Technical rep 2	Technical rep 3	Technical rep 1	Technical rep 2	Technical rep 3
iACN-Ty	whole lysate	actin	23.8451	23.6082	23.7576	23.1452	23.9279	23.5121	16.9591	16.9535	16.9372
iACN-Ty	pull down	actin	Undetermined	Undetermined	Undetermined	36.2842	36.9238	35.9332	Undetermined	31.8041	32.9245
iACN-Ty	whole lysate	rng2	26.9406	26.7946	26.874	22.373	23.8742	23.7348	21.5752	21.47	21.5404
iACN-Ty	pull down	rng2	Undetermined	Undetermined	Undetermined	Undetermined	Undetermined	Undetermined	Undetermined	Undetermined	Undetermined
iACN-Ty	whole lysate	zft	20.1786	19.9865	20.4248	25.3615	24.8751	25.3161	20.8374	20.899	20.933
iACN-Ty	pull down	zft	37.332	36.4884	36.5757	33.9675	35.277	Undetermined	33.4002	33.9182	Undetermined
mNeonGreen-Ty	whole lysate	actin	21.9171	21.8917	21.8979	21.972	21.8225	21.8801	17.662	17.5422	17.5044
mNeonGreen-Ty	pull down	actin	Undetermined	Undetermined	Undetermined	Undetermined	Undetermined	Undetermined	Undetermined	Undetermined	Undetermined
mNeonGreen-Ty	whole lysate	rng2	25.7975	25.8663	25.576	22.4122	21.8944	22.4143	22.0811	22.0143	22.152
mNeonGreen-Ty	pull down	rng2	Undetermined	Undetermined	Undetermined	Undetermined	Undetermined	Undetermined	Undetermined	Undetermined	Undetermined
mNeonGreen-Ty	whole lysate	zft	20.3601	19.0842	19.5634	24.6899	24.7306	24.5992	21.9171	21.903	21.5597
mNeonGreen-Ty	pull down	zft	Undetermined	Undetermined	Undetermined	Undetermined	Undetermined	Undetermined	Undetermined	Undetermined	Undetermined
