# Supplementary material for: Iron-mediated post-transcriptional regulation in Toxoplasma gondii
Source: PLoS Pathog. 2025 Feb 3;21(2):e1012857. doi: 10.1371/journal.ppat.1012857 (PMC11801735; doi:10.1371/journal.ppat.1012857)
Supplement: S11 Table — (XLSX) [file ppat.1012857.s016.xlsx]

## Sheet: Sheet1
Table S11 - Transcripts significantly enriched in Aconitase-Ty IP and not mNeonGreen-Ty IP								XSTREME motifs
Gene_ID	Product description	ACN-Ty IP vs. Starting lysate log2FoldChange	ACN-Ty IP vs. Starting lysate adjusted p-value	mNeonGreen-Ty IP vs. Starting lysate log2FoldChange	mNeonGreen-Ty IP vs. Starting lysate adjusted p-value	IRE class	IRE quailty medium or high	Motif 1: GCGUUCAUCGGG 29/43 transcripts	Motif 2: UCGAGAGGCGUUAMCAGU	Motif 3: GCGUCGGACGCGCCK similar to: Tp_0225(RNCMPT00225) PPRC1 (RNCMPT00045) LARK (RNCMPT00124)	Motif 4: ACGAGAAGACGGAGAAG similar to: PABPN1(RNCMPT00157) REF2 (RNCMPT00059) LIN28A (RNCMPT00036) TRA2 (RNCMPT00078) SRSF1 (RNCMPT00163) RBM45 (RNCMPT00241)	Motif 5: AUMYAUAUAUAUAUAUAUAUAUAUAUAUAU similar to: RBMS3 (RNCMPT00057) RBMS1 (RNCMPT00152) RBMS3 (RNCMPT00173)
TGME49_312510	ATP-dependent DNA helicase 2 subunit KU80	4.13042	0.000248949	-2.00063	0.0328039	n/a	n/a	n/a	yes	yes	yes	yes
TGME49_277240	NTPase I	3.11217	0.0320674	1.895	0.229748	n/a	n/a	n/a	n/a	n/a	n/a	n/a
TGME49_458180	28S ribosomal RNA	2.6016	0.0213628	0.553509	0.736534	n/a	n/a	yes	yes	n/a	n/a	n/a
TGME49_305890	hypothetical protein	1.6696	0.0262307	-0.840685	0.513485	2, 16	medium	yes	yes	yes	yes	n/a
TGME49_233120	AP2 domain transcription factor AP2VIII-2	1.43891	0.00135221	0.865038	0.100181	n/a	n/a	n/a	yes	yes	yes	n/a
TGME49_460410	28S ribosomal RNA	1.39021	0.0422694	0.535973	0.527096	n/a	n/a	yes	yes	n/a	n/a	n/a
TGME49_459340	28S ribosomal RNA	1.31056	0.0170349	0.32943	0.668568	n/a	n/a	yes	yes	n/a	n/a	n/a
TGME49_323110	hypothetical protein	1.25776	0.000657379	0.723605	0.125889	n/a	n/a	n/a	n/a	n/a	yes	n/a
TGME49_461060	28S ribosomal RNA	1.23864	0.0439979	0.127478	0.898897	n/a	n/a	yes	yes	n/a	n/a	n/a
TGME49_267710	CPSF A subunit region protein	1.2302	0.0105525	0.450034	0.519304	6	medium	n/a	n/a	yes	yes	yes
TGME49_226050	hypothetical protein	1.20474	0.0259941	1.03411	0.0802809	n/a	n/a	yes	yes	n/a	yes	n/a
TGME49_271470	hypothetical protein	1.19452	0.0325506	0.989213	0.114368	n/a	n/a	n/a	n/a	yes	yes	yes
TGME49_314850	peptidase, M16 family potein	1.19382	0.00210189	0.664704	0.143239	2	medium	yes	yes	yes	yes	n/a
TGME49_229280	hypothetical protein	1.15904	0.0439616	0.676932	0.311412	n/a	n/a	n/a	n/a	yes	n/a	n/a
TGME49_223610	hypothetical protein	1.14044	0.0453774	0.626705	0.374577	n/a	n/a	n/a	n/a	yes	yes	n/a
TGME49_225125	pre-rRNA processing protein	1.11189	0.030588	-0.0340577	0.972332	n/a	n/a	yes	n/a	yes	yes	yes
TGME49_458020	28S ribosomal RNA	1.10738	0.0241337	-0.108073	0.894473	n/a	n/a	yes	yes	n/a	n/a	n/a
TGME49_243465	hypothetical protein	1.10571	0.0332045	0.411495	0.58076	n/a	n/a	n/a	n/a	n/a	n/a	n/a
TGME49_236930	hypothetical protein	1.09828	0.0159919	0.880709	0.103722	1	medium	yes	yes	yes	yes	n/a
TGME49_294820	type I fatty acid synthase, putative	1.09131	0.0489283	0.531981	0.458459	13	medium	yes	yes	yes	yes	yes
TGME49_292055	calcium dependent protein kinase CDPK8	1.0865	0.0212288	0.206401	0.781824	n/a	n/a	yes	yes	yes	yes	yes
TGME49_246600	ABC1 family protein	0.979879	0.0390716	0.72071	0.173362	n/a	n/a	yes	yes	yes	yes	yes
TGME49_234300	hypothetical protein	0.965007	0.0297573	0.0629357	0.940912	1,18	medium	yes	n/a	yes	yes	yes
TGME49_300260	threonyl-tRNA synthetase family protein	0.9421	0.0269659	0.246064	0.711949	n/a	n/a	yes	yes	yes	yes	n/a
TGME49_266830	TBC domain-containing protein TBC17	0.91944	0.00277988	0.611	0.0830326	n/a	n/a	yes	yes	yes	yes	n/a
TGME49_201120	ELMO/CED-12 family protein	0.900236	0.0222628	0.705925	0.107375	n/a	n/a	n/a	yes	yes	yes	n/a
TGME49_215260	carbamoylphosphate synthetase	0.895774	0.0422694	0.729867	0.161664	n/a	n/a	n/a	yes	yes	yes	yes
TGME49_266010	phosphatidylinositol 3- and 4-kinase	0.887163	0.0058272	0.57813	0.114368	n/a	n/a	yes	yes	yes	yes	yes
TGME49_293280	cyclin protein	0.871424	0.0375711	0.729939	0.0972342	13	medium	yes	yes	yes	yes	n/a
TGME49_238390	guanylate cyclase organizer UGO	0.868202	0.0112786	0.548972	0.157674	n/a	n/a	yes	n/a	yes	yes	yes
TGME49_204100	eIF2 kinase IF2K-C	0.858553	0.0425112	0.265166	0.674749	2,13	medium	yes	n/a	yes	yes	n/a
TGME49_318440	helicase associated domain (ha2) protein	0.853164	0.0107463	0.636547	0.0752951	n/a	n/a	n/a	yes	yes	yes	n/a
TGME49_205562	hypothetical protein	0.842406	0.0397272	0.511921	0.278593	15,19	medium	yes	yes	yes	yes	yes
TGME49_226910	Amylo-alpha-1,6-glucosidase	0.841708	0.0447957	0.177759	0.799428	n/a	n/a	yes	n/a	n/a	yes	yes
TGME49_234990	hypothetical protein	0.840441	0.036129	0.799372	0.0752763	n/a	n/a	n/a	n/a	yes	yes	yes
TGME49_245510	phospholipid-translocating P-type ATPase, flippase subfamily protein	0.833021	0.016786	0.556258	0.161664	16	medium	yes	yes	yes	yes	yes
TGME49_281960	hypothetical protein	0.819491	0.0297573	0.656016	0.107399	n/a	n/a	yes	yes	yes	yes	n/a
TGME49_308890	transcription elongation factor SPT6	0.783448	0.0212288	0.614699	0.103269	n/a	n/a	n/a	n/a	yes	yes	yes
TGME49_224700	intraconoidal microtubule-associated protein ICMAP2	0.782917	0.0433828	0.725796	0.0928315	13	medium	n/a	yes	n/a	yes	yes
TGME49_278030	hypothetical protein	0.761231	0.0275856	0.244058	0.629954	n/a	n/a	yes	n/a	yes	yes	yes
TGME49_202490	AP2 domain transcription factor AP2VIIa-7	0.742374	0.0212288	0.450924	0.235216	4	medium	yes	n/a	yes	yes	yes
TGME49_277030	isoleucyl-tRNA synthetase, putative	0.695807	0.0443495	0.596316	0.120741	n/a	n/a	yes	n/a	yes	yes	yes
TGME49_209500	hypothetical protein	0.649473	0.0453774	0.593466	0.0866675	n/a	n/a	yes	yes	yes	yes	yes
TGME49_280522	hypothetical protein	0.633687	0.0482316	0.372304	0.318054	19	medium	yes	n/a	yes	yes	n/a
								29	26	33	36	21

## Sheet: Motif enrichment
Motif number	Motif	e value	presense of motif
1	#VALUE!	6.68e-10	29/43
2	#VALUE!	3.45e-08	26/43
3	#VALUE!	2.07e-10	33/43
4	#VALUE!	1.22e-08	36/43
5	#VALUE!	3.8e-14	21/43
