# Supplementary material for: Iron-mediated post-transcriptional regulation in Toxoplasma gondii
Source: PLoS Pathog. 2025 Feb 3;21(2):e1012857. doi: 10.1371/journal.ppat.1012857 (PMC11801735; doi:10.1371/journal.ppat.1012857)
Supplement: S12 Table — (XLSX) [file ppat.1012857.s017.xlsx]

## Sheet: mRNA stability data
Table S12 - mRNA stability analysis of 426 genes which repsonded to actinomycin D treatment (<75% abundance after 5 hours)														XSTREME Motif Discovery and Enrichment
Gene_ID	Average proportion of transcript remaining after 3h actinomycin D treatment in untreated parasite (vs. 0h)	Average proportion of transcript remaining after 5h actinomycin D treatment in untreated parasite (vs. 0h)	Average proportion of transcript remaining after 3h actinomycin D treatment in DFO parasite (vs. 0h)	Average proportion of transcript remaining after 5h actinomycin D treatment in DFO parasite (vs. 0h)	Binning	Normalised average proportion of transcript remaining after 3h actinomycin D treatment in DFO parasite (vs. untreated)	Normalised average proportion of transcript remaining after 5h actinomycin D treatment in DFO parasite (vs. untreated)	adjusted p-value for transcript abundance in untreated parasites padj at 5h of actinomycin treatment (vs 0h)	adjusted p-value for transcript abundance in DFO parasites padj at 5h of actinomycin treatment (vs 0h)	adjusted p-value for transcript abundance in DFO parasites padj at 5h of actinomycin treatment (vs 0h)	adjusted p-value for transcript abundance in DFO parasites padj at 3h of actinomycin treatment (vs 0h)	adjusted p-value for transcript abundance in DFO parasites padj at 3h of actinomycin treatment (vs untreated parasites)	adjusted p-value for transcript abundance in DFO parasites padj at 5h of actinomycin treatment (vs untreated parasites)	Motif 1: UUCCCAGUGSCUUCY 11/29 transcripts	Motif 2: UAACCGUGUAAU 15/29 transcripts	Motif 3: AAACAGUACGCAG 14/29 transcripts	Motif 4: ACAACGGGGACGCUG 14/29 transcripts similar to: RBP1(RNCMPT00058)	Motif 5: AUAUAUAUAYAUAUAUAUAUA 11/29 transcripts similarto: RBMS3(RNCMPT00173) RBMS3 (RNCMPT00057) SUP-26 (RNCMPT00182)"	Motif 6: GUCAAAUAUCWGC 14/29 transcripts	Motif 7: MCGSARRRRRGAMGARRRRSAARRAAAAGA 19/20 transcripts	Motif 8: UUUAAAAAMCUKGR 9/20 transcripts similar to:KHDRBS1 (RNCMPT00169)	Motif 9: WUUCGCCGCKCKGA 11/20 transcripts similar to: FUS (RNCMPT00018) LARK (RNCMPT00035)	Motif 10: KGGCUUUUGCCHUUU 8/20 transcripts	Motif 11: UCCCUUGAGSAACAW 11/20 transcripts	Motif 12: UMWAUCWAWAUMYMSAUWUMYMYAUGKWUA 8/20 transcritps similar to: RBMS1 (RNCMPT00152) RBMS3 (RNCMPT00057) RBMS3 (RNCMPT00173)	Motif 13: UYUUCWYUCYCUUCU 16/20 transcripts
TGME49_310650	0.76494	0.623554	5.95135	7.0904	bin 3	7.78015	11.371	0.935703	0.520055	1.76868e-05	0.000237824	0.571745	0.513767	yes	yes	n/a	yes	yes	yes	n/a	n/a	n/a	n/a	n/a	n/a	n/a
TGME49_208400	0.414915	0.540522	1.33378	3.53696	bin 2	3.21459	6.54359	0.408261	0.334151	0.16991	0.97686	0.405048	0.769547	n/a	n/a	n/a	n/a	n/a	n/a	n/a	n/a	n/a	n/a	n/a	n/a	n/a
TGME49_304630	0.454294	0.3422	3.65814	3.31479	bin 1	8.05235	9.6867	0.716508	0.402536	0.280959	0.0844245	0.843309	0.92295	n/a	n/a	n/a	n/a	n/a	n/a	n/a	n/a	n/a	n/a	n/a	n/a	n/a
TGME49_213690	0.751957	0.615807	1.48589	3.14943	bin 3	1.97602	5.11431	0.511224	0.49028	0.0726679	0.582569	0.116288	0.85847	n/a	n/a	n/a	n/a	n/a	n/a	n/a	n/a	n/a	n/a	n/a	n/a	n/a
TGME49_311800	1.15589	0.705421	2.34392	2.32715	bin 3	2.02781	3.29896	0.917548	0.94828	0.631632	0.513382	0.777663	0.695337	n/a	n/a	n/a	n/a	n/a	n/a	n/a	n/a	n/a	n/a	n/a	n/a	n/a
TGME49_220132	0.619836	0.620933	1.51237	2.11032	bin 4	2.43995	3.39863	0.186773	0.604673	0.754865	0.765902	0.192298	0.914523	n/a	n/a	n/a	n/a	n/a	n/a	n/a	n/a	n/a	n/a	n/a	n/a	n/a
TGME49_254720	0.729339	0.664847	2.41479	2.0353	bin 3	3.31093	3.06131	0.550678	0.534746	0.318539	0.139024	0.861876	0.564627	n/a	n/a	n/a	n/a	n/a	n/a	n/a	n/a	n/a	n/a	n/a	n/a	n/a
TGME49_202300	0.911039	0.671069	1.48666	1.95873	bin 3	1.63182	2.91882	0.552597	0.874797	0.100221	0.417913	0.817616	0.872308	n/a	n/a	n/a	n/a	n/a	n/a	n/a	n/a	n/a	n/a	n/a	n/a	n/a
TGME49_204080	0.689098	0.621023	1.06581	1.8863	bin 3	1.54667	3.0374	0.776722	0.656099	0.567008	0.952997	0.629457	0.81116	n/a	n/a	n/a	n/a	n/a	n/a	n/a	n/a	n/a	n/a	n/a	n/a	n/a
TGME49_312110	0.342952	0.240199	1.36786	1.85161	bin 1	3.98849	7.70863	0.0600422	0.0750779	0.423377	0.74402	0.940497	0.0352673	yes	n/a	yes	n/a	n/a	n/a	n/a	n/a	n/a	n/a	n/a	n/a	n/a
TGME49_300270	0.749634	0.559346	1.99601	1.84134	bin 3	2.66264	3.29195	0.91116	0.592647	0.566691	0.459851	0.749327	0.845714	n/a	n/a	n/a	n/a	n/a	n/a	n/a	n/a	n/a	n/a	n/a	n/a	n/a
TGME49_214835	0.362614	0.388593	1.8986	1.83148	bin 2	5.23588	4.71309	0.00259067	0.00200359	0.489178	0.214275	0.326297	0.269591	n/a	n/a	n/a	n/a	n/a	n/a	n/a	n/a	n/a	n/a	n/a	n/a	n/a
TGME49_228980	0.949997	0.744308	0.736246	1.80227	bin 3	0.774999	2.42141	0.780081	0.874797	0.488799	0.613129	0.214657	0.756087	n/a	n/a	n/a	n/a	n/a	n/a	n/a	n/a	n/a	n/a	n/a	n/a	n/a
TGME49_250790	1.18205	0.731582	1.24646	1.77271	bin 3	1.05449	2.42312	0.558672	0.90433	0.555083	0.820711	0.47117	0.856251	n/a	n/a	n/a	n/a	n/a	n/a	n/a	n/a	n/a	n/a	n/a	n/a	n/a
TGME49_221270	0.683496	0.489185	1.50644	1.68772	bin 3	2.20403	3.45006	0.0253306	0.109766	0.0102214	0.0544275	3.54207e-13	4.33582e-18	n/a	n/a	n/a	n/a	n/a	n/a	n/a	n/a	n/a	n/a	n/a	n/a	n/a
TGME49_265530	0.719916	0.608521	1.29121	1.61345	bin 3	1.79356	2.65143	0.935703	0.604522	0.728965	0.868265	0.177648	0.358447	n/a	n/a	n/a	n/a	n/a	n/a	n/a	n/a	n/a	n/a	n/a	n/a	n/a
TGME49_293030	0.549115	0.46159	1.81342	1.59701	bin 3	3.30243	3.45979	0.779608	0.556854	0.71838	0.618708	0.621703	0.984118	n/a	n/a	n/a	n/a	n/a	n/a	n/a	n/a	n/a	n/a	n/a	n/a	n/a
TGME49_310150	0.984619	0.738012	1.46881	1.57983	bin 3	1.49176	2.14065	0.760883	1	0.825239	NA	0.915121	0.931919	n/a	n/a	n/a	n/a	n/a	n/a	n/a	n/a	n/a	n/a	n/a	n/a	n/a
TGME49_226310	0.580566	0.458031	0.440574	1.56867	bin 3	0.758869	3.4248	0.544268	0.592659	0.463081	NA	0.703359	0.920749	n/a	n/a	n/a	n/a	n/a	n/a	n/a	n/a	n/a	n/a	n/a	n/a	n/a
TGME49_250100	0.485715	0.457576	0.876616	1.55412	bin 1	1.80479	3.39643	0.0498176	0.0406409	0.422151	0.793699	0.0031632	0.765897	yes	n/a	yes	n/a	n/a	n/a	n/a	n/a	n/a	n/a	n/a	n/a	n/a
TGME49_244105	0.361051	0.425859	1.51293	1.53524	bin 2	4.19035	3.60505	0.0641308	0.00380766	0.385643	0.488087	0.00173764	0.607301	n/a	n/a	n/a	n/a	n/a	n/a	n/a	n/a	n/a	n/a	n/a	n/a	n/a
TGME49_214840	0.415429	0.519918	1.51398	1.51933	bin 2	3.64438	2.92225	0.0791833	0.00992284	0.359172	0.380449	0.429861	0.470223	n/a	n/a	n/a	n/a	n/a	n/a	n/a	n/a	n/a	n/a	n/a	n/a	n/a
TGME49_313900	0.83769	0.700687	1.21322	1.48724	bin 3	1.44829	2.12255	0.447813	0.787998	0.401538	0.86816	0.422276	0.675566	n/a	n/a	n/a	n/a	yes	n/a	n/a	n/a	n/a	n/a	n/a	n/a	n/a
TGME49_246020	0.547772	0.735415	1.92602	1.48642	bin 4	3.51609	2.0212	0.728256	0.471359	0.9351	NA	0.710749	0.816513	n/a	n/a	n/a	n/a	n/a	n/a	n/a	n/a	n/a	n/a	n/a	n/a	n/a
TGME49_219730	0.503221	0.503812	3.47376	1.4819	bin 4	6.90304	2.94138	0.827873	0.336473	0.855945	NA	0.861876	0.513767	n/a	yes	n/a	yes	yes	yes	n/a	n/a	n/a	n/a	n/a	n/a	n/a
TGME49_269430	1.01099	0.45344	1.2385	1.467	bin 3	1.22503	3.23527	0.261836	0.710205	0.76065	0.944211	0.158584	0.951967	n/a	n/a	n/a	n/a	n/a	n/a	n/a	n/a	n/a	n/a	n/a	n/a	n/a
TGME49_224810	0.516494	0.584333	1.2533	1.42852	bin 4	2.42655	2.4447	0.458946	0.061637	0.280959	0.549418	0.0483888	0.00495461	n/a	n/a	n/a	n/a	n/a	n/a	n/a	n/a	n/a	n/a	n/a	n/a	n/a
TGME49_277150	0.381741	0.486413	1.85617	1.42571	bin 2	4.86239	2.93106	0.516087	0.328338	0.892181	0.857854	0.664944	0.94327	n/a	n/a	n/a	n/a	n/a	n/a	n/a	n/a	n/a	n/a	n/a	n/a	n/a
TGME49_310380	0.698237	0.734999	1.26832	1.39275	bin 4	1.81646	1.8949	0.715969	0.0557184	0.0906619	0.267312	0.0859246	0.653892	n/a	n/a	n/a	n/a	n/a	n/a	n/a	n/a	n/a	n/a	n/a	n/a	n/a
TGME49_216650	0.571999	0.698374	1.14899	1.38591	bin 4	2.00872	1.98448	1	0.321258	0.606122	0.731722	0.784239	0.769863	n/a	n/a	n/a	n/a	n/a	n/a	n/a	n/a	n/a	n/a	n/a	n/a	n/a
TGME49_258540	0.535389	0.458804	1.68923	1.36656	bin 3	3.15515	2.97853	0.873151	0.30254	0.275109	0.0534901	2.42857e-28	2.41147e-14	n/a	n/a	n/a	n/a	n/a	n/a	n/a	n/a	n/a	n/a	n/a	n/a	n/a
TGME49_216030	0.744791	0.746711	1.56627	1.33338	bin 4	2.10297	1.78567	0.171966	0.394881	0.398298	0.149265	4.41969e-09	6.44176e-08	n/a	n/a	n/a	n/a	n/a	n/a	n/a	n/a	n/a	n/a	n/a	n/a	n/a
TGME49_249010	0.870519	0.74116	1.52468	1.29739	bin 3	1.75146	1.75049	0.0523141	0.53084	0.270062	0.0337287	0.172453	0.0282017	n/a	n/a	n/a	n/a	n/a	n/a	n/a	n/a	n/a	n/a	n/a	n/a	n/a
TGME49_294830	0.630192	0.573378	1.07045	1.29609	bin 3	1.69861	2.26045	0.191399	0.215342	0.729996	0.952997	0.00998484	4.09798e-05	n/a	n/a	n/a	n/a	n/a	n/a	n/a	n/a	n/a	n/a	n/a	n/a	n/a
TGME49_289680	0.75461	0.641436	1.88105	1.28197	bin 3	2.49274	1.9986	0.0193721	0.370692	0.814867	0.273312	0.688812	0.0910487	yes	n/a	n/a	n/a	n/a	n/a	n/a	n/a	n/a	n/a	n/a	n/a	n/a
TGME49_238010	0.391763	0.295312	0.835742	1.26941	bin 1	2.13329	4.29855	0.00648517	0.00667057	0.914793	0.775796	0.000547541	0.966121	n/a	n/a	n/a	n/a	n/a	n/a	n/a	n/a	n/a	n/a	n/a	n/a	n/a
TGME49_241820	0.48902	0.427369	1.88451	1.26737	bin 1	3.85364	2.96551	0.0430036	0.102795	0.588599	0.142988	0.204661	0.0301679	n/a	n/a	n/a	n/a	n/a	n/a	n/a	n/a	n/a	n/a	n/a	n/a	n/a
TGME49_247420	0.677657	0.686738	1.24507	1.26691	bin 4	1.83731	1.84482	0.604418	0.0286454	0.328319	0.370783	0.323141	0.860455	n/a	n/a	n/a	n/a	n/a	n/a	yes	yes	yes	n/a	yes	yes	yes
TGME49_263670	0.535556	0.592999	0.74539	1.26591	bin 4	1.39181	2.13476	0.301776	0.0535721	0.595711	0.43827	0.0130627	0.845714	n/a	n/a	n/a	n/a	n/a	n/a	n/a	n/a	n/a	n/a	n/a	n/a	n/a
TGME49_212270	0.66432	0.516356	1.41782	1.25929	bin 3	2.13425	2.43881	0.0983968	0.184017	0.345665	0.145624	1.49886e-18	7.70951e-16	n/a	n/a	n/a	n/a	n/a	n/a	yes	yes	n/a	n/a	yes	n/a	yes
TGME49_314780	0.725486	0.646084	1.42431	1.24721	bin 3	1.96325	1.93042	0.573471	0.271381	0.595277	0.390092	0.910065	0.906141	n/a	n/a	n/a	n/a	n/a	n/a	n/a	n/a	n/a	n/a	n/a	n/a	n/a
TGME49_243250	0.927539	0.722216	1.29658	1.24503	bin 3	1.39787	1.7239	0.45294	0.793373	0.87429	0.991677	0.515947	0.293275	yes	yes	yes	yes	yes	yes	n/a	n/a	n/a	n/a	n/a	n/a	n/a
TGME49_237270	0.914417	0.649282	1.3717	1.23004	bin 3	1.50008	1.89446	0.740401	0.869383	0.782887	0.528254	0.0227322	0.0825323	n/a	n/a	n/a	n/a	n/a	n/a	n/a	n/a	yes	n/a	n/a	n/a	yes
TGME49_216940	0.46732	0.378972	1.58737	1.21783	bin 1	3.39675	3.2135	0.018575	0.044847	0.725708	0.282916	0.496686	0.469664	n/a	n/a	n/a	n/a	n/a	n/a	yes	yes	n/a	n/a	yes	n/a	n/a
TGME49_258480	0.262659	0.239094	1.19368	1.21297	bin 1	4.5446	5.07319	0.122238	0.0496959	0.80798	0.803295	0.0581979	0.929981	n/a	n/a	n/a	n/a	n/a	n/a	n/a	n/a	n/a	n/a	n/a	n/a	n/a
TGME49_252390	0.575673	0.64956	1.60704	1.19472	bin 4	2.79158	1.83927	0.194539	0.208332	0.734586	0.148376	1.7535e-09	1.41144e-06	n/a	n/a	n/a	n/a	n/a	n/a	n/a	n/a	n/a	n/a	n/a	n/a	n/a
TGME49_211220	0.490704	0.570169	1.20015	1.18914	bin 2	2.44578	2.0856	0.611197	0.318395	0.750556	0.733172	0.0337074	0.0463973	n/a	yes	n/a	n/a	n/a	n/a	n/a	n/a	n/a	n/a	n/a	n/a	n/a
TGME49_202640	0.689986	0.4651	0.460215	1.18768	bin 3	0.666991	2.5536	0.347848	0.645915	0.945244	0.428455	0.0891908	0.845714	n/a	n/a	n/a	n/a	n/a	n/a	n/a	n/a	n/a	n/a	n/a	n/a	n/a
TGME49_254000	0.56382	0.475335	0.796062	1.18613	bin 3	1.41191	2.49536	0.0247604	0.0853689	0.762687	0.702421	0.000281309	0.91536	n/a	n/a	n/a	n/a	n/a	n/a	yes	n/a	n/a	yes	yes	n/a	yes
TGME49_204520	0.704469	0.538988	1.31911	1.18445	bin 3	1.87248	2.19755	0.588026	0.237166	0.657122	0.428455	0.749026	0.669542	n/a	n/a	n/a	n/a	n/a	n/a	yes	n/a	n/a	n/a	n/a	n/a	n/a
TGME49_226060	0.443227	0.569346	1.21239	1.17589	bin 2	2.73538	2.06534	0.369958	0.0813	0.804351	0.778495	0.216532	0.909045	n/a	n/a	n/a	n/a	n/a	n/a	n/a	n/a	n/a	n/a	n/a	n/a	n/a
TGME49_237230	0.401843	0.369037	0.852296	1.16942	bin 1	2.12097	3.16885	9.45031e-07	3.71568e-06	0.595711	0.646914	2.52446e-07	0.341563	n/a	n/a	n/a	n/a	n/a	n/a	n/a	n/a	n/a	n/a	n/a	n/a	n/a
TGME49_236210	0.578244	0.705388	0.783768	1.16373	bin 4	1.35543	1.64978	0.6617	0.531913	0.928296	0.69427	0.734011	0.865884	n/a	n/a	n/a	n/a	n/a	n/a	n/a	n/a	n/a	n/a	n/a	n/a	n/a
TGME49_253960	0.529003	0.68678	0.541337	1.1502	bin 4	1.02332	1.67478	0.442489	0.111085	0.987504	0.38052	0.0217305	0.872308	n/a	n/a	n/a	n/a	n/a	n/a	n/a	n/a	n/a	n/a	n/a	n/a	n/a
TGME49_270230	0.59323	0.639186	1.79773	1.14344	bin 4	3.03042	1.78889	0.698284	0.270451	0.871175	0.184765	0.0853286	0.501113	n/a	n/a	n/a	n/a	n/a	n/a	n/a	n/a	n/a	n/a	n/a	n/a	n/a
TGME49_266368	0.274416	0.297533	0.676929	1.13966	bin 2	2.4668	3.83038	0.0234266	0.000593732	0.965601	0.298821	2.94417e-08	0.0642648	n/a	n/a	n/a	n/a	n/a	n/a	n/a	n/a	n/a	n/a	n/a	n/a	n/a
TGME49_313580	0.584246	0.585782	1.10512	1.13925	bin 4	1.89153	1.94483	0.558672	0.602982	0.43937	NA	0.744643	0.941554	n/a	n/a	n/a	n/a	n/a	n/a	n/a	n/a	n/a	n/a	n/a	n/a	n/a
TGME49_292975	0.581207	0.67776	1.28275	1.13608	bin 4	2.20705	1.67622	0.341487	0.0219273	0.712246	0.426506	0.142419	0.0849334	n/a	n/a	n/a	n/a	n/a	n/a	yes	n/a	yes	n/a	yes	n/a	yes
TGME49_219832	0.653954	0.595042	1.19437	1.13442	bin 3	1.82638	1.90646	0.705676	0.242953	0.891918	0.773587	0.530777	0.831246	n/a	n/a	n/a	n/a	n/a	n/a	n/a	n/a	n/a	n/a	n/a	n/a	n/a
TGME49_295430	0.715889	0.688707	1.00477	1.13021	bin 3	1.40353	1.64106	0.519858	0.314987	0.595431	0.474076	0.00494787	0.159927	n/a	n/a	n/a	n/a	n/a	n/a	n/a	n/a	n/a	n/a	n/a	n/a	n/a
TGME49_238250	0.321925	0.350275	1.0198	1.1267	bin 2	3.16783	3.21661	0.00130294	0.00127521	0.95049	0.933903	2.15639e-05	0.79279	n/a	n/a	n/a	n/a	n/a	n/a	n/a	n/a	n/a	n/a	n/a	n/a	n/a
TGME49_288380	0.694603	0.652573	0.377219	1.10784	bin 3	0.543072	1.69765	0.118292	0.282097	0.92739	0.0156708	9.53024e-07	0.795987	n/a	n/a	n/a	n/a	n/a	n/a	n/a	n/a	n/a	n/a	n/a	n/a	n/a
TGME49_277740	0.354074	0.402975	0.620364	1.10654	bin 2	1.75208	2.74594	0.296921	0.165916	0.891918	0.492032	0.359076	0.593182	n/a	yes	n/a	n/a	n/a	n/a	n/a	n/a	n/a	n/a	n/a	n/a	n/a
TGME49_321510	0.708642	0.698524	0.770608	1.10255	bin 3	1.08744	1.57839	0.262485	0.252001	0.98966	0.682574	0.000188578	0.174912	n/a	n/a	n/a	n/a	n/a	n/a	n/a	n/a	n/a	n/a	n/a	n/a	n/a
TGME49_237195	0.269711	0.209718	1.16273	1.10108	bin 1	4.31104	5.25028	1.49407e-06	6.06081e-05	0.98966	0.995132	0.163442	0.00189172	n/a	n/a	n/a	n/a	n/a	n/a	yes	yes	n/a	n/a	yes	n/a	n/a
TGME49_213072	0.757965	0.713151	0.94907	1.08847	bin 3	1.25213	1.52628	0.829972	0.541454	0.960641	0.995031	0.203785	0.564627	n/a	n/a	n/a	n/a	n/a	n/a	n/a	n/a	n/a	n/a	n/a	n/a	n/a
TGME49_288520	1.13511	0.711866	1.10201	1.08552	bin 3	0.970839	1.5249	0.996835	0.94828	0.836064	0.846989	0.00124905	0.0111351	n/a	n/a	n/a	n/a	n/a	n/a	n/a	n/a	n/a	n/a	n/a	n/a	n/a
TGME49_266290	0.608629	0.506942	0.862118	1.0682	bin 3	1.41649	2.10715	0.111685	0.271461	0.891508	0.57964	0.00271456	0.612007	n/a	n/a	n/a	n/a	n/a	n/a	n/a	n/a	n/a	n/a	n/a	n/a	n/a
TGME49_236150	0.564534	0.598801	1.29353	1.03627	bin 4	2.29132	1.73057	1	0.087908	0.960743	0.727271	0.598417	0.526942	n/a	n/a	n/a	n/a	n/a	n/a	n/a	n/a	n/a	n/a	n/a	n/a	n/a
TGME49_225510	0.45092	0.482016	1.0207	1.03257	bin 2	2.26359	2.14218	0.00156766	2.84556e-05	0.945356	0.953744	0.0538635	0.388749	yes	yes	yes	n/a	yes	n/a	n/a	n/a	n/a	n/a	n/a	n/a	n/a
TGME49_212160	0.578465	0.580385	1.28963	1.02474	bin 4	2.2294	1.76562	0.595771	0.109611	0.924011	0.519945	0.00144816	0.0131499	n/a	n/a	n/a	n/a	n/a	n/a	n/a	n/a	n/a	n/a	n/a	n/a	n/a
TGME49_267980	0.37957	0.469289	1.05367	1.02424	bin 2	2.77595	2.18254	0.0121904	0.0825702	0.870575	0.857119	0.502352	0.122376	n/a	n/a	n/a	n/a	n/a	n/a	n/a	n/a	n/a	n/a	n/a	n/a	n/a
TGME49_272370	0.221041	0.37741	0.501849	1.02066	bin 2	2.27039	2.7044	0.178672	0.0373047	0.986868	0.267312	0.103502	0.470223	n/a	n/a	n/a	n/a	n/a	n/a	n/a	n/a	n/a	n/a	n/a	n/a	n/a
TGME49_247950	0.742288	0.569203	1.27308	1.0115	bin 3	1.71508	1.77704	0.170633	0.425571	0.988468	0.551342	0.849651	0.756087	n/a	n/a	n/a	n/a	n/a	n/a	n/a	n/a	n/a	n/a	n/a	n/a	n/a
TGME49_240920	0.255908	0.345627	1.31439	1.00401	bin 2	5.13621	2.9049	0.126907	0.0352018	0.94816	0.931761	0.0356565	0.816212	n/a	n/a	yes	n/a	yes	n/a	n/a	n/a	n/a	n/a	n/a	n/a	n/a
TGME49_214160	0.779823	0.721839	0.890308	0.99641	bin 3	1.14168	1.38038	0.516069	0.556301	0.985131	0.582666	0.00555282	0.35949	n/a	n/a	n/a	n/a	n/a	n/a	n/a	n/a	n/a	n/a	n/a	n/a	n/a
TGME49_306040	0.500179	0.604852	0.854223	0.992108	bin 4	1.70783	1.64025	0.328677	0.294377	0.897904	0.733552	0.659389	0.149636	n/a	n/a	n/a	n/a	n/a	n/a	n/a	n/a	n/a	n/a	n/a	n/a	n/a
TGME49_266910	0.614058	0.608599	1.01357	0.990728	bin 3	1.65061	1.62788	0.0020857	0.0231121	0.985131	0.982857	0.023465	0.659505	n/a	n/a	n/a	n/a	n/a	n/a	n/a	n/a	n/a	n/a	n/a	n/a	n/a
TGME49_219080	0.247595	0.279381	0.819586	0.984799	bin 2	3.31019	3.52493	0.0254738	0.00776729	0.986868	0.765819	0.022768	0.725714	n/a	n/a	n/a	n/a	n/a	n/a	n/a	n/a	n/a	n/a	n/a	n/a	n/a
TGME49_294630	0.522358	0.647966	0.733202	0.95947	bin 4	1.40364	1.48074	0.322969	0.487324	0.926493	0.634448	0.754857	0.397843	n/a	n/a	n/a	n/a	n/a	n/a	n/a	n/a	n/a	n/a	n/a	n/a	n/a
TGME49_225440	0.47866	0.479514	0.705569	0.957593	bin 2	1.47405	1.99701	0.563584	0.213383	0.859443	0.502465	0.684582	0.631515	n/a	n/a	n/a	n/a	n/a	n/a	n/a	n/a	n/a	n/a	n/a	n/a	n/a
TGME49_312270	0.499971	0.590788	0.67962	0.957387	bin 2	1.35932	1.62053	0.847351	0.27092	0.897904	0.575347	0.860006	0.757192	n/a	n/a	n/a	n/a	n/a	n/a	n/a	n/a	n/a	n/a	n/a	n/a	n/a
TGME49_264170	0.231661	0.187186	0.702928	0.952708	bin 1	3.03429	5.08962	3.29395e-05	2.37836e-05	0.723152	0.281323	3.97365e-06	0.737377	n/a	n/a	n/a	n/a	n/a	n/a	n/a	n/a	n/a	n/a	n/a	n/a	n/a
TGME49_232740	0.351093	0.379365	1.1014	0.950482	bin 2	3.13706	2.50545	0.00407433	0.00683068	0.626073	0.870731	0.126707	0.509385	n/a	n/a	n/a	n/a	n/a	n/a	n/a	n/a	n/a	n/a	n/a	n/a	n/a
TGME49_230110	0.685359	0.686639	0.596422	0.941642	bin 4	0.870233	1.37138	0.797552	0.540975	0.838136	0.491414	0.00926503	0.167085	n/a	n/a	n/a	n/a	n/a	n/a	n/a	n/a	n/a	n/a	n/a	n/a	n/a
TGME49_212860	0.56257	0.677108	0.322926	0.933294	bin 4	0.574019	1.37835	0.943029	0.239406	0.625691	0.0500321	0.0332693	0.623308	n/a	n/a	n/a	n/a	n/a	n/a	n/a	n/a	n/a	n/a	n/a	n/a	n/a
TGME49_248830	0.665806	0.736441	0.855402	0.918847	bin 4	1.28476	1.24769	0.776722	0.445267	0.833557	0.65752	4.25113e-19	1.61032e-11	n/a	n/a	n/a	n/a	n/a	n/a	n/a	n/a	n/a	n/a	n/a	n/a	n/a
TGME49_253310	0.488785	0.656518	1.02743	0.918021	bin 2	2.10201	1.39832	0.127835	0.0554138	0.70398	0.944211	0.684522	0.634272	n/a	yes	n/a	n/a	n/a	n/a	n/a	n/a	n/a	n/a	n/a	n/a	n/a
TGME49_277870	0.500451	0.310163	0.789874	0.909329	bin 3	1.57832	2.93177	0.467967	0.319183	0.911781	0.851486	0.172453	0.809638	n/a	n/a	n/a	n/a	n/a	n/a	n/a	n/a	n/a	n/a	n/a	n/a	n/a
TGME49_243220	0.74499	0.680093	0.96201	0.904493	bin 3	1.29131	1.32996	0.954958	0.332905	0.95049	0.963402	0.127182	0.201382	n/a	n/a	n/a	n/a	n/a	n/a	yes	yes	n/a	n/a	n/a	yes	yes
TGME49_273300	0.243729	0.361006	0.777243	0.895534	bin 2	3.18896	2.48066	0.336005	0.0596168	0.713389	0.639839	0.386566	0.877625	n/a	n/a	n/a	n/a	n/a	n/a	n/a	n/a	n/a	n/a	n/a	n/a	n/a
TGME49_266380	0.600221	0.73244	1.32304	0.88447	bin 4	2.20425	1.20757	0.445833	0.338324	0.826818	0.645129	0.877838	0.905926	n/a	n/a	n/a	n/a	n/a	n/a	n/a	n/a	n/a	n/a	n/a	n/a	n/a
TGME49_200400	0.666983	0.668903	0.682822	0.881458	bin 4	1.02375	1.31777	0.692854	0.621812	0.846711	0.694536	0.791705	0.810838	n/a	n/a	n/a	n/a	n/a	n/a	n/a	n/a	n/a	n/a	n/a	n/a	n/a
TGME49_266960	0.575272	0.512583	1.06141	0.867658	bin 3	1.84506	1.69272	2.31044e-11	0.00235258	0.581408	0.868265	0.0115979	0.0109367	n/a	n/a	n/a	n/a	n/a	n/a	n/a	n/a	n/a	n/a	n/a	n/a	n/a
TGME49_257300	0.387002	0.465986	0.791238	0.86113	bin 2	2.04453	1.84797	0.140268	0.103387	0.928862	0.741543	0.156323	0.779091	n/a	n/a	n/a	n/a	n/a	n/a	n/a	n/a	n/a	n/a	n/a	n/a	n/a
TGME49_220160	0.210661	0.25552	0.782038	0.860217	bin 2	3.71231	3.36653	0.0580019	0.0183658	0.545374	0.389097	0.767881	0.119242	n/a	n/a	n/a	n/a	n/a	n/a	n/a	n/a	n/a	n/a	n/a	n/a	n/a
TGME49_309265	0.794887	0.610316	0.460217	0.856659	bin 3	0.578972	1.40363	0.0985254	0.648222	0.591263	0.302599	0.0566345	0.81116	n/a	n/a	n/a	n/a	n/a	n/a	n/a	n/a	n/a	n/a	n/a	n/a	n/a
TGME49_314790	0.966778	0.630738	0.823495	0.85425	bin 3	0.851793	1.35437	0.0759089	0.709455	0.730649	0.643075	0.496052	0.361611	n/a	n/a	n/a	n/a	n/a	n/a	n/a	n/a	n/a	n/a	n/a	n/a	n/a
TGME49_219270	0.694861	0.696955	0.489425	0.852743	bin 4	0.70435	1.22353	0.464298	0.641134	0.797811	0.463772	0.184696	0.984973	yes	n/a	n/a	n/a	n/a	n/a	n/a	n/a	n/a	n/a	n/a	n/a	n/a
TGME49_282130	0.604677	0.670786	0.823324	0.84916	bin 4	1.36159	1.26592	0.171414	0.145245	0.632949	0.570067	0.145647	0.013958	n/a	n/a	n/a	n/a	n/a	n/a	n/a	n/a	n/a	n/a	n/a	n/a	n/a
TGME49_217610	0.285732	0.335752	0.916402	0.848944	bin 2	3.20721	2.52848	4.7423e-05	2.05253e-07	0.478484	0.717201	0.480246	0.0122626	n/a	n/a	n/a	n/a	n/a	n/a	n/a	n/a	n/a	n/a	n/a	n/a	n/a
TGME49_263730	0.497785	0.608916	0.678052	0.847427	bin 2	1.36214	1.3917	0.302755	0.0114703	0.725708	0.268103	0.101041	0.873489	n/a	n/a	n/a	n/a	n/a	n/a	n/a	n/a	n/a	n/a	n/a	n/a	n/a
TGME49_235470	0.620744	0.711561	0.535659	0.838034	bin 4	0.86293	1.17774	0.610993	0.521574	0.748082	0.505862	0.701343	0.754934	n/a	n/a	n/a	n/a	n/a	n/a	n/a	n/a	n/a	n/a	n/a	n/a	n/a
TGME49_294820	0.538822	0.747527	0.778649	0.837138	bin 4	1.4451	1.11988	1	0.413393	0.309215	0.270359	0.74518	0.797313	n/a	n/a	n/a	n/a	n/a	n/a	n/a	n/a	n/a	n/a	n/a	n/a	n/a
TGME49_214400	0.241334	0.241761	1.30833	0.836585	bin 2	5.42125	3.46038	0.0183881	0.0165892	0.723152	0.757041	0.607665	0.383958	n/a	n/a	yes	yes	yes	yes	n/a	n/a	n/a	n/a	n/a	n/a	n/a
TGME49_221880	0.403493	0.482134	0.729176	0.835974	bin 2	1.80716	1.7339	0.0548003	0.00821304	0.422151	0.278128	0.00510513	0.838055	n/a	n/a	n/a	n/a	n/a	n/a	n/a	n/a	n/a	n/a	n/a	n/a	n/a
TGME49_258140	0.314667	0.453804	0.719566	0.834426	bin 2	2.28676	1.83874	0.100746	0.044847	0.780152	0.546446	0.00834245	0.795503	n/a	n/a	n/a	n/a	n/a	n/a	n/a	n/a	n/a	n/a	n/a	n/a	n/a
TGME49_234900	0.882076	0.63547	1.02663	0.833137	bin 3	1.16388	1.31106	0.636934	0.756745	0.728546	0.70378	0.65383	0.953687	n/a	n/a	n/a	n/a	n/a	n/a	n/a	n/a	n/a	n/a	n/a	n/a	n/a
TGME49_254570	0.35922	0.430776	0.859248	0.820911	bin 2	2.39198	1.90566	0.0109467	0.0214665	0.567268	0.721029	0.0553262	0.751161	n/a	n/a	n/a	n/a	n/a	n/a	yes	n/a	yes	yes	n/a	n/a	yes
TGME49_318310	0.321359	0.265661	0.484225	0.811797	bin 1	1.5068	3.05576	0.0597327	0.00100747	0.518793	0.0484992	0.0126676	0.59264	n/a	n/a	n/a	n/a	n/a	n/a	n/a	n/a	n/a	n/a	n/a	n/a	n/a
TGME49_248590	0.769232	0.70073	1.04417	0.810536	bin 3	1.35742	1.1567	0.890753	0.615257	0.606949	0.928843	9.07072e-10	3.06178e-05	n/a	n/a	n/a	n/a	n/a	n/a	n/a	n/a	n/a	n/a	n/a	n/a	n/a
TGME49_202750	0.369704	0.394155	0.45368	0.808568	bin 2	1.22714	2.0514	0.463425	0.0826072	0.806589	0.363299	0.00887519	0.458695	n/a	n/a	n/a	n/a	n/a	n/a	n/a	n/a	n/a	n/a	n/a	n/a	n/a
TGME49_309770	0.506209	0.554815	1.11297	0.808507	bin 4	2.19863	1.45726	0.336005	0.105189	0.537562	0.933903	0.934951	0.85847	n/a	n/a	n/a	n/a	n/a	n/a	n/a	n/a	n/a	n/a	n/a	n/a	n/a
TGME49_219810	0.595692	0.545232	0.90274	0.805928	bin 3	1.51545	1.47814	2.4616e-10	2.41097e-05	0.139863	0.524006	0.0205051	0.0120205	n/a	n/a	n/a	n/a	n/a	n/a	n/a	n/a	n/a	n/a	n/a	n/a	n/a
TGME49_314240	0.473733	0.493463	0.854767	0.803947	bin 2	1.80432	1.6292	0.186913	0.095114	0.611544	0.694536	0.00419066	0.287482	n/a	n/a	n/a	n/a	n/a	n/a	n/a	n/a	n/a	n/a	n/a	n/a	n/a
TGME49_207680	0.931413	0.656125	0.988885	0.803207	bin 3	1.0617	1.22417	0.0978563	0.86192	0.348435	0.964484	0.326297	0.150711	n/a	n/a	n/a	n/a	n/a	n/a	n/a	n/a	n/a	n/a	n/a	n/a	n/a
TGME49_220850	0.499506	0.449725	0.416053	0.79834	bin 1	0.832929	1.77517	0.00824326	0.0897306	0.496744	0.126852	6.87384e-06	0.5488	n/a	n/a	n/a	n/a	n/a	n/a	n/a	n/a	n/a	n/a	n/a	n/a	n/a
TGME49_209930	0.302564	0.303034	0.828901	0.789482	bin 2	2.73959	2.60526	0.00434237	0.000411185	0.595711	0.621671	0.903489	0.019256	n/a	n/a	n/a	n/a	n/a	n/a	n/a	n/a	n/a	n/a	n/a	n/a	n/a
TGME49_251620	0.564932	0.675762	0.230274	0.789048	bin 4	0.407613	1.16764	0.634768	0.326154	0.477354	0.0289739	0.00847882	0.741371	n/a	n/a	n/a	n/a	n/a	n/a	n/a	n/a	n/a	n/a	n/a	n/a	n/a
TGME49_216880	0.669392	0.715898	1.01208	0.786578	bin 4	1.51194	1.09873	0.425797	0.472726	0.464926	0.784813	0.674104	0.973321	n/a	n/a	yes	yes	n/a	yes	n/a	n/a	n/a	n/a	n/a	n/a	n/a
TGME49_225210	0.629781	0.631554	0.704778	0.785805	bin 4	1.11908	1.24424	0.526054	0.450708	0.98966	0.692197	0.00344958	0.153942	n/a	n/a	n/a	n/a	n/a	n/a	n/a	n/a	n/a	n/a	n/a	n/a	n/a
TGME49_217540	0.364602	0.333662	0.764366	0.785206	bin 1	2.09644	2.35329	2.54994e-07	4.14865e-06	0.293243	0.25381	0.145388	0.000852318	yes	n/a	yes	yes	n/a	yes	n/a	n/a	n/a	n/a	n/a	n/a	n/a
TGME49_203780	0.513109	0.513877	0.987415	0.784855	bin 4	1.92438	1.52732	0.967827	0.425613	0.770076	0.931761	0.688812	0.71156	n/a	n/a	n/a	n/a	n/a	n/a	n/a	n/a	n/a	n/a	n/a	n/a	n/a
TGME49_315885	0.431397	0.421187	0.595271	0.783731	bin 1	1.37987	1.86077	0.45294	0.0231121	0.46696	0.162674	0.00284532	0.316043	n/a	n/a	n/a	n/a	n/a	n/a	n/a	n/a	n/a	n/a	n/a	n/a	n/a
TGME49_236630	0.487555	0.363995	0.942481	0.776661	bin 1	1.93308	2.13371	0.000358196	0.0109113	0.439349	0.784826	0.149785	2.52816e-05	n/a	n/a	n/a	n/a	n/a	n/a	n/a	n/a	n/a	n/a	n/a	n/a	n/a
TGME49_294840	0.750479	0.736659	1.18757	0.768493	bin 3	1.58242	1.04321	0.0894885	0.364118	0.487981	0.634448	0.000367672	0.000622517	n/a	n/a	n/a	n/a	n/a	n/a	n/a	n/a	n/a	n/a	n/a	n/a	n/a
TGME49_207460	0.429035	0.385273	0.966177	0.764065	bin 1	2.25198	1.98318	0.0151609	0.0859445	0.718837	0.953744	0.863755	0.0950742	n/a	n/a	n/a	n/a	n/a	n/a	n/a	n/a	n/a	n/a	n/a	n/a	n/a
TGME49_310455	0.284757	0.285672	0.616411	0.75776	bin 2	2.16469	2.65256	0.0350798	0.000336421	0.508596	0.224111	0.00834245	0.909175	n/a	n/a	n/a	n/a	n/a	n/a	n/a	n/a	n/a	n/a	n/a	n/a	n/a
TGME49_283820	0.948005	0.690804	0.768322	0.75678	bin 3	0.810462	1.09551	0.905624	0.927795	0.382071	0.407639	0.000244696	0.0063903	n/a	n/a	n/a	n/a	n/a	n/a	n/a	n/a	n/a	n/a	n/a	n/a	n/a
TGME49_236520	0.414414	0.360804	0.855885	0.75183	bin 1	2.06529	2.08377	0.0900735	0.0963499	0.481972	0.839548	0.0796403	0.796149	n/a	n/a	n/a	n/a	n/a	n/a	n/a	n/a	n/a	n/a	n/a	n/a	n/a
TGME49_311335	0.324754	0.310814	0.743513	0.744615	bin 1	2.28947	2.39569	2.05751e-07	5.60094e-06	0.469891	0.261009	0.0035319	0.0173407	n/a	n/a	n/a	n/a	n/a	n/a	n/a	n/a	n/a	n/a	n/a	n/a	n/a
TGME49_223725	0.483565	0.679346	0.809547	0.744551	bin 2	1.67412	1.09598	0.177863	0.030896	0.351314	0.463804	0.705254	0.176598	n/a	n/a	n/a	n/a	n/a	n/a	n/a	n/a	n/a	n/a	n/a	n/a	n/a
TGME49_304730	0.379098	0.404526	0.631707	0.742999	bin 2	1.66634	1.83671	0.661839	0.0395742	0.596675	0.43836	0.0801785	0.550008	n/a	n/a	n/a	n/a	n/a	n/a	n/a	n/a	n/a	n/a	n/a	n/a	n/a
TGME49_306450	0.70982	0.567252	0.620593	0.742109	bin 3	0.874296	1.30825	0.14256	0.487193	0.566691	0.320918	0.675964	0.251048	n/a	n/a	n/a	n/a	n/a	n/a	n/a	n/a	n/a	n/a	n/a	n/a	n/a
TGME49_271450	0.402161	0.342807	0.416572	0.738074	bin 1	1.03583	2.15303	0.0146078	0.00989963	0.432289	0.0489703	0.000262499	0.927225	n/a	n/a	n/a	n/a	n/a	n/a	n/a	n/a	n/a	n/a	n/a	n/a	n/a
TGME49_278930	0.403701	0.566526	0.647219	0.73707	bin 2	1.60321	1.30104	0.469667	0.0475161	0.297245	0.271678	0.0542459	0.504037	n/a	n/a	n/a	n/a	n/a	n/a	n/a	n/a	n/a	n/a	n/a	n/a	n/a
TGME49_235920	0.546138	0.547041	1.03556	0.725762	bin 4	1.89614	1.3267	0.338669	0.185145	0.389957	0.752946	0.184696	0.595753	n/a	n/a	n/a	n/a	n/a	n/a	n/a	n/a	n/a	n/a	n/a	n/a	n/a
TGME49_208490	0.706855	0.61933	0.889902	0.72222	bin 3	1.25896	1.16613	0.555931	0.560589	0.807696	0.905535	0.924319	0.805868	n/a	n/a	n/a	n/a	n/a	n/a	n/a	n/a	n/a	n/a	n/a	n/a	n/a
TGME49_297780	0.597965	0.738382	0.753355	0.718975	bin 4	1.25986	0.973717	0.938188	0.341629	0.344211	0.56879	0.623767	0.60176	n/a	n/a	n/a	n/a	n/a	n/a	n/a	n/a	n/a	n/a	n/a	n/a	n/a
TGME49_294930	0.631961	0.455539	0.758537	0.714033	bin 3	1.20029	1.56745	0.0747239	0.247779	0.338568	0.347123	0.326297	0.589172	n/a	n/a	n/a	n/a	n/a	n/a	n/a	n/a	n/a	n/a	n/a	n/a	n/a
TGME49_211010	0.683042	0.528593	0.879509	0.713756	bin 3	1.28763	1.35029	0.222487	0.420118	0.404851	0.855613	0.191359	0.690087	n/a	n/a	n/a	n/a	n/a	n/a	n/a	n/a	n/a	n/a	n/a	n/a	n/a
TGME49_257568	0.396768	0.357894	0.773116	0.712406	bin 1	1.94853	1.99055	2.29369e-05	9.06865e-06	0.175929	0.305647	0.0647222	0.101478	n/a	n/a	n/a	n/a	n/a	n/a	n/a	n/a	n/a	n/a	n/a	n/a	n/a
TGME49_205050	0.334582	0.473719	0.528712	0.712387	bin 2	1.58022	1.50382	0.0133225	0.00324977	0.351711	0.0712165	0.816514	0.0064864	n/a	n/a	n/a	n/a	n/a	n/a	n/a	n/a	n/a	n/a	n/a	n/a	n/a
TGME49_297520	0.452222	0.404055	1.25008	0.707256	bin 1	2.76431	1.75039	0.0738505	0.0813	0.216806	0.343094	0.115964	0.981674	n/a	n/a	n/a	n/a	n/a	n/a	n/a	n/a	n/a	n/a	n/a	n/a	n/a
TGME49_244412	0.362665	0.283114	0.476926	0.704088	bin 1	1.31506	2.48694	0.00315353	0.0249588	0.320761	0.0659062	0.0629097	0.0894968	n/a	n/a	n/a	n/a	n/a	n/a	n/a	n/a	n/a	n/a	n/a	n/a	n/a
TGME49_293020	0.644336	0.626468	0.903174	0.703692	bin 3	1.40171	1.12327	0.22229	0.319183	0.121192	0.440641	0.88151	0.610473	n/a	n/a	n/a	n/a	n/a	n/a	n/a	n/a	n/a	n/a	n/a	n/a	n/a
TGME49_314490	0.545923	0.59199	0.887454	0.703342	bin 4	1.6256	1.1881	0.0391619	0.000834845	0.112833	0.568948	0.00522104	0.269755	n/a	n/a	n/a	n/a	n/a	n/a	n/a	n/a	n/a	n/a	n/a	n/a	n/a
TGME49_301270	0.168823	0.218912	0.542543	0.701607	bin 2	3.21368	3.20497	0.00298782	4.67409e-05	0.481119	0.145075	0.00424858	0.482646	n/a	n/a	n/a	n/a	n/a	n/a	n/a	n/a	n/a	n/a	n/a	n/a	n/a
TGME49_305455	0.652274	0.594249	0.985067	0.6993	bin 3	1.51021	1.17678	0.315983	0.159677	0.244563	0.812417	0.578807	0.788665	n/a	n/a	n/a	n/a	n/a	n/a	n/a	n/a	n/a	n/a	n/a	n/a	n/a
TGME49_315620	0.300327	0.470912	0.526523	0.699001	bin 2	1.75317	1.48436	0.232115	0.11361	0.619826	0.430032	0.276503	0.760924	n/a	n/a	n/a	n/a	n/a	n/a	n/a	n/a	n/a	n/a	n/a	n/a	n/a
TGME49_224840	0.272686	0.345892	0.842624	0.692491	bin 2	3.09009	2.00205	0.000936927	0.000202816	0.281176	0.654257	0.408858	0.139407	n/a	n/a	n/a	n/a	n/a	n/a	n/a	n/a	n/a	n/a	n/a	n/a	n/a
TGME49_202770	0.61441	0.615946	0.700812	0.692478	bin 4	1.14062	1.12425	0.946174	0.431328	0.565304	0.437045	0.624301	0.7261	n/a	n/a	n/a	n/a	n/a	n/a	n/a	n/a	n/a	n/a	n/a	n/a	n/a
TGME49_240730	0.314044	0.264575	0.920213	0.692201	bin 1	2.93021	2.61628	0.000154566	0.00213298	0.545374	0.748785	0.0461594	0.155131	n/a	n/a	n/a	n/a	n/a	n/a	n/a	n/a	n/a	n/a	n/a	n/a	n/a
TGME49_257572	0.286002	0.259568	0.915515	0.688003	bin 1	3.20107	2.65057	0.000101666	3.79236e-05	0.231722	0.75125	0.183038	0.218049	n/a	n/a	n/a	n/a	n/a	n/a	n/a	n/a	n/a	n/a	n/a	n/a	n/a
TGME49_301450	0.728103	0.730023	0.469984	0.68264	bin 4	0.645491	0.935094	0.513846	0.688852	0.405062	0.196524	0.0853187	0.768235	n/a	n/a	n/a	n/a	n/a	n/a	n/a	n/a	n/a	n/a	n/a	n/a	n/a
TGME49_221675	0.302329	0.56715	0.666424	0.67998	bin 2	2.2043	1.19894	0.201768	0.00179761	0.378212	0.303448	0.621119	0.525556	yes	n/a	yes	yes	yes	yes	n/a	n/a	n/a	n/a	n/a	n/a	n/a
TGME49_216040	0.421331	0.462624	0.554833	0.678872	bin 2	1.31686	1.46744	0.0292946	0.025768	0.199878	0.0898752	0.0178553	0.842111	n/a	yes	yes	yes	n/a	yes	n/a	n/a	n/a	n/a	n/a	n/a	n/a
TGME49_310515	0.639268	0.609402	1.0925	0.671366	bin 3	1.70899	1.10168	0.716081	0.439007	0.912047	0.879966	0.0107356	0.110107	n/a	n/a	n/a	n/a	n/a	n/a	n/a	n/a	n/a	n/a	n/a	n/a	n/a
TGME49_272680	0.310596	0.214453	0.714174	0.670828	bin 1	2.29937	3.12809	5.4382e-07	9.19166e-07	0.172434	0.227179	5.38853e-05	0.460225	n/a	n/a	n/a	n/a	n/a	n/a	n/a	n/a	n/a	n/a	n/a	n/a	n/a
TGME49_287990	0.465974	0.450453	0.508915	0.669757	bin 1	1.09215	1.48685	0.150488	0.0286454	0.453797	0.143642	1.35306e-05	0.109357	n/a	n/a	n/a	n/a	n/a	n/a	n/a	n/a	n/a	n/a	n/a	n/a	n/a
TGME49_305460	0.430586	0.587595	0.459155	0.66772	bin 2	1.06635	1.13636	0.546131	0.186755	0.366407	0.0996189	0.31051	0.834614	n/a	n/a	n/a	n/a	n/a	n/a	n/a	n/a	n/a	n/a	n/a	n/a	n/a
TGME49_252880	0.17977	0.463844	0.184465	0.667526	bin 2	1.02612	1.43912	0.126642	0.00380766	0.362851	0.0188419	0.00181866	0.98532	n/a	n/a	n/a	n/a	n/a	n/a	n/a	n/a	n/a	n/a	n/a	n/a	n/a
TGME49_210975	0.448856	0.422218	0.66237	0.66547	bin 1	1.47568	1.57613	0.247333	0.0588893	0.355738	0.364657	0.0032528	0.220016	n/a	n/a	n/a	n/a	n/a	n/a	n/a	n/a	n/a	n/a	n/a	n/a	n/a
TGME49_280500	0.787728	0.60663	0.575932	0.664235	bin 3	0.73113	1.09496	0.711995	0.53084	0.309215	0.124995	0.0370033	0.438347	n/a	n/a	n/a	n/a	n/a	n/a	n/a	n/a	n/a	n/a	n/a	n/a	n/a
TGME49_294010	0.319657	0.342704	0.942998	0.661946	bin 2	2.95003	1.93154	9.90534e-08	2.1407e-08	0.0566432	0.820598	0.7292	0.00495461	n/a	n/a	n/a	n/a	n/a	n/a	n/a	n/a	n/a	n/a	n/a	n/a	n/a
TGME49_276170	0.230562	0.309067	0.636832	0.660858	bin 2	2.76208	2.13824	0.525271	0.0766892	0.502008	0.274574	0.417005	0.871023	n/a	n/a	n/a	yes	n/a	yes	n/a	n/a	n/a	n/a	n/a	n/a	n/a
TGME49_267000	0.415755	0.427518	0.83719	0.653986	bin 2	2.01366	1.52973	0.00233691	0.00699922	0.589985	0.714584	1.33089e-06	0.187521	n/a	n/a	n/a	n/a	n/a	n/a	n/a	n/a	n/a	n/a	n/a	n/a	n/a
TGME49_219630	0.265309	0.216294	0.617619	0.653547	bin 1	2.32793	3.02156	0.00178844	0.00207808	0.26575	0.256008	0.123585	0.138449	n/a	n/a	n/a	n/a	n/a	n/a	n/a	n/a	n/a	n/a	n/a	n/a	n/a
TGME49_299790	0.676629	0.617575	0.910933	0.648707	bin 3	1.34628	1.05041	0.0458841	0.163666	0.175929	0.771933	0.000626115	0.0696374	n/a	n/a	n/a	n/a	n/a	n/a	n/a	n/a	n/a	n/a	n/a	n/a	n/a
TGME49_312050	0.34286	0.343372	0.335445	0.642322	bin 2	0.978373	1.87063	0.0608778	0.0144781	0.33976	0.0609636	0.000754369	0.812462	n/a	n/a	n/a	n/a	n/a	n/a	n/a	n/a	n/a	n/a	n/a	n/a	n/a
TGME49_300048	0.464289	0.390213	0.729568	0.640725	bin 1	1.57136	1.64199	0.0265534	0.00580863	0.0862281	0.249098	0.197204	0.00528195	n/a	n/a	n/a	n/a	n/a	n/a	n/a	n/a	n/a	n/a	n/a	n/a	n/a
TGME49_204530	0.379081	0.427391	0.382054	0.632384	bin 2	1.00784	1.47964	0.316423	0.188198	0.586018	0.0957009	0.0863284	0.769863	n/a	n/a	n/a	n/a	n/a	n/a	n/a	n/a	n/a	n/a	n/a	n/a	n/a
TGME49_295935	0.421344	0.5072	0.653726	0.631095	bin 2	1.55153	1.24427	0.126642	0.000129087	0.0459303	0.0598395	1.32243e-05	0.0255178	n/a	n/a	n/a	n/a	n/a	n/a	n/a	n/a	n/a	n/a	n/a	n/a	n/a
TGME49_298830	0.320638	0.314272	0.477608	0.630532	bin 1	1.48955	2.00633	3.43794e-05	0.000119859	0.203772	0.060125	4.08985e-09	0.591261	n/a	n/a	n/a	n/a	n/a	n/a	n/a	n/a	n/a	n/a	n/a	n/a	n/a
TGME49_242310	0.125045	0.203166	0.729641	0.627537	bin 2	5.83503	3.0888	0.0183881	0.00013358	0.458611	0.791947	0.00954324	0.743756	n/a	n/a	n/a	n/a	n/a	n/a	n/a	n/a	n/a	n/a	n/a	n/a	n/a
TGME49_205230	0.487387	0.602273	0.396898	0.623347	bin 2	0.814338	1.03499	0.759205	0.27951	0.647869	0.45631	0.0292808	0.246835	n/a	n/a	n/a	n/a	n/a	n/a	n/a	n/a	n/a	n/a	n/a	n/a	n/a
TGME49_225090	0.292984	0.317408	0.535565	0.615592	bin 2	1.82796	1.93943	0.150046	0.000419689	0.102872	0.042799	0.0985541	0.891506	n/a	n/a	n/a	n/a	n/a	n/a	n/a	n/a	n/a	n/a	n/a	n/a	n/a
TGME49_223080	0.629529	0.539495	0.858436	0.614727	bin 3	1.36362	1.13945	0.0355727	0.201878	0.251409	0.766596	0.603716	0.652089	n/a	n/a	n/a	n/a	n/a	n/a	n/a	n/a	n/a	n/a	n/a	n/a	n/a
TGME49_320410	0.369181	0.310587	1.22175	0.612375	bin 1	3.30936	1.97167	0.00639824	0.00638294	0.262494	0.965469	0.936543	0.305198	n/a	n/a	n/a	n/a	n/a	n/a	yes	yes	yes	yes	yes	yes	yes
TGME49_225200	0.620336	0.430048	0.797838	0.611064	bin 3	1.28614	1.42092	0.0340877	0.324964	0.484012	0.741543	0.20941	0.708875	n/a	n/a	n/a	n/a	n/a	n/a	n/a	n/a	n/a	n/a	n/a	n/a	n/a
TGME49_265030	0.77967	0.728252	0.772539	0.606139	bin 3	0.990854	0.83232	0.550678	0.406055	0.106256	0.48815	0.419254	0.675566	n/a	n/a	n/a	n/a	n/a	n/a	n/a	n/a	n/a	n/a	n/a	n/a	n/a
TGME49_232260	0.419925	0.628631	1.19658	0.602273	bin 2	2.84951	0.958072	0.941858	0.189436	0.366407	0.97485	0.331097	0.0853163	n/a	n/a	n/a	n/a	n/a	n/a	n/a	n/a	n/a	n/a	n/a	n/a	n/a
TGME49_228020	0.293499	0.229589	0.41589	0.601957	bin 1	1.41701	2.62189	0.391563	0.0217429	0.413125	0.269513	0.000196951	0.0307014	n/a	n/a	n/a	n/a	n/a	n/a	n/a	n/a	n/a	n/a	n/a	n/a	n/a
TGME49_255650	0.902165	0.637395	0.154349	0.600806	bin 3	0.171087	0.942596	0.933579	0.81787	0.810813	0.28221	0.0210033	0.174912	n/a	n/a	n/a	n/a	n/a	n/a	n/a	n/a	n/a	n/a	n/a	n/a	n/a
TGME49_247025	0.994196	0.717477	1.03609	0.600409	bin 3	1.04214	0.836834	0.161715	0.982791	0.403096	0.982713	0.034923	0.278853	n/a	n/a	n/a	n/a	n/a	n/a	n/a	n/a	n/a	n/a	n/a	n/a	n/a
TGME49_301400	0.223038	0.193772	0.506235	0.598697	bin 1	2.26973	3.0897	3.7955e-06	6.41293e-08	0.0465433	0.00744711	0.0186499	0.00844171	n/a	n/a	n/a	n/a	n/a	n/a	n/a	n/a	n/a	n/a	n/a	n/a	n/a
TGME49_242070	0.634964	0.595399	0.450108	0.597859	bin 3	0.708872	1.00413	0.0476652	0.205818	0.301113	0.0682352	0.103264	0.390251	n/a	n/a	n/a	n/a	n/a	n/a	n/a	n/a	n/a	n/a	n/a	n/a	n/a
TGME49_309980	0.483504	0.463214	0.53488	0.596038	bin 1	1.10626	1.28674	0.00126827	0.00380692	0.0228759	0.00651943	0.001094	0.745291	n/a	n/a	n/a	n/a	n/a	n/a	n/a	n/a	n/a	n/a	n/a	n/a	n/a
TGME49_309590	0.674394	0.675453	1.10148	0.585035	bin 4	1.63328	0.866138	0.00494498	0.181998	0.0252787	0.759389	0.00249071	0.011078	n/a	n/a	n/a	n/a	n/a	n/a	n/a	n/a	n/a	n/a	n/a	n/a	n/a
TGME49_278205	0.539376	0.507534	1.01388	0.584115	bin 3	1.87973	1.15089	0.431561	0.30213	0.316223	0.816518	0.995885	0.966121	n/a	n/a	n/a	n/a	n/a	n/a	n/a	n/a	n/a	n/a	n/a	n/a	n/a
TGME49_233030	0.667024	0.513215	0.452969	0.58317	bin 3	0.679089	1.13631	0.143953	0.391789	0.399542	0.0878347	0.0571588	0.760924	n/a	n/a	n/a	n/a	n/a	n/a	n/a	n/a	n/a	n/a	n/a	n/a	n/a
TGME49_205490	0.268613	0.230201	0.627628	0.582952	bin 1	2.33655	2.53236	1.63178e-05	1.92385e-05	0.0738831	0.103917	0.069964	0.0372821	n/a	n/a	n/a	n/a	n/a	n/a	n/a	n/a	n/a	n/a	n/a	n/a	n/a
TGME49_291880	0.497709	0.499033	0.695355	0.582705	bin 2	1.39711	1.16767	0.0201534	0.0559191	0.134438	0.318758	0.730023	0.244182	n/a	n/a	n/a	n/a	n/a	n/a	n/a	n/a	n/a	n/a	n/a	n/a	n/a
TGME49_203290	0.396267	0.369796	0.554412	0.581368	bin 1	1.39909	1.57213	4.06146e-05	5.00878e-05	0.0204471	0.0127157	9.20181e-05	0.742221	n/a	n/a	n/a	n/a	n/a	n/a	n/a	n/a	n/a	n/a	n/a	n/a	n/a
TGME49_241305	0.493385	0.493897	0.435446	0.578424	bin 2	0.882568	1.17114	0.105667	0.271381	0.685294	0.276893	0.024053	0.909175	n/a	n/a	n/a	n/a	n/a	n/a	n/a	n/a	n/a	n/a	n/a	n/a	n/a
TGME49_266920	0.176413	0.189011	0.598558	0.577406	bin 2	3.39293	3.05488	3.88983e-12	5.0823e-14	0.0118319	0.0185363	0.291585	6.28131e-08	n/a	n/a	n/a	n/a	n/a	n/a	n/a	n/a	n/a	n/a	n/a	n/a	n/a
TGME49_299780	0.0847721	0.115659	0.564992	0.573139	bin 2	6.66484	4.95542	1.08492e-05	4.48603e-09	0.122131	0.123226	4.65634e-05	0.675075	n/a	n/a	n/a	n/a	n/a	n/a	n/a	n/a	n/a	n/a	n/a	n/a	n/a
TGME49_253170	0.64569	0.56614	0.632714	0.569424	bin 3	0.979903	1.0058	0.0332224	0.15894	0.0448454	0.103917	0.0184686	0.000238428	n/a	n/a	n/a	n/a	n/a	n/a	n/a	n/a	n/a	n/a	n/a	n/a	n/a
TGME49_243460	0.234225	0.383026	0.484643	0.567642	bin 2	2.06914	1.482	0.248399	0.0372095	0.167596	0.16023	0.256867	0.950967	yes	yes	yes	yes	yes	yes	n/a	n/a	n/a	n/a	n/a	n/a	n/a
TGME49_312590	0.282364	0.398098	0.658849	0.565834	bin 2	2.33334	1.42134	0.0315036	0.00784109	0.232577	0.354261	0.934377	0.124965	n/a	n/a	n/a	n/a	n/a	n/a	n/a	n/a	n/a	n/a	n/a	n/a	n/a
TGME49_316600	0.731246	0.628849	0.787718	0.559879	bin 3	1.07723	0.890323	0.0156994	0.404621	0.124103	0.532973	0.172453	0.909176	n/a	n/a	n/a	n/a	n/a	n/a	n/a	n/a	n/a	n/a	n/a	n/a	n/a
TGME49_265175	0.343508	0.150127	1.06295	0.554056	bin 1	3.09438	3.69059	0.0162663	0.0718612	0.609495	0.991677	0.0268612	0.971786	n/a	n/a	n/a	n/a	n/a	n/a	n/a	n/a	n/a	n/a	n/a	n/a	n/a
TGME49_267600	0.259546	0.398683	0.259525	0.55249	bin 2	0.999919	1.38579	0.164765	0.0236939	0.410661	0.0281631	0.00302776	0.949982	n/a	n/a	n/a	n/a	n/a	n/a	n/a	n/a	n/a	n/a	n/a	n/a	n/a
TGME49_240690	0.666544	0.528901	0.568469	0.549548	bin 3	0.85286	1.03904	0.0282612	0.238661	0.232045	0.31018	0.0031632	0.665847	n/a	n/a	n/a	n/a	n/a	n/a	n/a	n/a	n/a	n/a	n/a	n/a	n/a
TGME49_221295	0.643165	0.498103	0.774258	0.546245	bin 3	1.20382	1.09665	0.151687	0.274758	0.17851	0.53249	0.9461	0.537145	n/a	n/a	n/a	n/a	n/a	n/a	n/a	n/a	n/a	n/a	n/a	n/a	n/a
TGME49_262890	0.142109	0.249861	0.404595	0.544321	bin 2	2.84708	2.17849	0.000707456	0.000154671	0.110998	0.0611259	0.00023928	0.861601	n/a	n/a	n/a	n/a	n/a	n/a	n/a	n/a	n/a	n/a	n/a	n/a	n/a
TGME49_245740	0.266158	0.255158	0.507089	0.541992	bin 1	1.90522	2.12415	0.000381421	0.00010981	0.0659184	0.0489703	0.00026699	0.881463	n/a	n/a	n/a	n/a	n/a	n/a	yes	n/a	yes	n/a	yes	n/a	yes
TGME49_270260	0.533309	0.223899	0.625921	0.537619	bin 3	1.17366	2.40116	0.0978563	0.221797	0.206106	0.322753	0.376572	0.0530289	n/a	n/a	n/a	n/a	n/a	n/a	n/a	n/a	n/a	n/a	n/a	n/a	n/a
TGME49_219300	0.803671	0.671286	0.914322	0.532935	bin 3	1.13768	0.793901	0.615358	0.737299	0.469093	0.5802	0.100443	0.390251	n/a	n/a	n/a	n/a	n/a	n/a	n/a	n/a	n/a	n/a	n/a	n/a	n/a
TGME49_263300	0.791409	0.74661	0.65559	0.532714	bin 3	0.828383	0.71351	0.85505	0.52122	0.0863789	0.297526	0.161931	0.150494	n/a	n/a	n/a	n/a	n/a	n/a	n/a	n/a	n/a	n/a	n/a	n/a	n/a
TGME49_204070	0.503588	0.486719	0.56	0.531225	bin 3	1.11202	1.09144	0.261763	0.0135921	0.0124071	0.0256427	0.0149331	0.310162	n/a	yes	n/a	yes	n/a	yes	n/a	n/a	n/a	n/a	n/a	n/a	n/a
TGME49_297310	0.763735	0.609414	0.170092	0.526959	bin 3	0.222711	0.864698	0.219686	0.602415	0.261093	0.011339	0.000628581	0.650891	n/a	n/a	n/a	n/a	n/a	n/a	n/a	n/a	n/a	n/a	n/a	n/a	n/a
TGME49_225105	0.245061	0.162518	0.757939	0.522076	bin 1	3.09285	3.21242	0.000139216	0.000443314	0.163555	0.498011	0.0996491	0.153831	n/a	n/a	n/a	n/a	n/a	n/a	n/a	n/a	n/a	n/a	n/a	n/a	n/a
TGME49_253000	0.740637	0.583109	0.571502	0.514465	bin 3	0.771636	0.882279	0.0184147	0.432363	0.097403	0.239451	1.42426e-05	0.0785988	n/a	n/a	n/a	n/a	n/a	n/a	n/a	n/a	n/a	n/a	n/a	n/a	n/a
TGME49_253950	0.624992	0.569294	0.940018	0.513691	bin 3	1.50405	0.90233	0.764	0.614877	0.602283	NA	0.200861	0.445087	n/a	n/a	n/a	n/a	n/a	n/a	n/a	n/a	n/a	n/a	n/a	n/a	n/a
TGME49_288630	0.753174	0.713353	0.548114	0.513329	bin 3	0.727739	0.719601	0.408823	0.487193	0.0411562	0.0515195	0.00578132	0.0047082	n/a	yes	n/a	yes	n/a	yes	n/a	n/a	n/a	n/a	n/a	n/a	n/a
TGME49_300285	0.518516	0.52071	0.257029	0.507989	bin 4	0.495701	0.97557	0.718034	0.169154	0.216806	0.0768982	0.013602	0.244009	n/a	n/a	n/a	n/a	n/a	n/a	n/a	n/a	n/a	n/a	n/a	n/a	n/a
TGME49_272730	0.390263	0.338379	0.617576	0.506919	bin 1	1.58246	1.49808	0.00745373	0.0123163	0.0113172	0.0700463	0.567908	0.0153445	n/a	n/a	n/a	n/a	n/a	n/a	n/a	n/a	n/a	n/a	n/a	n/a	n/a
TGME49_228160	0.143411	0.145884	0.451116	0.502612	bin 2	3.14562	3.44528	2.1427e-20	8.41885e-22	0.000358964	4.50907e-05	0.00464256	2.11621e-11	n/a	n/a	n/a	n/a	n/a	n/a	n/a	n/a	n/a	n/a	n/a	n/a	n/a
TGME49_227820	0.450403	0.451256	0.890156	0.500886	bin 2	1.97635	1.10998	0.932152	0.268982	0.316708	0.783475	0.843077	0.82649	n/a	n/a	n/a	n/a	n/a	n/a	n/a	n/a	n/a	n/a	n/a	n/a	n/a
TGME49_207970	0.25558	0.383438	0.749304	0.500881	bin 2	2.93177	1.30629	0.0742183	7.113e-05	0.0378929	0.390092	0.155386	0.690783	n/a	n/a	n/a	n/a	n/a	n/a	n/a	n/a	n/a	n/a	n/a	n/a	n/a
TGME49_239930	0.401168	0.490888	0.504762	0.499707	bin 2	1.25823	1.01797	0.487678	0.347207	0.500878	0.418702	0.41427	0.960061	n/a	n/a	n/a	n/a	n/a	n/a	n/a	n/a	n/a	n/a	n/a	n/a	n/a
TGME49_231420	0.771808	0.501362	0.519611	0.496309	bin 3	0.673238	0.989921	0.178873	0.475595	0.143278	0.153285	0.0212141	0.610473	n/a	n/a	n/a	n/a	n/a	n/a	n/a	n/a	n/a	n/a	n/a	n/a	n/a
TGME49_242760	0.455192	0.417284	0.427958	0.493147	bin 1	0.94017	1.1818	5.02504e-05	0.00290113	0.0124071	0.00182826	5.27333e-06	0.795963	n/a	n/a	n/a	n/a	n/a	n/a	n/a	n/a	n/a	n/a	n/a	n/a	n/a
TGME49_217660	0.266579	0.334463	0.682292	0.491266	bin 2	2.55944	1.46882	1.34462e-05	2.82143e-07	0.00318373	0.10817	0.481384	0.0649686	n/a	n/a	n/a	n/a	n/a	n/a	n/a	n/a	n/a	n/a	n/a	n/a	n/a
TGME49_244408	0.689942	0.691297	0.550092	0.490944	bin 4	0.797302	0.710178	0.671391	0.571231	0.116202	0.169611	0.187011	0.483754	n/a	n/a	n/a	n/a	n/a	n/a	n/a	n/a	n/a	n/a	n/a	n/a	n/a
TGME49_284530	0.320985	0.305958	0.646161	0.490143	bin 1	2.01305	1.60199	5.08025e-07	1.64207e-06	0.00705938	0.0838598	1.1794e-05	0.965755	n/a	n/a	n/a	n/a	n/a	n/a	n/a	n/a	n/a	n/a	n/a	n/a	n/a
TGME49_296010	0.369579	0.43608	0.552382	0.48327	bin 2	1.49463	1.10821	0.000873601	5.72126e-05	0.00261772	0.0109274	0.425994	0.101334	n/a	n/a	n/a	n/a	n/a	n/a	n/a	n/a	n/a	n/a	n/a	n/a	n/a
TGME49_239090	0.530183	0.452519	0.55473	0.475122	bin 3	1.0463	1.04995	0.000147226	0.0109741	0.0208954	0.0636457	0.0106826	0.531997	n/a	n/a	n/a	n/a	n/a	n/a	n/a	n/a	n/a	n/a	n/a	n/a	n/a
TGME49_226100	0.400753	0.320338	0.619405	0.474897	bin 1	1.5456	1.48249	0.00104952	0.00795489	0.0468666	0.0872042	0.00400436	0.854543	n/a	n/a	n/a	n/a	n/a	n/a	n/a	n/a	n/a	n/a	n/a	n/a	n/a
TGME49_253180	0.724858	0.571948	0.635581	0.471999	bin 3	0.876835	0.825248	4.51172e-05	0.126169	0.000941581	0.0484946	4.47896e-05	0.496423	n/a	n/a	n/a	n/a	n/a	n/a	n/a	n/a	n/a	n/a	n/a	n/a	n/a
TGME49_214530	0.504638	0.618827	0.336398	0.471989	bin 4	0.666613	0.762715	0.608225	0.243508	0.0812131	0.0137496	0.476441	0.760924	n/a	n/a	n/a	n/a	n/a	n/a	n/a	n/a	n/a	n/a	n/a	n/a	n/a
TGME49_205615	0.481978	0.405393	0.506171	0.469266	bin 1	1.0502	1.15756	0.957877	0.32236	0.209902	0.189201	0.846789	0.854571	n/a	n/a	n/a	n/a	n/a	n/a	n/a	n/a	n/a	n/a	n/a	n/a	n/a
TGME49_320430	0.357424	0.454636	0.378169	0.464992	bin 2	1.05804	1.02278	0.588231	0.188637	0.240447	0.285843	0.192062	0.615792	n/a	n/a	n/a	n/a	n/a	n/a	n/a	n/a	n/a	n/a	n/a	n/a	n/a
TGME49_220250	0.299499	0.428908	0.324117	0.461552	bin 2	1.0822	1.07611	0.143473	0.0123645	0.163121	0.0354424	0.161979	0.583563	n/a	n/a	n/a	n/a	n/a	n/a	n/a	n/a	n/a	n/a	n/a	n/a	n/a
TGME49_227840	0.726111	0.520605	0.943176	0.46087	bin 3	1.29894	0.885258	0.890753	0.600365	0.272997	0.847108	0.585355	0.307261	n/a	n/a	n/a	n/a	n/a	n/a	n/a	n/a	n/a	n/a	n/a	n/a	n/a
TGME49_282160	0.539124	0.518615	0.550762	0.460253	bin 3	1.02159	0.887465	2.59935e-05	0.00350539	0.000187865	0.00511382	2.82154e-10	0.0336408	n/a	n/a	n/a	n/a	n/a	n/a	n/a	n/a	n/a	n/a	n/a	n/a	n/a
TGME49_318450	0.291358	0.218902	0.781355	0.457906	bin 1	2.68177	2.09183	7.75311e-07	3.10352e-05	0.0375945	0.491446	0.0917512	0.138927	n/a	n/a	n/a	n/a	n/a	n/a	n/a	n/a	n/a	n/a	n/a	n/a	n/a
TGME49_239490	0.872753	0.666992	1.10014	0.455471	bin 3	1.26054	0.682874	0.163426	0.72718	0.0856827	0.944211	0.684921	0.971746	n/a	n/a	n/a	n/a	n/a	n/a	n/a	n/a	n/a	n/a	n/a	n/a	n/a
TGME49_313570	0.207546	0.354868	0.964146	0.452442	bin 2	4.64546	1.27496	0.168044	0.00773192	0.194549	0.729268	0.169728	0.593848	n/a	n/a	n/a	n/a	n/a	n/a	n/a	n/a	n/a	n/a	n/a	n/a	n/a
TGME49_254460	0.243527	0.271781	0.669715	0.452353	bin 2	2.75007	1.6644	0.0118741	0.00104212	0.241164	0.362861	0.00199778	0.726753	n/a	n/a	n/a	n/a	n/a	n/a	n/a	n/a	n/a	n/a	n/a	n/a	n/a
TGME49_236970	0.68533	0.713304	0.456977	0.450052	bin 4	0.666798	0.63094	0.149989	0.436095	0.127607	0.125676	0.0703305	0.908576	n/a	n/a	n/a	n/a	n/a	n/a	n/a	n/a	n/a	n/a	n/a	n/a	n/a
TGME49_237510	0.362089	0.36268	0.624316	0.447373	bin 2	1.7242	1.23352	0.0523141	0.0267704	0.120621	0.272362	0.000391881	0.15226	n/a	n/a	n/a	n/a	n/a	n/a	n/a	n/a	n/a	n/a	n/a	n/a	n/a
TGME49_217665	0.282239	0.213524	0.478176	0.445718	bin 1	1.69422	2.08744	5.00413e-05	3.71568e-06	0.00579212	0.00813935	0.00018015	0.783765	n/a	n/a	n/a	n/a	n/a	n/a	n/a	n/a	n/a	n/a	n/a	n/a	n/a
TGME49_205520	0.567974	0.374593	0.602373	0.444142	bin 3	1.06056	1.18567	0.241597	0.403218	0.00602568	0.102818	7.00684e-06	0.000474081	n/a	n/a	n/a	n/a	n/a	n/a	n/a	n/a	n/a	n/a	n/a	n/a	n/a
TGME49_217770	0.70466	0.705757	0.323913	0.443521	bin 4	0.459673	0.628433	0.528429	0.643039	0.307455	0.102701	0.332157	0.854571	n/a	n/a	n/a	n/a	n/a	n/a	n/a	n/a	n/a	n/a	n/a	n/a	n/a
TGME49_290250	0.112901	0.191085	0.40483	0.443069	bin 2	3.58571	2.31869	0.0197162	0.000780154	0.232045	0.175678	0.00267261	0.854571	n/a	n/a	n/a	n/a	n/a	n/a	n/a	n/a	n/a	n/a	n/a	n/a	n/a
TGME49_237280	0.594947	0.441777	0.274831	0.442234	bin 3	0.461943	1.00103	0.972719	0.398401	0.153555	NA	0.0970932	0.251048	n/a	n/a	n/a	n/a	n/a	n/a	n/a	n/a	n/a	n/a	n/a	n/a	n/a
TGME49_281460	0.300228	0.273924	0.500034	0.437897	bin 1	1.66551	1.59861	0.0144765	0.00176288	0.0187344	0.0515195	0.0989723	0.783726	n/a	n/a	n/a	n/a	n/a	n/a	n/a	n/a	n/a	n/a	n/a	n/a	n/a
TGME49_222155	0.405601	0.419582	0.542409	0.433799	bin 2	1.3373	1.03388	0.000214544	0.000230377	0.000941581	0.0144259	8.84772e-06	0.354443	n/a	n/a	n/a	n/a	n/a	n/a	n/a	n/a	n/a	n/a	n/a	n/a	n/a
TGME49_254070	0.102217	0.102341	0.518862	0.433266	bin 2	5.07607	4.23355	6.64177e-06	9.19166e-07	0.0289265	0.0722341	0.0711686	0.0306603	n/a	n/a	n/a	n/a	n/a	n/a	n/a	n/a	n/a	n/a	n/a	n/a	n/a
TGME49_207640	0.19112	0.248215	0.191613	0.432277	bin 2	1.00258	1.74154	0.041682	0.0109113	0.163121	0.0407259	0.00145216	0.750994	n/a	n/a	n/a	n/a	n/a	n/a	n/a	n/a	n/a	n/a	n/a	n/a	n/a
TGME49_226920	0.433903	0.411211	0.340846	0.431515	bin 1	0.785534	1.04938	0.163426	0.114302	0.0863789	0.100375	0.0155893	0.517185	n/a	n/a	n/a	n/a	n/a	n/a	n/a	n/a	n/a	n/a	n/a	n/a	n/a
TGME49_300200	0.682897	0.684992	0.661766	0.429075	bin 4	0.969057	0.626395	0.115799	0.426648	0.162296	0.482492	0.700826	0.7261	n/a	n/a	n/a	n/a	n/a	n/a	n/a	n/a	n/a	n/a	n/a	n/a	n/a
TGME49_219160	0.124572	0.138699	0.422993	0.428924	bin 2	3.39556	3.09247	2.09107e-05	8.4944e-06	0.0773492	0.0404415	4.87654e-05	0.210534	n/a	yes	yes	n/a	yes	n/a	n/a	n/a	n/a	n/a	n/a	n/a	n/a
TGME49_209485	0.784925	0.561086	0.694954	0.424482	bin 3	0.885376	0.756536	0.0086627	0.281049	0.0100668	0.307078	0.833544	0.246835	n/a	n/a	n/a	n/a	n/a	n/a	n/a	n/a	n/a	n/a	n/a	n/a	n/a
TGME49_268570	1.14433	0.59376	0.611059	0.424364	bin 3	0.533987	0.714706	0.941858	0.964505	0.55861	0.807638	0.148369	0.197211	n/a	n/a	n/a	n/a	n/a	n/a	n/a	n/a	n/a	n/a	n/a	n/a	n/a
TGME49_307790	0.474097	0.426968	0.738389	0.423461	bin 1	1.55746	0.991785	0.0550934	0.212505	0.16571	0.561467	0.46714	0.755548	n/a	n/a	n/a	n/a	n/a	n/a	n/a	n/a	n/a	n/a	n/a	n/a	n/a
TGME49_213790	0.485955	0.525688	0.659161	0.416417	bin 2	1.35642	0.792137	0.111685	0.210965	0.0745862	0.462632	0.499891	0.267855	n/a	n/a	n/a	n/a	n/a	n/a	n/a	n/a	n/a	n/a	n/a	n/a	n/a
TGME49_315150	0.397623	0.450599	0.206758	0.414579	bin 2	0.519985	0.920062	0.873101	0.271879	0.314096	0.0839585	0.0678894	0.554339	n/a	n/a	n/a	n/a	n/a	n/a	n/a	n/a	n/a	n/a	n/a	n/a	n/a
TGME49_292290	0.402435	0.587152	0.382806	0.413239	bin 2	0.951223	0.703802	0.3658	0.114302	0.0416442	0.064799	0.0253098	0.287017	n/a	n/a	n/a	n/a	n/a	n/a	n/a	n/a	n/a	n/a	n/a	n/a	n/a
TGME49_247570	0.639026	0.593076	0.60026	0.412202	bin 3	0.939335	0.695024	0.0978563	0.121972	0.00076133	0.0721306	0.628127	0.881463	n/a	n/a	n/a	n/a	n/a	n/a	n/a	n/a	n/a	n/a	n/a	n/a	n/a
TGME49_250850	0.231921	0.202563	0.322044	0.411189	bin 1	1.38859	2.02993	4.16385e-05	0.000101342	0.0109904	0.00246954	0.00107615	0.160648	n/a	n/a	yes	n/a	n/a	n/a	n/a	n/a	n/a	n/a	n/a	n/a	n/a
TGME49_230460	0.474955	0.342341	0.43944	0.408952	bin 1	0.925225	1.19458	3.91586e-09	0.00298559	0.000105207	0.000548026	2.08867e-05	0.285223	n/a	n/a	n/a	n/a	n/a	n/a	n/a	n/a	n/a	n/a	n/a	n/a	n/a
TGME49_233157	0.182822	0.272176	0.441479	0.407899	bin 2	2.41481	1.49866	0.108967	0.0158921	0.357134	0.23884	0.00353492	0.499201	n/a	n/a	n/a	n/a	n/a	n/a	n/a	n/a	n/a	n/a	n/a	n/a	n/a
TGME49_236830	0.382512	0.346472	0.17578	0.406543	bin 1	0.459541	1.17338	0.00163857	0.0231121	0.111155	0.0143391	1.51605e-06	0.416273	n/a	n/a	n/a	n/a	n/a	n/a	n/a	n/a	n/a	n/a	n/a	n/a	n/a
TGME49_248240	0.60878	0.693542	0.369212	0.403992	bin 4	0.606479	0.582505	0.20247	0.396471	0.0193484	0.0198449	0.329302	0.845714	n/a	n/a	n/a	n/a	n/a	n/a	n/a	n/a	n/a	n/a	n/a	n/a	n/a
TGME49_223560	0.733832	0.673615	0.793767	0.403678	bin 3	1.08167	0.599272	0.127528	0.350713	0.0199914	0.53058	0.120798	0.241416	n/a	n/a	n/a	n/a	n/a	n/a	n/a	n/a	n/a	n/a	n/a	n/a	n/a
TGME49_230940	0.590887	0.592533	0.228313	0.40116	bin 4	0.386389	0.677026	0.312808	0.29393	0.162316	0.0374061	0.0118354	0.667409	n/a	n/a	n/a	n/a	n/a	n/a	n/a	n/a	n/a	n/a	n/a	n/a	n/a
TGME49_289660	0.411004	0.404237	0.670642	0.396377	bin 1	1.63172	0.980558	3.09521e-05	0.00485306	0.0225303	0.371755	0.00010141	0.695625	n/a	n/a	n/a	n/a	n/a	n/a	n/a	n/a	n/a	n/a	n/a	n/a	n/a
TGME49_214920	0.879203	0.72933	0.6868	0.39508	bin 3	0.781162	0.541702	0.0183406	0.680609	8.15172e-05	0.133454	5.15879e-10	2.26726e-08	n/a	n/a	n/a	n/a	n/a	n/a	n/a	n/a	n/a	n/a	n/a	n/a	n/a
TGME49_275670	0.259778	0.23282	0.386467	0.394566	bin 1	1.48768	1.69472	1.57893e-09	5.14065e-10	0.000174814	9.35569e-05	9.29964e-15	0.432388	n/a	n/a	n/a	n/a	n/a	n/a	n/a	n/a	n/a	n/a	n/a	n/a	n/a
TGME49_203600	0.291648	0.164154	0.599816	0.394123	bin 1	2.05664	2.40094	0.00337319	0.00839621	0.106457	0.298821	0.0237173	0.861541	n/a	n/a	n/a	n/a	n/a	n/a	n/a	n/a	n/a	n/a	n/a	n/a	n/a
TGME49_253090	0.619739	0.471468	0.794605	0.392632	bin 3	1.28216	0.832787	0.000837951	0.0729309	0.00456643	0.495557	1.05987e-05	0.0138969	n/a	n/a	n/a	n/a	n/a	n/a	n/a	n/a	n/a	n/a	n/a	n/a	n/a
TGME49_218790	0.732713	0.570689	0.9584	0.389868	bin 3	1.30801	0.683153	2.13612e-05	0.19542	0.0177014	0.869187	9.07072e-10	0.00106403	n/a	n/a	n/a	n/a	n/a	n/a	n/a	n/a	n/a	n/a	n/a	n/a	n/a
TGME49_227330	0.571518	0.496456	0.776123	0.389065	bin 3	1.358	0.783684	4.02647e-12	0.000518577	1.11015e-07	0.196701	1.42181e-11	0.00396643	n/a	n/a	n/a	n/a	n/a	n/a	n/a	n/a	n/a	n/a	n/a	n/a	n/a
TGME49_204360	0.429399	0.337332	0.474379	0.386121	bin 1	1.10475	1.14463	0.0260609	0.0095546	0.00554865	0.0174465	0.0357949	0.944085	n/a	n/a	n/a	n/a	n/a	n/a	n/a	n/a	n/a	n/a	n/a	n/a	n/a
TGME49_262110	0.72651	0.455584	1.45853	0.384954	bin 3	2.00759	0.844968	0.0226865	0.487193	0.273868	0.5802	0.58203	0.973321	n/a	n/a	n/a	n/a	n/a	n/a	n/a	n/a	n/a	n/a	n/a	n/a	n/a
TGME49_211300	0.883344	0.708294	1.1153	0.379863	bin 3	1.26259	0.536308	0.40487	0.610675	0.256526	0.868265	0.856783	0.662371	n/a	n/a	n/a	n/a	n/a	n/a	n/a	n/a	n/a	n/a	n/a	n/a	n/a
TGME49_276890	0.803627	0.731548	0.478476	0.379358	bin 3	0.595396	0.518569	0.405319	0.478137	0.0566863	0.106142	0.00416113	0.0847263	n/a	n/a	n/a	n/a	n/a	n/a	n/a	n/a	n/a	n/a	n/a	n/a	n/a
TGME49_209050	0.412505	0.5376	0.401781	0.378878	bin 2	0.974002	0.704758	0.0490652	0.112214	0.0254859	0.0364741	0.775847	0.211742	n/a	n/a	n/a	n/a	n/a	n/a	n/a	n/a	n/a	n/a	n/a	n/a	n/a
TGME49_209450	0.252607	0.300185	0.427796	0.378599	bin 2	1.69353	1.26122	1.83599e-05	1.00614e-06	0.000948784	0.00857831	3.23824e-06	0.667409	n/a	n/a	n/a	n/a	n/a	n/a	n/a	n/a	n/a	n/a	n/a	n/a	n/a
TGME49_208710	0.629187	0.475058	0.706116	0.377633	bin 3	1.12227	0.794921	0.807483	0.477582	0.310237	0.573889	0.412001	0.483754	n/a	n/a	n/a	n/a	n/a	n/a	n/a	n/a	n/a	n/a	n/a	n/a	n/a
TGME49_250340	0.454181	0.454879	0.371426	0.373569	bin 2	0.817793	0.821248	0.0654707	0.270912	0.0977336	0.113046	0.0476794	0.98214	n/a	n/a	n/a	n/a	n/a	n/a	n/a	n/a	n/a	n/a	n/a	n/a	n/a
TGME49_213060	0.373261	0.487101	0.343734	0.364457	bin 2	0.920895	0.748218	0.001253	0.0324506	0.0105159	0.00673993	0.0414105	0.218049	n/a	n/a	n/a	n/a	n/a	n/a	n/a	n/a	n/a	n/a	n/a	n/a	n/a
TGME49_222130	0.446701	0.495602	0.890468	0.363278	bin 2	1.99343	0.733002	0.143953	0.196993	0.220586	0.717201	0.193508	0.7261	n/a	n/a	n/a	n/a	n/a	n/a	n/a	n/a	n/a	n/a	n/a	n/a	n/a
TGME49_289670	0.523352	0.454041	0.598043	0.362276	bin 3	1.14272	0.797893	0.000601316	0.0188013	0.000245575	0.0296108	6.52561e-05	0.176598	n/a	n/a	n/a	n/a	n/a	n/a	n/a	n/a	n/a	n/a	n/a	n/a	n/a
TGME49_306380	0.356374	0.268849	0	0.362	bin 1	0	1.34648	0.371284	0.139197	0.353541	NA	0.00179876	0.616432	n/a	n/a	n/a	n/a	n/a	n/a	n/a	n/a	n/a	n/a	n/a	n/a	n/a
TGME49_216670	0.355892	0.434397	0.550146	0.36118	bin 2	1.54582	0.831451	0.621168	0.281988	0.0766346	0.267606	0.725032	0.867857	n/a	n/a	n/a	n/a	n/a	n/a	n/a	n/a	n/a	n/a	n/a	n/a	n/a
TGME49_290670	0.27246	0.387746	0.440083	0.357155	bin 2	1.61522	0.921105	0.000448921	4.67409e-05	0.00211861	0.00824078	8.1574e-05	0.742248	n/a	n/a	n/a	n/a	n/a	n/a	n/a	n/a	n/a	n/a	n/a	n/a	n/a
TGME49_219610	0.210958	0.163534	0.486922	0.355682	bin 1	2.30814	2.17498	0.00534306	0.000552343	0.000191439	0.00944371	0.00355086	9.05383e-05	n/a	n/a	n/a	n/a	n/a	n/a	n/a	n/a	n/a	n/a	n/a	n/a	n/a
TGME49_208390	0.368495	0.391211	1.04289	0.352596	bin 2	2.83013	0.901294	0.482441	0.0276217	0.0252787	0.88196	0.402158	0.0702713	n/a	n/a	n/a	n/a	n/a	n/a	n/a	n/a	n/a	n/a	n/a	n/a	n/a
TGME49_314260	0.242336	0.255204	0.396739	0.351448	bin 2	1.63715	1.37713	0.00106056	0.000263365	0.0122853	0.0374676	0.000515133	0.840138	n/a	n/a	n/a	n/a	n/a	n/a	n/a	n/a	n/a	n/a	n/a	n/a	n/a
TGME49_249820	0.119687	0.135384	0.357223	0.350162	bin 2	2.98464	2.58644	2.21891e-06	2.82143e-07	0.0272213	0.0150409	6.32935e-07	0.781883	n/a	n/a	n/a	n/a	n/a	n/a	n/a	n/a	n/a	n/a	n/a	n/a	n/a
TGME49_227440	0.273667	0.274206	0.692529	0.347213	bin 2	2.53056	1.26625	0.000980457	0.00042878	0.0105891	0.269009	0.0241784	0.910477	n/a	yes	yes	yes	n/a	yes	n/a	n/a	n/a	n/a	n/a	n/a	n/a
TGME49_244190	0.334662	0.335814	0.160153	0.340901	bin 2	0.478552	1.01515	0.0583172	0.0226142	0.0331542	0.000900567	0.000761756	0.991475	n/a	n/a	n/a	n/a	n/a	n/a	n/a	n/a	n/a	n/a	n/a	n/a	n/a
TGME49_280660	0.422421	0.375883	0.952458	0.34019	bin 1	2.25476	0.905042	0.208492	0.124843	0.175929	0.92201	0.447996	0.637478	n/a	n/a	n/a	n/a	n/a	n/a	n/a	n/a	n/a	n/a	n/a	n/a	n/a
TGME49_222940	0.523214	0.442617	0.500335	0.336989	bin 3	0.956273	0.761356	7.93491e-05	0.0445657	0.000550911	0.0234887	3.10871e-05	0.41379	n/a	n/a	n/a	n/a	n/a	n/a	n/a	n/a	n/a	n/a	n/a	n/a	n/a
TGME49_220170	0.253056	0.182597	0.382148	0.335145	bin 1	1.51013	1.83543	0.00185245	0.0001547	0.0123957	0.00847461	0.000109636	0.850123	n/a	n/a	n/a	n/a	n/a	n/a	n/a	n/a	n/a	n/a	n/a	n/a	n/a
TGME49_319690	0.623439	0.727599	0.499329	0.335058	bin 4	0.800927	0.460498	0.182727	0.20858	0.0218765	0.142988	0.358952	0.854571	n/a	n/a	n/a	n/a	n/a	n/a	n/a	n/a	n/a	n/a	n/a	n/a	n/a
TGME49_268170	0.497089	0.667244	0.288745	0.334812	bin 2	0.580871	0.501784	0.329596	0.0454692	0.00460841	0.00214471	0.013431	0.460225	n/a	n/a	n/a	n/a	n/a	n/a	n/a	n/a	n/a	n/a	n/a	n/a	n/a
TGME49_251680	0.56571	0.474865	0.467653	0.333508	bin 3	0.826665	0.702321	1.78997e-06	0.00958071	7.51681e-05	0.00227533	4.69549e-17	0.000195311	n/a	n/a	n/a	n/a	n/a	n/a	n/a	n/a	n/a	n/a	n/a	n/a	n/a
TGME49_311425	0.77373	0.572671	0.839167	0.328282	bin 3	1.08457	0.573247	8.75974e-07	0.381166	0.000503476	0.562002	1.85536e-06	0.0371642	n/a	n/a	n/a	n/a	n/a	n/a	n/a	n/a	n/a	n/a	n/a	n/a	n/a
TGME49_221450	0.568713	0.69002	0.691814	0.325497	bin 4	1.21646	0.47172	0.0791833	0.168728	0.0475571	0.368981	0.0397965	0.378262	n/a	n/a	n/a	n/a	n/a	n/a	n/a	n/a	n/a	n/a	n/a	n/a	n/a
TGME49_243520	0.366203	0.44126	0.115762	0.32043	bin 2	0.316114	0.72617	0.235032	0.0772287	0.487981	0.188904	0.00415532	0.340655	n/a	n/a	n/a	n/a	n/a	n/a	n/a	n/a	n/a	n/a	n/a	n/a	n/a
TGME49_291600	0.183286	0.135862	0.248854	0.317564	bin 1	1.35774	2.33741	0.00148093	0.00153149	0.0500804	0.0263456	0.000833628	0.666195	n/a	n/a	n/a	n/a	n/a	n/a	n/a	n/a	n/a	n/a	n/a	n/a	n/a
TGME49_226755	0.549825	0.496999	0.550321	0.315423	bin 3	1.0009	0.634655	7.93491e-05	0.00839621	2.6817e-07	0.00857831	2.98462e-08	0.00114951	n/a	n/a	n/a	n/a	n/a	n/a	n/a	n/a	n/a	n/a	n/a	n/a	n/a
TGME49_244370	0.273951	0.249598	0.484231	0.313965	bin 1	1.76758	1.25788	4.80048e-05	0.000860989	0.0271998	0.0489703	5.68483e-06	0.854543	n/a	n/a	n/a	n/a	n/a	n/a	n/a	n/a	n/a	n/a	n/a	n/a	n/a
TGME49_287210	0.370563	0.418252	0.681955	0.312133	bin 2	1.84032	0.74628	0.0442419	0.00164812	0.0236412	0.349379	2.91626e-05	0.00789465	n/a	n/a	n/a	n/a	n/a	n/a	n/a	n/a	n/a	n/a	n/a	n/a	n/a
TGME49_240680	0.777635	0.600573	0.564048	0.309444	bin 3	0.725337	0.515248	0.00800354	0.532873	0.00453374	0.100556	0.0042371	0.37177	n/a	n/a	n/a	n/a	n/a	n/a	n/a	n/a	n/a	n/a	n/a	n/a	n/a
TGME49_266980	0.426661	0.485779	0.440847	0.309262	bin 2	1.03325	0.63663	0.0823495	0.0831898	0.0252787	0.0639785	0.00283466	0.280562	n/a	n/a	n/a	n/a	n/a	n/a	n/a	n/a	n/a	n/a	n/a	n/a	n/a
TGME49_320135	0.421163	0.466572	0.637535	0.306415	bin 2	1.51375	0.656738	0.565715	0.149547	0.148645	0.471344	0.112847	0.229268	n/a	n/a	n/a	n/a	n/a	n/a	n/a	n/a	n/a	n/a	n/a	n/a	n/a
TGME49_300160	0.277956	0.202994	0.24464	0.305993	bin 1	0.880139	1.5074	8.26929e-06	0.000117027	0.000739376	0.000207607	4.52532e-07	0.931919	n/a	n/a	n/a	n/a	n/a	n/a	n/a	n/a	n/a	n/a	n/a	n/a	n/a
TGME49_321685	0.314655	0.251225	0.301058	0.304971	bin 1	0.95679	1.21393	0.00127305	0.026859	0.0221648	0.0427783	0.00514319	0.650895	n/a	n/a	n/a	n/a	n/a	n/a	n/a	n/a	n/a	n/a	n/a	n/a	n/a
TGME49_260830	0.348097	0.315344	0.463924	0.30476	bin 1	1.33274	0.966437	2.96709e-05	6.58658e-06	3.39608e-07	0.000677473	0.00489198	0.967025	n/a	n/a	n/a	n/a	n/a	n/a	n/a	n/a	n/a	n/a	n/a	n/a	n/a
TGME49_248740	0.366065	0.351497	0.219702	0.304057	bin 1	0.600172	0.865035	0.000115918	0.0226142	0.00970062	0.000816018	3.30269e-06	0.860534	n/a	n/a	n/a	n/a	n/a	n/a	n/a	n/a	n/a	n/a	n/a	n/a	n/a
TGME49_208550	0.247404	0.34251	0.396272	0.303942	bin 2	1.60172	0.887396	0.000726825	0.000304311	0.014696	0.0240043	9.53024e-07	0.248987	n/a	n/a	n/a	n/a	n/a	n/a	n/a	n/a	n/a	n/a	n/a	n/a	n/a
TGME49_249690	0.439804	0.732375	0.549064	0.301627	bin 2	1.24843	0.411848	0.322969	0.196456	0.116411	0.392767	0.411231	0.79279	n/a	n/a	n/a	n/a	n/a	n/a	n/a	n/a	n/a	n/a	n/a	n/a	n/a
TGME49_239020	0.192986	0.193413	0.252063	0.300723	bin 2	1.30612	1.55483	0.00568859	0.0014148	0.00613928	0.00234577	0.017834	0.506469	n/a	yes	n/a	n/a	n/a	n/a	n/a	n/a	n/a	n/a	n/a	n/a	n/a
TGME49_213700	0.683965	0.586493	0.541749	0.300689	bin 3	0.792072	0.51269	0.00906477	0.317908	4.77521e-06	0.0157486	0.0253098	0.0157869	n/a	n/a	n/a	n/a	n/a	n/a	n/a	n/a	n/a	n/a	n/a	n/a	n/a
TGME49_239810	0.482965	0.558645	0.410003	0.299968	bin 2	0.848929	0.536957	0.121704	0.0547048	0.000354121	0.00591284	0.191143	0.790301	n/a	n/a	n/a	n/a	n/a	n/a	n/a	n/a	n/a	n/a	n/a	n/a	n/a
TGME49_224960	0.250908	0.147658	0.558306	0.295378	bin 1	2.22514	2.00042	3.11761e-06	8.1478e-05	0.00261772	0.0706726	0.0268612	0.19838	n/a	n/a	n/a	n/a	n/a	n/a	n/a	n/a	n/a	n/a	n/a	n/a	n/a
TGME49_225170	0.690563	0.693635	0.426211	0.2919	bin 4	0.617194	0.420827	0.350871	0.199192	0.097403	0.177757	0.0570177	0.401816	n/a	n/a	n/a	n/a	n/a	n/a	n/a	n/a	n/a	n/a	n/a	n/a	n/a
TGME49_242700	0.369106	0.406501	0.202911	0.29139	bin 2	0.549738	0.716825	0.0125893	0.0522802	0.0124745	0.000816018	0.0205051	0.298	n/a	n/a	n/a	n/a	n/a	n/a	n/a	n/a	n/a	n/a	n/a	n/a	n/a
TGME49_293900	0.0899641	0.0900988	0.324624	0.290228	bin 2	3.60837	3.22122	1.06041e-05	1.00614e-06	0.0199914	0.0324808	1.53632e-05	0.754739	n/a	n/a	n/a	n/a	n/a	n/a	n/a	n/a	n/a	n/a	n/a	n/a	n/a
TGME49_249725	0.635424	0.617856	0.489122	0.289469	bin 3	0.769757	0.468506	0.257083	0.347207	0.0143986	0.124652	0.0503596	0.21675	n/a	n/a	n/a	n/a	n/a	n/a	n/a	n/a	n/a	n/a	n/a	n/a	n/a
TGME49_205630	0.607365	0.68779	0.275975	0.288899	bin 4	0.45438	0.42004	0.194709	0.181955	0.00997995	0.00491463	0.068688	0.931919	n/a	n/a	n/a	n/a	n/a	n/a	n/a	n/a	n/a	n/a	n/a	n/a	n/a
TGME49_278600	0.928361	0.656497	0.643469	0.286764	bin 3	0.693124	0.43681	2.73862e-09	0.688852	7.34266e-12	0.0364006	3.4996e-11	2.91362e-06	n/a	n/a	n/a	n/a	n/a	n/a	n/a	n/a	n/a	n/a	n/a	n/a	n/a
TGME49_308060	0.239049	0.347938	0.323044	0.286297	bin 2	1.35137	0.822838	0.0228833	0.00279898	0.0100668	0.0110181	0.00834245	0.908576	n/a	n/a	n/a	n/a	n/a	n/a	n/a	n/a	n/a	n/a	n/a	n/a	n/a
TGME49_291170	0.289164	0.367668	0.659155	0.285712	bin 2	2.27952	0.777092	0.124997	0.100792	0.286599	0.493802	0.0360539	0.610473	n/a	n/a	n/a	n/a	n/a	n/a	n/a	n/a	n/a	n/a	n/a	n/a	n/a
TGME49_249400	0.492577	0.382983	0.486014	0.284636	bin 1	0.986675	0.743207	0.000168484	0.00835823	8.09505e-07	0.0057136	0.0160692	0.745891	n/a	n/a	n/a	n/a	n/a	n/a	n/a	n/a	n/a	n/a	n/a	n/a	n/a
TGME49_220340	0.45377	0.454538	0.277141	0.284038	bin 2	0.610751	0.624894	0.244404	0.329381	0.134438	0.0761622	0.143045	0.965755	n/a	n/a	n/a	n/a	n/a	n/a	n/a	n/a	n/a	n/a	n/a	n/a	n/a
TGME49_218910	0.640701	0.723955	0.488193	0.281013	bin 4	0.761966	0.388163	0.177863	0.270957	0.00160539	0.0440045	0.357449	0.689788	n/a	n/a	n/a	n/a	n/a	n/a	n/a	n/a	n/a	n/a	n/a	n/a	n/a
TGME49_223810	0.291031	0.307107	0.339295	0.278774	bin 2	1.16584	0.907742	7.16055e-05	6.97608e-06	7.51681e-05	0.000319718	3.96046e-07	0.430828	n/a	n/a	n/a	n/a	n/a	n/a	n/a	n/a	n/a	n/a	n/a	n/a	n/a
TGME49_264940	0.369954	0.370576	0.333771	0.277893	bin 2	0.902196	0.749895	0.00450461	0.0227192	0.0122853	0.00877875	0.00296652	0.90533	n/a	n/a	n/a	n/a	n/a	n/a	n/a	n/a	n/a	n/a	n/a	n/a	n/a
TGME49_212970	0.292453	0.299083	0.345194	0.277892	bin 2	1.18034	0.929147	5.64697e-05	1.21358e-06	3.85508e-06	0.000117732	0.00102075	0.927515	n/a	n/a	n/a	n/a	n/a	n/a	n/a	n/a	n/a	n/a	n/a	n/a	n/a
TGME49_288370	0.178932	0.178104	0.269641	0.274386	bin 1	1.50695	1.5406	1.22534e-13	3.36751e-15	7.98987e-08	5.10714e-08	9.05808e-21	0.255714	n/a	n/a	n/a	n/a	n/a	n/a	n/a	n/a	n/a	n/a	n/a	n/a	n/a
TGME49_311300	0.414699	0.286614	0.222808	0.272029	bin 1	0.537277	0.949111	0.000807155	0.0182155	0.000245575	1.8164e-05	0.000382555	0.662371	n/a	n/a	n/a	n/a	n/a	n/a	n/a	n/a	n/a	n/a	n/a	n/a	n/a
TGME49_216400	0.274342	0.246202	0.429822	0.269186	bin 1	1.56674	1.09335	0.000366524	0.00511335	0.0425064	0.177757	0.000170634	0.772997	n/a	n/a	n/a	n/a	n/a	n/a	n/a	n/a	n/a	n/a	n/a	n/a	n/a
TGME49_223985	0.337613	0.442285	0.37903	0.268736	bin 2	1.12268	0.607608	0.218343	0.122717	0.140243	0.255715	0.0608564	0.564627	n/a	n/a	n/a	n/a	n/a	n/a	n/a	n/a	n/a	n/a	n/a	n/a	n/a
TGME49_279100	0.522752	0.380479	0.43174	0.268198	bin 3	0.825898	0.704896	0.0672417	0.131563	0.00300716	0.0363058	0.0176134	0.301712	n/a	n/a	n/a	n/a	n/a	n/a	n/a	n/a	n/a	n/a	n/a	n/a	n/a
TGME49_252280	0.459559	0.506649	0.788713	0.265883	bin 2	1.71624	0.524788	0.111685	0.108164	0.0684648	0.538221	0.0487188	0.285395	n/a	n/a	n/a	n/a	n/a	n/a	n/a	n/a	n/a	n/a	n/a	n/a	n/a
TGME49_254603	0.15178	0.261302	0.596378	0.264681	bin 2	3.92923	1.01293	0.045012	4.93046e-05	0.0222398	0.272875	0.00558851	0.180157	n/a	n/a	n/a	n/a	n/a	n/a	n/a	n/a	n/a	n/a	n/a	n/a	n/a
TGME49_217040	0.683023	0.663881	0.448037	0.262762	bin 3	0.655961	0.395797	0.338782	0.482712	0.0369974	0.0444888	0.00212392	0.0967317	n/a	n/a	n/a	n/a	n/a	n/a	n/a	n/a	n/a	n/a	n/a	n/a	n/a
TGME49_228145	0.27272	0.259339	0.350221	0.262005	bin 1	1.28418	1.01028	1.27679e-06	3.71568e-06	0.000137549	0.00167702	3.82926e-10	0.17978	n/a	n/a	n/a	n/a	n/a	n/a	n/a	n/a	n/a	n/a	n/a	n/a	n/a
TGME49_320200	0.363145	0.297226	0.740704	0.261791	bin 1	2.03969	0.88078	0.00383287	0.0378072	0.0432477	0.417599	0.172453	0.760924	n/a	n/a	n/a	n/a	n/a	n/a	n/a	n/a	n/a	n/a	n/a	n/a	n/a
TGME49_285700	0.368305	0.285847	0.200908	0.257872	bin 1	0.545493	0.902134	0.00614345	0.0612685	0.0128972	0.00887311	0.0020793	0.988005	n/a	n/a	n/a	n/a	n/a	n/a	n/a	n/a	n/a	n/a	n/a	n/a	n/a
TGME49_235680	0.195476	0.164689	0.341446	0.257496	bin 1	1.74674	1.56353	1.14606e-17	4.16515e-17	2.3638e-09	1.21956e-07	3.30713e-17	0.931919	n/a	n/a	n/a	n/a	n/a	n/a	n/a	n/a	n/a	n/a	n/a	n/a	n/a
TGME49_277490	0.722636	0.678901	0.390122	0.25574	bin 3	0.539859	0.376698	0.0248901	0.469112	0.000209712	0.00313131	0.000388572	0.150078	yes	yes	n/a	yes	yes	yes	n/a	n/a	n/a	n/a	n/a	n/a	n/a
TGME49_220310	0.263496	0.264008	0.924995	0.255575	bin 2	3.51047	0.968057	0.155869	0.0522179	0.336474	0.886865	0.0503596	0.354443	n/a	n/a	n/a	n/a	n/a	n/a	n/a	n/a	n/a	n/a	n/a	n/a	n/a
TGME49_318650	0.166756	0.146217	0.390237	0.255518	bin 1	2.34017	1.74753	3.90281e-33	1.46263e-26	1.10371e-14	5.00132e-08	2.57643e-16	0.077228	n/a	n/a	n/a	n/a	n/a	n/a	n/a	n/a	n/a	n/a	n/a	n/a	n/a
TGME49_239795	0.140437	0.0996151	0.243199	0.254697	bin 1	1.73173	2.55681	4.5802e-14	1.86171e-16	8.44647e-10	1.85499e-11	1.74052e-09	0.019256	n/a	n/a	n/a	n/a	n/a	n/a	n/a	n/a	n/a	n/a	n/a	n/a	n/a
TGME49_229020	0.496385	0.390066	0.484766	0.253927	bin 1	0.976593	0.650985	7.31425e-11	0.000540937	1.00002e-07	0.00754624	5.72338e-16	0.0007686	n/a	n/a	n/a	n/a	n/a	n/a	n/a	n/a	n/a	n/a	n/a	n/a	n/a
TGME49_236560	0.556906	0.558186	1.07869	0.253303	bin 4	1.93694	0.453796	0.85007	0.427841	0.0725075	0.913221	0.538609	0.0785988	n/a	n/a	n/a	n/a	n/a	n/a	n/a	n/a	n/a	n/a	n/a	n/a	n/a
TGME49_248170	0.392405	0.642851	0.267211	0.250696	bin 2	0.680959	0.389975	0.223324	0.0870787	0.0370672	0.0428739	0.0471959	0.655224	n/a	n/a	n/a	n/a	n/a	n/a	n/a	n/a	n/a	n/a	n/a	n/a	n/a
TGME49_293550	0.392938	0.549948	0.400129	0.249485	bin 2	1.0183	0.453653	0.0923572	0.0853156	0.00274914	0.0337287	0.77422	0.768235	n/a	n/a	n/a	n/a	n/a	n/a	n/a	n/a	n/a	n/a	n/a	n/a	n/a
TGME49_309410	0.219347	0.202667	0.262796	0.246792	bin 1	1.19808	1.21773	3.94556e-09	1.73466e-07	7.19052e-07	7.72765e-07	2.94759e-06	0.234155	n/a	n/a	n/a	n/a	n/a	n/a	n/a	n/a	n/a	n/a	n/a	n/a	n/a
TGME49_240560	0.804468	0.694625	0.507133	0.245182	bin 3	0.630395	0.352971	0.00104308	0.484246	0.000281314	0.0641697	2.14722e-05	0.0343756	n/a	n/a	n/a	n/a	n/a	n/a	n/a	n/a	n/a	n/a	n/a	n/a	n/a
TGME49_241010	0.595243	0.452295	0.529705	0.241028	bin 3	0.889898	0.5329	1.75854e-10	0.00813199	8.20022e-11	0.00248699	2.61668e-18	8.49137e-07	n/a	n/a	n/a	n/a	n/a	n/a	n/a	n/a	n/a	n/a	n/a	n/a	n/a
TGME49_208430	0.207064	0.173387	0.40108	0.238586	bin 1	1.93699	1.37603	0.000318043	9.09617e-06	0.000230919	0.00741309	5.0712e-05	0.393717	n/a	n/a	n/a	n/a	n/a	n/a	n/a	n/a	n/a	n/a	n/a	n/a	n/a
TGME49_217810	0.435886	0.331895	0.221711	0.238582	bin 1	0.508644	0.718849	0.000151473	0.00853034	0.00880472	0.00426211	7.56387e-12	0.00338776	n/a	n/a	n/a	n/a	n/a	n/a	n/a	n/a	n/a	n/a	n/a	n/a	n/a
TGME49_222140	0.934181	0.743892	0.116128	0.237148	bin 3	0.12431	0.318793	0.515483	0.934742	0.0228552	0.00379491	0.0085727	0.443965	n/a	n/a	n/a	n/a	n/a	n/a	n/a	n/a	n/a	n/a	n/a	n/a	n/a
TGME49_309210	0.172048	0.229142	0.513399	0.23685	bin 2	2.98405	1.03364	0.0377485	0.000383984	0.0681701	0.275988	0.00111256	0.184417	n/a	n/a	n/a	n/a	n/a	n/a	n/a	n/a	n/a	n/a	n/a	n/a	n/a
TGME49_306550	0.295878	0.3415	0.235606	0.236604	bin 2	0.796294	0.692838	0.00315353	0.000808177	0.00966175	0.00824078	2.52446e-07	0.0827151	n/a	n/a	n/a	n/a	n/a	n/a	n/a	n/a	n/a	n/a	n/a	n/a	n/a
TGME49_252450	0.475807	0.376433	0.349213	0.236027	bin 1	0.733939	0.627008	0.000184124	0.0276914	0.000309138	0.00400883	4.08985e-09	0.0193149	n/a	n/a	n/a	n/a	n/a	n/a	n/a	n/a	n/a	n/a	n/a	n/a	n/a
TGME49_222880	0.25857	0.241872	0.277545	0.235925	bin 1	1.07338	0.975415	2.96709e-05	5.05704e-06	0.000490063	0.000515423	4.51802e-09	0.276077	n/a	n/a	n/a	n/a	n/a	n/a	n/a	n/a	n/a	n/a	n/a	n/a	n/a
TGME49_213920	0.209398	0.272202	0.481708	0.232967	bin 2	2.30043	0.85586	0.137612	0.0543855	0.0778355	0.247687	0.177593	0.822842	n/a	n/a	n/a	n/a	n/a	n/a	n/a	n/a	n/a	n/a	n/a	n/a	n/a
TGME49_297925	0.801336	0.632846	0.839838	0.228878	bin 3	1.04805	0.361665	0.385497	0.838616	0.153555	0.717201	0.63253	0.653256	n/a	n/a	n/a	n/a	n/a	n/a	n/a	n/a	n/a	n/a	n/a	n/a	n/a
TGME49_221585	0.0879733	0.0568239	0.445999	0.225393	bin 1	5.06971	3.96652	1.02877e-09	2.19634e-10	8.84085e-05	0.00495456	1.26096e-06	0.384665	n/a	n/a	n/a	n/a	n/a	n/a	n/a	n/a	n/a	n/a	n/a	n/a	n/a
TGME49_244670	0.55452	0.472318	0.154406	0.223405	bin 3	0.278449	0.472996	0.0548003	0.134677	0.044014	0.0332089	0.0126713	0.859045	n/a	n/a	n/a	n/a	n/a	n/a	n/a	n/a	n/a	n/a	n/a	n/a	n/a
TGME49_290678	0.534074	0.72643	0.437973	0.22053	bin 4	0.820061	0.303581	0.0495434	0.21088	0.0442102	0.221614	0.00494091	0.248987	n/a	n/a	n/a	n/a	n/a	n/a	n/a	n/a	n/a	n/a	n/a	n/a	n/a
TGME49_313030	0.0779911	0.119316	0.366543	0.219547	bin 2	4.6998	1.84005	4.82216e-05	5.039e-09	0.00166317	0.0307387	3.79965e-08	0.0534401	n/a	n/a	n/a	n/a	n/a	n/a	n/a	n/a	n/a	n/a	n/a	n/a	n/a
TGME49_306900	0.284417	0.25386	0.744955	0.218076	bin 1	2.61923	0.859039	1.08282e-05	0.000105009	0.0006969	0.475367	7.50978e-06	0.0350036	n/a	n/a	n/a	n/a	n/a	n/a	n/a	n/a	n/a	n/a	n/a	n/a	n/a
TGME49_226270	0.404524	0.644895	0.530286	0.217112	bin 2	1.31089	0.336662	0.496081	0.109018	0.0013323	0.117567	0.596599	0.825767	n/a	n/a	n/a	n/a	n/a	n/a	n/a	n/a	n/a	n/a	n/a	n/a	n/a
TGME49_248610	0.399514	0.382955	0.155911	0.216489	bin 1	0.390251	0.565312	0.0081975	0.0278845	0.0132012	0.00214471	8.00698e-06	0.36723	n/a	n/a	n/a	n/a	n/a	n/a	n/a	n/a	n/a	n/a	n/a	n/a	n/a
TGME49_283585	0.339751	0.549096	0.443467	0.216306	bin 2	1.30527	0.393932	0.84119	0.0733987	0.148549	0.304896	0.0309317	0.0231933	n/a	n/a	n/a	n/a	n/a	n/a	n/a	n/a	n/a	n/a	n/a	n/a	n/a
TGME49_210430	0.514214	0.405643	0.17755	0.21611	bin 3	0.345284	0.532759	0.351815	0.280808	0.0128716	0.01273	0.00510513	0.119467	n/a	n/a	n/a	n/a	n/a	n/a	n/a	n/a	n/a	n/a	n/a	n/a	n/a
TGME49_212920	1.10537	0.594944	0.321458	0.216072	bin 3	0.290814	0.36318	0.109627	0.90433	0.00519184	0.0135002	0.00443283	0.244271	n/a	n/a	n/a	n/a	n/a	n/a	n/a	n/a	n/a	n/a	n/a	n/a	n/a
TGME49_216090	0.363748	0.278766	0.409782	0.212805	bin 1	1.12656	0.763382	6.52023e-07	0.000840902	2.4508e-07	0.00281965	1.39699e-08	0.0376139	n/a	n/a	n/a	n/a	n/a	n/a	n/a	n/a	n/a	n/a	n/a	n/a	n/a
TGME49_277500	0.531982	0.511747	0.288328	0.209938	bin 3	0.541987	0.410238	0.0184147	0.106822	0.0157887	0.0440045	0.0117058	0.81453	n/a	n/a	n/a	n/a	n/a	n/a	n/a	n/a	n/a	n/a	n/a	n/a	n/a
TGME49_321410	0.607345	0.505346	0.526232	0.20851	bin 3	0.866446	0.412607	0.00113348	0.151686	1.245e-07	0.0189881	1.10267e-05	0.000643927	n/a	n/a	n/a	n/a	n/a	n/a	yes	yes	yes	yes	yes	n/a	yes
TGME49_249030	0.330078	0.219483	0.216578	0.203249	bin 1	0.656142	0.926035	3.666e-05	0.00371379	0.000107956	0.00035576	1.81465e-05	0.931919	n/a	n/a	n/a	n/a	n/a	n/a	n/a	n/a	n/a	n/a	n/a	n/a	n/a
TGME49_319600	0.518539	0.519499	0.499888	0.197001	bin 4	0.964032	0.379213	0.201371	0.272395	0.0448409	0.298821	0.163381	0.465695	n/a	n/a	n/a	n/a	n/a	n/a	n/a	n/a	n/a	n/a	n/a	n/a	n/a
TGME49_247630	0.477433	0.556417	0.207807	0.195962	bin 2	0.435259	0.352185	0.261836	0.205818	0.0221377	0.0117702	0.00187424	0.187521	n/a	n/a	n/a	n/a	n/a	n/a	n/a	n/a	n/a	n/a	n/a	n/a	n/a
TGME49_313277	0.0893312	0.0687806	0.366708	0.189591	bin 1	4.10504	2.75647	1.72516e-06	6.74896e-08	0.000174139	0.00499088	5.18008e-05	0.744596	n/a	n/a	n/a	n/a	n/a	n/a	n/a	n/a	n/a	n/a	n/a	n/a	n/a
TGME49_288590	0.307134	0.278857	0.411938	0.187907	bin 1	1.34123	0.673848	3.57756e-06	0.000323152	0.000116618	0.01273	6.56739e-05	0.898423	n/a	n/a	n/a	n/a	n/a	n/a	n/a	n/a	n/a	n/a	n/a	n/a	n/a
TGME49_233390	0.41889	0.53339	0.25374	0.185593	bin 2	0.605744	0.34795	0.0558539	0.0427757	0.00076133	0.00488878	2.08867e-05	0.0204911	n/a	n/a	n/a	n/a	n/a	n/a	n/a	n/a	n/a	n/a	n/a	n/a	n/a
TGME49_286090	0.255693	0.196884	0.342117	0.184617	bin 1	1.338	0.937697	3.2402e-20	8.80103e-15	1.84151e-15	1.41755e-08	3.41676e-16	0.742248	n/a	n/a	n/a	n/a	n/a	n/a	n/a	n/a	n/a	n/a	n/a	n/a	n/a
TGME49_264740	0.155309	0.199382	0.176726	0.182735	bin 2	1.1379	0.91651	2.4312e-12	1.09619e-15	1.04363e-11	6.13853e-14	1.22619e-16	0.912433	n/a	n/a	n/a	n/a	n/a	n/a	n/a	n/a	n/a	n/a	n/a	n/a	n/a
TGME49_223520	0.135566	0.126113	0.19049	0.173307	bin 1	1.40515	1.37422	2.11957e-05	2.39069e-05	0.00414582	0.00426602	1.56563e-06	0.91947	n/a	n/a	n/a	n/a	n/a	n/a	n/a	n/a	n/a	n/a	n/a	n/a	n/a
TGME49_249490	0.404018	0.369193	0.379396	0.17213	bin 1	0.939058	0.466232	0.000201471	0.00537756	0.00067769	0.031321	0.000384506	0.553987	n/a	n/a	n/a	n/a	n/a	n/a	n/a	n/a	n/a	n/a	n/a	n/a	n/a
TGME49_278740	0.380426	0.45299	0.425415	0.17085	bin 2	1.11826	0.37716	0.0235101	0.0112845	0.000465009	0.031321	7.51006e-07	0.00051426	n/a	n/a	n/a	n/a	n/a	n/a	n/a	n/a	n/a	n/a	n/a	n/a	n/a
TGME49_202470	0.205507	0.138244	0.33089	0.169372	bin 1	1.61012	1.22517	4.7048e-05	0.000185464	0.00057412	0.00950769	0.000631771	0.879783	n/a	n/a	n/a	n/a	n/a	n/a	n/a	n/a	n/a	n/a	n/a	n/a	n/a
TGME49_281910	0.619267	0.518199	0.484693	0.167962	bin 3	0.782687	0.324126	0.000944325	0.120408	2.12232e-08	0.00662297	0.0097909	0.0545423	n/a	n/a	n/a	n/a	n/a	n/a	n/a	n/a	n/a	n/a	n/a	n/a	n/a
TGME49_280580	0.103052	0.192552	0.161925	0.165144	bin 2	1.57131	0.85766	0.00451792	7.69867e-06	0.00214775	0.0018506	1.81007e-06	0.0880915	n/a	n/a	n/a	n/a	n/a	n/a	yes	yes	n/a	n/a	n/a	yes	yes
TGME49_209160	0.355348	0.291208	0.206324	0.162321	bin 1	0.580624	0.557406	0.000579859	0.00776729	0.00169655	0.00202755	3.38394e-07	0.13043	n/a	n/a	n/a	n/a	n/a	n/a	n/a	n/a	n/a	n/a	n/a	n/a	n/a
TGME49_280470	0.164851	0.252305	0.295233	0.156756	bin 2	1.79091	0.621293	8.215e-06	3.49394e-06	1.62475e-05	0.000961849	0.000127749	0.991475	n/a	n/a	n/a	n/a	n/a	n/a	n/a	n/a	n/a	n/a	n/a	n/a	n/a
TGME49_225315	0.345063	0.230324	0.431585	0.153224	bin 1	1.25074	0.665254	2.56183e-05	0.00380766	0.000669984	0.0330774	1.4394e-05	0.394993	n/a	n/a	n/a	n/a	n/a	n/a	n/a	n/a	n/a	n/a	n/a	n/a	n/a
TGME49_247720	0.488004	0.434528	0.34697	0.152941	bin 1	0.710999	0.351971	0.00287056	0.0672614	6.45695e-07	0.00303259	1.34639e-06	0.000622517	n/a	n/a	n/a	n/a	n/a	n/a	n/a	n/a	n/a	n/a	n/a	n/a	n/a
TGME49_288620	0.215309	0.157391	0.138515	0.1522	bin 1	0.643333	0.96702	0.0002784	0.00102768	0.0325456	0.0184252	9.83331e-06	0.411315	n/a	n/a	n/a	n/a	n/a	n/a	yes	n/a	n/a	n/a	yes	n/a	n/a
TGME49_222930	0.11124	0.0845991	0.415514	0.151417	bin 1	3.7353	1.78981	6.67582e-19	3.39567e-17	9.05241e-11	0.00118386	3.27907e-10	0.756576	n/a	n/a	n/a	n/a	n/a	n/a	n/a	n/a	n/a	n/a	n/a	n/a	n/a
TGME49_239070	0.21855	0.251605	0.394408	0.151309	bin 2	1.80466	0.601374	0.127034	0.0448474	0.0566432	0.21767	0.0412926	0.388613	n/a	n/a	n/a	n/a	n/a	n/a	n/a	n/a	n/a	n/a	n/a	n/a	n/a
TGME49_231470	0.621329	0.479752	0.820172	0.14716	bin 3	1.32003	0.306742	0.00840537	0.45599	0.00573955	0.307078	0.0366572	0.301712	n/a	n/a	n/a	n/a	n/a	n/a	n/a	n/a	n/a	n/a	n/a	n/a	n/a
TGME49_214270	0.412119	0.399301	0.273193	0.145426	bin 1	0.662899	0.364202	0.000380758	0.00858863	5.46788e-05	0.00211398	5.38948e-05	0.271041	n/a	n/a	n/a	n/a	n/a	n/a	n/a	n/a	n/a	n/a	n/a	n/a	n/a
TGME49_214740	0.304368	0.33223	0.290664	0.128868	bin 2	0.954976	0.387886	0.00995965	0.000228171	7.73219e-08	3.32272e-05	4.116e-06	0.00477792	n/a	n/a	n/a	n/a	n/a	n/a	n/a	n/a	n/a	n/a	n/a	n/a	n/a
TGME49_277780	0.675299	0.557501	0.800687	0.126485	bin 3	1.18568	0.226879	0.304265	0.51095	0.0408041	0.669528	0.0359284	0.0380562	n/a	n/a	n/a	n/a	n/a	n/a	n/a	n/a	n/a	n/a	n/a	n/a	n/a
TGME49_217420	0.153727	0.125693	0.230849	0.116081	bin 1	1.50168	0.923526	1.43319e-09	1.85985e-08	8.08416e-07	0.000117011	1.16228e-08	0.971704	n/a	n/a	n/a	n/a	n/a	n/a	n/a	n/a	n/a	n/a	n/a	n/a	n/a
TGME49_209095	0.359218	0.300381	0.307068	0.113462	bin 1	0.854824	0.377727	2.14274e-05	0.00277908	2.42085e-05	0.00176964	9.23404e-07	0.156946	n/a	n/a	n/a	n/a	n/a	n/a	n/a	n/a	n/a	n/a	n/a	n/a	n/a
TGME49_313418	0.277466	0.41703	0.207998	0.11332	bin 2	0.749633	0.271731	0.244404	0.0392963	0.00723429	0.0109808	0.00895649	0.139442	n/a	n/a	n/a	n/a	n/a	n/a	n/a	n/a	n/a	n/a	n/a	n/a	n/a
TGME49_212830	0.185841	0.218895	0.114442	0.109719	bin 2	0.615804	0.501239	0.218787	0.0203541	0.00655139	0.0032577	0.013602	0.514846	n/a	n/a	n/a	n/a	n/a	n/a	n/a	n/a	n/a	n/a	n/a	n/a	n/a
TGME49_214070	0.226932	0.147674	0.225542	0.1039	bin 1	0.993875	0.703578	5.92457e-10	5.67488e-07	4.95322e-05	0.000501812	4.07565e-12	0.382412	n/a	n/a	n/a	n/a	n/a	n/a	n/a	n/a	n/a	n/a	n/a	n/a	n/a
TGME49_207470	0.289401	0.261552	0.132508	0.100191	bin 1	0.457871	0.383064	3.20083e-05	0.000444397	1.77097e-09	1.15838e-09	0.00051881	0.461011	n/a	n/a	n/a	n/a	n/a	n/a	n/a	n/a	n/a	n/a	n/a	n/a	n/a
TGME49_275480	0.0263704	0.0305003	0.0872626	0.0948276	bin 2	3.30911	3.10907	3.75196e-27	1.12115e-33	6.98345e-18	4.60572e-20	2.28075e-32	0.0926759	n/a	n/a	n/a	n/a	n/a	n/a	n/a	n/a	n/a	n/a	n/a	n/a	n/a
TGME49_248620	0.209738	0.210115	0.125704	0.0810881	bin 2	0.599338	0.385922	0.000141483	3.79236e-05	4.02455e-09	1.21651e-08	8.6631e-06	0.524028	n/a	n/a	n/a	n/a	n/a	n/a	n/a	n/a	n/a	n/a	n/a	n/a	n/a
TGME49_286595	0.251793	0.102316	0.153508	0.0746984	bin 1	0.609662	0.730072	0.000423397	0.00239261	0.00890146	0.0209193	2.43192e-05	0.294989	n/a	n/a	n/a	n/a	n/a	n/a	n/a	n/a	n/a	n/a	n/a	n/a	n/a
TGME49_229010	0.177124	0.147355	0.308635	0.072704	bin 1	1.74247	0.493394	3.84936e-06	9.06865e-06	0.000649038	0.00704766	4.27638e-07	0.317398	n/a	n/a	n/a	n/a	n/a	n/a	n/a	n/a	n/a	n/a	n/a	n/a	n/a
TGME49_315160	0.350013	0.212441	0.536936	0.069093	bin 1	1.53404	0.325234	0.0210658	0.0529765	0.0113273	0.113046	0.0103613	0.246996	n/a	n/a	n/a	n/a	n/a	n/a	n/a	n/a	n/a	n/a	n/a	n/a	n/a
TGME49_265840	0.293508	0.356312	0.255524	0.0610312	bin 2	0.870586	0.171286	0.0325323	0.0909503	0.0100668	0.0367967	0.0232794	0.589614	n/a	n/a	n/a	n/a	n/a	n/a	yes	yes	yes	yes	n/a	yes	yes
TGME49_262940	0.148915	0.321372	0.424681	0.0562226	bin 2	2.85182	0.174945	0.0235101	0.000464379	0.00367587	0.0823164	0.00469215	0.0747495	n/a	n/a	n/a	n/a	n/a	n/a	yes	n/a	yes	yes	n/a	yes	yes
TGME49_206360	0.233978	0.263884	0.257893	0.0534023	bin 2	1.10221	0.20237	0.19525	0.0519691	0.0100668	0.0692931	0.0133537	0.0814835	n/a	n/a	n/a	n/a	n/a	n/a	yes	n/a	n/a	yes	n/a	n/a	yes
TGME49_235980	0.414548	0.459957	0.570055	0.0400537	bin 2	1.37512	0.0870815	0.0894001	0.203221	0.0481426	0.354261	0.0320147	0.269028	n/a	n/a	n/a	n/a	n/a	n/a	n/a	n/a	n/a	n/a	n/a	n/a	n/a
TGME49_312850	0.673266	0.736838	0.923896	0	bin 4	1.37226	0	0.961624	0.645915	0.0298717	0.319996	0.0265643	0.00491367	n/a	n/a	n/a	n/a	n/a	n/a	n/a	n/a	n/a	n/a	n/a	n/a	n/a
TGME49_244500	0.386	0.464504	0.0815767	0	bin 2	0.211339	0	0.493636	0.220406	0.00138935	0.0156362	0.0265643	0.0418171	n/a	n/a	n/a	n/a	n/a	n/a	n/a	n/a	n/a	n/a	n/a	n/a	n/a
TGME49_216000	0.255003	0.344722	0.0989889	0	bin 2	0.388188	0	0.191281	0.14393	0.0272989	NA	0.0270063	0.19838	n/a	n/a	n/a	n/a	n/a	n/a	n/a	n/a	n/a	n/a	n/a	n/a	n/a
TGME49_207230	0.333399	0.334679	0	0	bin 2	0	0	NA	0.233161	NA	NA	0.12553	0.679374	n/a	n/a	n/a	n/a	n/a	n/a	yes	n/a	yes	n/a	n/a	yes	yes
TGME49_318632	0.702758	0.739702	0	0	bin 4	0	0	0.166192	0.243508	0.520916	0.171922	0.290533	0.94104	n/a	n/a	n/a	n/a	n/a	n/a	n/a	n/a	n/a	n/a	n/a	n/a	n/a

## Sheet: Motif enrichment
XSTREME motifs
	Motif number	Motif	e value	presense in transcripts
Stabilised in DFO	1	#VALUE!	7.24e-12	11/29
	2	#VALUE!	4.4e-12	15/29
	3	#VALUE!	2.49e-10	14/29
	4	#VALUE!	8.11e-10	14/29
	5	#VALUE!	2.85e-11	11/29
	6	#VALUE!	2.7e-10	14/29
Destabilised in DFO	7	#VALUE!	7.7e-21	19/20
	8	#VALUE!	1.83e-09	9/20
	9	#VALUE!	1.83e-09	11/20
	10	#VALUE!	1.05e-08	8/20
	11	#VALUE!	1.05e-08	11/20
	12	#VALUE!	6.3e-05	8/20
	13	#VALUE!	2.1e-10	16/20
