# Supplementary material for: Iron-mediated post-transcriptional regulation in Toxoplasma gondii
Source: PLoS Pathog. 2025 Feb 3;21(2):e1012857. doi: 10.1371/journal.ppat.1012857 (PMC11801735; doi:10.1371/journal.ppat.1012857)
Supplement: S13 Table — (XLSX) [file ppat.1012857.s018.xlsx]

## Sheet: Table S10
	Table S13 - Oligonucleotides used in this study
Primer number	Primer sequence	Primer description
1	ggacgagctgtacaagtaacACTGTTGCACAACCTACAG	forward: amplifies TgZFT 3'UTR for cloning downstream of tdTomato
2	ggaacaaaagctggagctgcGCCATCGATTGAATCTCTAAG	reverse: amplifies TgZFT 3'UTR for cloning downstream of tdTomato
3	TACCATGGAGTTTCCTTCTATTCCAAGATCTGTGGCGTCTCGATTGTGAGCATGCATGTCCCGC	forward: amplifies TUBA promoter sequence with homology flank for integration into the UPRT locus
4	GGCAGCCGCGGCAAACTGCCCGCAAGCCGCTTTCCATCGACTCGCCAGCTGCCATCGATTGAATCTCTAAG	reverse: amplifies ZFT 3' UTR with homology flank for integration into the UPRT locus
5	GGCAGCCGCGGCAAACTGCCCGCAAGCCGCTTTCCATCGACTCGCCAGCTGTGTCATGTAGCCTGC	reverse: amplifies DHFR 3' UTR with homology flank for integration into the UPRT locus
6	TGGGGATGTCAAGTTggcgtctcgattgtgagagcGTTTTAGAGCTAGAA	UPRT locus sgRNA target sequence with homology flanks for cloning into Cas9 plasmid
7	TCCATGGAGTTTCCTTCTATTCCAAGATCTGTGGCGTCTCGATTGTGAGCATGCATGTCCCGC	qPCR primer for zft fw
8	CGCCAACGATCATTCCTTCG	qPCR primer for zft rv
9	GCCGACATCCCCGATTACAA	tdTomato qPCR FW
10	GCCGTCCTCGAAGTTCATCA	tdTomato qPCR RV
11	TCTCTCCCAGCGACACATGA	mNeonGreen RTqPCR FW
12	ATCATTTGGATTGCCGGTGC	mNeonGreen RTqPCR RV
13	TTTTCCATCTCTGCCCCGTC	check UPRT locus integration fw
14	AGGGGAAATTCCAGCGACAG	check UPRT locus integration rv
15	tcttgttttagcgctgccgagaaaaggcgtatgatg	QuikChange II XL primers for ZFT IRE removes n7-n25 fw
16	catcatacgccttttctcggcagcgctaaaacaaga	QuikChange II XL primers for ZFT IRE removes n7-n25 rv
17	AGTTCCGTCATCACGTC	zft IRE sequencing primer
18	GGGACGACATGGAGAAAATC	actin qPCR FW
19	AGAAAGAACGGCCTGGATAG	actin qPCR RV
20	GCAACAAGGACAACTCGGCT	rng2 qPCR fw
21	CTTCTCTTCGGCGCTCTTTCA	rng2 qPCR rv
22	ggtactcggtcttaccctggtggatctggctctagacgctTACCCGTACGACGTCCCGGA	Primer 1 Repair template for generation of ZFT-HA Fw sequence
23	tcgccacactgtctacagagagctgactagaaagttacacCTGATAGCTGTCTTGTGTAT	Primer 2 Repair template for generation of ZFT-HA Rv sequence
24	CCTGATCTACTGCCTAGGGGCCAGC	Primer 3 Fw sequence for ZFT-HA PCR validation
25	ctttataatggggcacatgc	Primer 4 SAG1 3’UTR Rv sequence for ZFT-HA PCR validation
26	TGGGGATGTCAAGTTTGAACTGTTGCACAACCTACGTTTTAGAGCTAGAA	sgRNA for ZFT tagging by CRISPR
